# Supplementary material for: Transcriptome analysis of the brain provides insights into the regulatory mechanism for Coilia nasus migration
Source: BMC Genomics. 2020 Jun 18;21:410. doi: 10.1186/s12864-020-06816-3 (PMC7302372; doi:10.1186/s12864-020-06816-3)
Supplement: Supplementary file 2 — Additional file 2 Appendix file 2: Table S1: top 10 GO terms, top 10 KEGG pathways and all DEGs in this study. [file 12864_2020_6816_MOESM2_ESM.xlsx]

## Sheet:  top 10 GO
iD	Term	category	ListHits	ListTotal	PopHits	PopTotal	p	FDR	Enrichment_score	GeneID
GO:0005576	extracellular region	C	122	1325	1630	38579	2.74656e-16	8.55922e-15	2.17925	comp175463_c0_seq1,comp210922_c0_seq1,comp196763_c0_seq1,comp141776_c0_seq3,comp206000_c0_seq1,comp217687_c0_seq1,comp196467_c0_seq8,comp205393_c0_seq3,comp211366_c0_seq25,comp93120_c0_seq1,comp220170_c0_seq3,comp201344_c0_seq1,comp88545_c0_seq1,comp223985_c0_seq1,comp220557_c0_seq1,comp210732_c0_seq62,comp166793_c0_seq1,comp194698_c0_seq1,comp224787_c0_seq2,comp196676_c0_seq1,comp224607_c1_seq2,…
GO:0005615	extracellular space	C	85	1325	1471	38579	1.32389e-06	3.5756e-05	1.68245	comp199106_c0_seq2,comp87907_c0_seq1,comp209848_c0_seq3,comp189247_c0_seq9,comp206169_c0_seq1,comp182696_c0_seq1,comp68223_c0_seq1,comp211086_c0_seq4,comp199066_c0_seq1,comp215725_c0_seq3,comp147046_c0_seq1,comp224787_c0_seq2,comp220097_c0_seq2,comp201976_c6_seq1,comp180584_c1_seq1,comp207818_c0_seq36,comp176902_c0_seq1,comp207727_c2_seq1,comp223165_c3_seq2,comp194261_c0_seq1,comp218734_c5_seq4,c…
GO:0030054	cell junction	C	61	1325	1045	38579	2.57368e-05	0.000579257	1.69961	comp216906_c0_seq12,comp196763_c0_seq1,comp191999_c0_seq1,comp116200_c0_seq2,comp88545_c0_seq1,comp218372_c0_seq6,comp181988_c0_seq1,comp220801_c2_seq12,comp221005_c0_seq2,comp219107_c3_seq6,comp167404_c0_seq1,comp132723_c0_seq1,comp220225_c0_seq2,comp177580_c0_seq2,comp214123_c2_seq1,comp216906_c2_seq1,comp216183_c5_seq7,comp181988_c2_seq1,comp215006_c4_seq1,comp202568_c2_seq2,comp223242_c5_seq2…
GO:0000943	retrotransposon nucleocapsid	C	15	1325	127	38579	7.79546e-06	0.000194347	3.43892	comp210669_c1_seq1,comp226282_c1_seq2,comp221113_c2_seq2,comp226468_c0_seq2,comp183953_c0_seq1,comp207696_c0_seq1,comp226655_c1_seq12,comp220838_c0_seq2,comp226532_c1_seq18,comp226748_c0_seq1,comp222609_c1_seq1,comp224148_c0_seq19,comp224712_c1_seq3,comp224962_c0_seq1,comp224443_c0_seq23
GO:0030672	synaptic vesicle membrane	C	14	1325	116	38579	1.08025e-05	0.00026324	3.51403	comp132723_c0_seq1,comp220225_c0_seq2,comp147016_c0_seq1,comp172496_c2_seq1,comp202940_c0_seq1,comp210667_c2_seq7,comp202940_c1_seq1,comp232339_c0_seq1,comp127632_c0_seq1,comp206121_c0_seq2,comp215011_c0_seq6,comp205788_c3_seq2,comp95606_c0_seq1,comp218575_c4_seq2
GO:0045277	respiratory chain complex IV	C	7	1325	24	38579	8.53206e-07	2.36345e-05	8.49223	comp203487_c0_seq1,comp74056_c0_seq1,comp227329_c0_seq1,comp227136_c0_seq1,comp227279_c0_seq1,comp227164_c0_seq1,comp227340_c0_seq1
GO:0045098	type III intermediate filament	C	5	1325	8	38579	4.28314e-08	1.26197e-06	18.1976	comp219440_c2_seq1,comp219440_c4_seq1,comp211311_c2_seq1,comp211311_c4_seq1,comp211311_c7_seq1
GO:0009522	photosystem I	C	5	1325	12	38579	1.25519e-06	3.41856e-05	12.1318	comp230071_c0_seq1,comp214084_c0_seq8,comp61830_c0_seq1,comp128141_c0_seq1,comp67230_c0_seq1
GO:0031673	H zone	C	4	1325	10	38579	1.03476e-05	0.000256003	11.6465	comp213884_c0_seq1,comp162535_c0_seq3,comp158735_c0_seq1,comp178647_c1_seq1
GO:0033165	interphotoreceptor matrix	C	3	1325	6	38579	1.96579e-05	0.00044867	14.5581	comp69923_c0_seq1,comp213654_c0_seq1,comp78135_c0_seq1
GO:0003964	RNA-directed DNA polymerase activity	F	98	1325	1078	38579	8.75701e-19	2.7825e-17	2.64693	comp226913_c1_seq2,comp78679_c0_seq1,comp210669_c0_seq2,comp215468_c0_seq1,comp136610_c0_seq2,comp208506_c0_seq1,comp224144_c0_seq3,comp210728_c0_seq2,comp142326_c0_seq1,comp213090_c0_seq7,comp225882_c0_seq1,comp226842_c2_seq3,comp225860_c2_seq2,comp228766_c0_seq1,comp220181_c1_seq6,comp223405_c2_seq1,comp210669_c1_seq1,comp211025_c0_seq1,comp226823_c0_seq2,comp224218_c0_seq1,comp226487_c0_seq11,…
GO:0004190	aspartic-type endopeptidase activity	F	70	1325	707	38579	9.49437e-16	2.9306e-14	2.88279	comp210669_c0_seq2,comp215468_c0_seq1,comp136610_c0_seq2,comp224144_c0_seq3,comp142326_c0_seq1,comp213090_c0_seq7,comp225882_c0_seq1,comp226842_c2_seq3,comp147046_c0_seq1,comp228766_c0_seq1,comp210669_c1_seq1,comp211025_c0_seq1,comp226823_c0_seq2,comp224218_c0_seq1,comp226487_c0_seq11,comp223457_c1_seq31,comp226445_c1_seq3,comp224760_c1_seq21,comp214106_c0_seq39,comp198807_c0_seq2,comp226282_c1_s…
GO:0003676	nucleic acid binding	F	66	1325	861	38579	5.97203e-10	1.80891e-08	2.23191	comp226913_c1_seq2,comp135930_c0_seq1,comp210669_c0_seq2,comp215468_c0_seq1,comp224144_c0_seq3,comp142326_c0_seq1,comp220367_c1_seq3,comp226842_c2_seq3,comp225982_c0_seq1,comp228766_c0_seq1,comp211025_c0_seq1,comp224218_c0_seq1,comp226487_c0_seq11,comp223457_c1_seq31,comp172397_c1_seq1,comp226445_c1_seq3,comp220542_c0_seq5,comp224760_c1_seq21,comp214106_c0_seq39,comp198807_c0_seq2,comp225996_c1_s…
GO:0004519	endonuclease activity	F	57	1325	714	38579	1.7998e-09	5.40108e-08	2.3244	comp226913_c1_seq2,comp78679_c0_seq1,comp210669_c0_seq2,comp215468_c0_seq1,comp224144_c0_seq3,comp210728_c0_seq2,comp142326_c0_seq1,comp220548_c0_seq1,comp213090_c0_seq7,comp225882_c0_seq1,comp226842_c2_seq3,comp228766_c0_seq1,comp211025_c0_seq1,comp226823_c0_seq2,comp224218_c0_seq1,comp226487_c0_seq11,comp223457_c1_seq31,comp226445_c1_seq3,comp224760_c1_seq21,comp214106_c0_seq39,comp198807_c0_se…
GO:0003887	DNA-directed DNA polymerase activity	F	30	1325	355	38579	2.40224e-06	6.27876e-05	2.46053	comp136610_c0_seq2,comp213090_c0_seq7,comp225882_c0_seq1,comp210669_c1_seq1,comp226823_c0_seq2,comp226282_c1_seq2,comp221974_c0_seq1,comp221113_c2_seq2,comp226468_c0_seq2,comp183953_c0_seq1,comp226726_c1_seq2,comp207696_c0_seq1,comp226655_c1_seq12,comp226930_c0_seq1,comp226952_c0_seq6,comp220838_c0_seq2,comp223130_c1_seq9,comp226532_c1_seq18,comp226748_c0_seq1,comp236793_c0_seq1,comp222609_c1_seq…
GO:0004523	RNA-DNA hybrid ribonuclease activity	F	24	1325	221	38579	2.04869e-07	5.82439e-06	3.16194	comp136610_c0_seq2,comp210669_c1_seq1,comp226282_c1_seq2,comp221974_c0_seq1,comp221113_c2_seq2,comp226468_c0_seq2,comp183953_c0_seq1,comp207696_c0_seq1,comp226655_c1_seq12,comp226952_c0_seq6,comp220838_c0_seq2,comp223130_c1_seq9,comp226532_c1_seq18,comp226748_c0_seq1,comp236793_c0_seq1,comp222609_c1_seq1,comp224148_c0_seq19,comp212462_c1_seq1,comp224712_c1_seq3,comp226966_c0_seq3,comp224962_c0_se…
GO:0042923	neuropeptide binding	F	8	1325	27	38579	1.73408e-07	4.9736e-06	8.62703	comp208494_c2_seq2,comp211936_c0_seq1,comp182388_c0_seq2,comp216154_c1_seq2,comp220500_c0_seq1,comp213358_c2_seq3,comp217674_c2_seq6,comp218287_c0_seq1
GO:0019841	retinol binding	F	6	1325	21	38579	4.22593e-06	0.0001087	8.31892	comp160487_c0_seq2,comp138975_c0_seq1,comp219952_c0_seq19,comp138975_c1_seq1,comp215440_c2_seq1,comp78135_c0_seq1
GO:0008066	glutamate receptor activity	F	6	1325	22	38579	6.01397e-06	0.000153475	7.94079	comp210180_c5_seq3,comp217028_c2_seq11,comp211182_c0_seq3,comp203486_c0_seq1,comp202869_c0_seq2,comp213017_c0_seq3
GO:0004064	arylesterase activity	F	3	1325	5	38579	6.73697e-06	0.00016926	17.4697	comp68223_c0_seq1,comp92195_c0_seq1,comp220347_c0_seq3
GO:0015074	DNA integration	P	89	1325	1005	38579	1.69638e-16	5.33784e-15	2.57845	comp226913_c1_seq2,comp210669_c0_seq2,comp215468_c0_seq1,comp136610_c0_seq2,comp224144_c0_seq3,comp142326_c0_seq1,comp220367_c1_seq3,comp220548_c0_seq1,comp213090_c0_seq7,comp225882_c0_seq1,comp226842_c2_seq3,comp225982_c0_seq1,comp228766_c0_seq1,comp210669_c1_seq1,comp211025_c0_seq1,comp226823_c0_seq2,comp224218_c0_seq1,comp226487_c0_seq11,comp223457_c1_seq31,comp222063_c0_seq16,comp226445_c1_se…
GO:0006310	DNA recombination	P	47	1325	612	38579	1.28508e-07	3.71871e-06	2.23605	comp78679_c0_seq1,comp195822_c1_seq5,comp218695_c1_seq2,comp136610_c0_seq2,comp224666_c1_seq1,comp210728_c0_seq2,comp213090_c0_seq7,comp225882_c0_seq1,comp210669_c1_seq1,comp226823_c0_seq2,comp226308_c4_seq15,comp226282_c1_seq2,comp221974_c0_seq1,comp221113_c2_seq2,comp226468_c0_seq2,comp183953_c0_seq1,comp226726_c1_seq2,comp207696_c0_seq1,comp34222_c0_seq1,comp225527_c3_seq1,comp226655_c1_seq12,…
GO:0007268	synaptic transmission	P	38	1325	480	38579	7.95391e-07	2.2223e-05	2.30503	comp208494_c2_seq2,comp216447_c1_seq1,comp194779_c0_seq1,comp211936_c0_seq1,comp218372_c0_seq6,comp182388_c0_seq2,comp207542_c0_seq1,comp213198_c1_seq5,comp210912_c0_seq4,comp220500_c0_seq1,comp199668_c1_seq1,comp141566_c0_seq1,comp220890_c1_seq12,comp67635_c0_seq1,comp208859_c0_seq2,comp189821_c0_seq1,comp210180_c5_seq3,comp217028_c2_seq11,comp225943_c2_seq1,comp218728_c0_seq2,comp211182_c0_seq3…
GO:0007601	visual perception	P	35	1325	352	38579	7.14227e-09	2.12368e-07	2.89508	comp263238_c0_seq1,comp180994_c0_seq1,comp138975_c0_seq1,comp194739_c0_seq3,comp225693_c0_seq5,comp201976_c6_seq1,comp82103_c0_seq1,comp180584_c1_seq1,comp219952_c0_seq19,comp241727_c0_seq1,comp197668_c0_seq2,comp226044_c0_seq4,comp138975_c1_seq1,comp88679_c1_seq1,comp220827_c3_seq4,comp200142_c0_seq1,comp219609_c1_seq2,comp215781_c2_seq1,comp175843_c0_seq1,comp222238_c0_seq8,comp203179_c1_seq2,c…
GO:0006278	RNA-dependent DNA replication	P	26	1325	256	38579	2.83499e-07	7.98975e-06	2.95712	comp226913_c1_seq2,comp208506_c0_seq1,comp225860_c2_seq2,comp223405_c2_seq1,comp210669_c1_seq1,comp224947_c0_seq3,comp226282_c1_seq2,comp221113_c2_seq2,comp226468_c0_seq2,comp183953_c0_seq1,comp207696_c0_seq1,comp226655_c1_seq12,comp220924_c0_seq3,comp226613_c0_seq4,comp220838_c0_seq2,comp226532_c1_seq18,comp226748_c0_seq1,comp222609_c1_seq1,comp212033_c0_seq1,comp224148_c0_seq19,comp224712_c1_se…
GO:0032197	transposition, RNA-mediated	P	24	1325	214	38579	1.09795e-07	3.2058e-06	3.26537	comp210669_c1_seq1,comp222063_c0_seq16,comp222657_c1_seq1,comp226282_c1_seq2,comp221113_c2_seq2,comp226468_c0_seq2,comp183953_c0_seq1,comp207696_c0_seq1,comp34222_c0_seq1,comp225527_c3_seq1,comp226655_c1_seq12,comp220838_c0_seq2,comp226532_c1_seq18,comp226748_c0_seq1,comp225527_c0_seq1,comp222609_c1_seq1,comp224148_c0_seq19,comp224712_c1_seq3,comp224962_c0_seq1,comp212280_c0_seq11,comp199682_c2_s…
GO:0007218	neuropeptide signaling pathway	P	23	1325	140	38579	8.37569e-11	2.56091e-09	4.78338	comp208494_c2_seq2,comp211936_c0_seq1,comp182388_c0_seq2,comp210912_c0_seq4,comp216154_c1_seq2,comp220500_c0_seq1,comp199668_c1_seq1,comp141566_c0_seq1,comp171082_c0_seq1,comp189821_c0_seq1,comp222919_c1_seq1,comp204211_c0_seq1,comp213358_c2_seq3,comp170958_c0_seq1,comp217674_c2_seq6,comp162304_c0_seq1,comp218287_c0_seq1,comp189867_c2_seq1,comp216465_c4_seq3,comp134381_c0_seq1,comp212370_c0_seq1,…
GO:0031448	positive regulation of fast-twitch skeletal muscle fiber contraction	P	4	1325	7	38579	9.40278e-07	2.58258e-05	16.6378	comp213884_c0_seq1,comp162535_c0_seq3,comp158735_c0_seq1,comp178647_c1_seq1
GO:0009768	photosynthesis, light harvesting in photosystem I	P	3	1325	4	38579	1.38535e-06	3.68026e-05	21.8372	comp230071_c0_seq1,comp61830_c0_seq1,comp67230_c0_seq1
GO:0072308	negative regulation of metanephric nephron tubule epithelial cell differentiation	P	3	1325	4	38579	1.38535e-06	3.68026e-05	21.8372	comp208881_c0_seq1,comp218649_c0_seq13,comp218649_c1_seq3

## Sheet: top 10 KEGG
iD	Term	ListHits	ListTotal	PopHits	PopTotal	p	FDR	Enrichment_score	GeneID
ko04080	Neuroactive ligand-receptor interaction	50	517	726	17531	8.53907e-09	1.18693e-06	2.33534	comp208859_c0_seq2,comp200818_c0_seq3,comp225330_c0_seq1,comp68728_c0_seq1,comp189867_c2_seq1,comp165467_c0_seq1,comp193125_c0_seq2,comp189821_c0_seq1,comp220500_c0_seq1,comp169826_c0_seq3,comp220994_c0_seq1,comp211936_c0_seq1,comp218860_c2_seq3,comp213017_c0_seq3,comp212972_c0_seq2,comp204173_c0_seq1,comp193228_c0_seq1,comp202869_c0_seq2,comp210109_c0_seq6,comp217028_c2_seq11,comp218372_c0_seq6,…
ko04020	Calcium signaling pathway	39	517	719	17531	9.36095e-05	0.00433724	1.8393	comp201598_c0_seq2,comp216906_c2_seq1,comp225330_c0_seq1,comp210243_c0_seq3,comp140407_c0_seq1,comp220994_c0_seq1,comp230053_c0_seq1,comp225943_c2_seq1,comp217639_c0_seq1,comp179969_c0_seq1,comp212972_c0_seq2,comp178647_c1_seq1,comp216906_c0_seq12,comp213884_c0_seq1,comp193228_c0_seq1,comp202869_c0_seq2,comp207184_c1_seq2,comp209989_c1_seq2,comp214971_c0_seq6,comp215859_c0_seq1,comp224607_c1_seq2…
ko04724	Glutamatergic synapse	32	517	447	17531	1.37041e-06	9.52432e-05	2.4275	comp197346_c0_seq3,comp202568_c2_seq2,comp147016_c0_seq1,comp224054_c1_seq1,comp144435_c0_seq7,comp206121_c0_seq2,comp230921_c0_seq1,comp207460_c3_seq3,comp127632_c0_seq1,comp224036_c1_seq17,comp213017_c0_seq3,comp179969_c0_seq1,comp223242_c5_seq2,comp202869_c0_seq2,comp217028_c2_seq11,comp243303_c0_seq1,comp207184_c1_seq2,comp169544_c0_seq1,comp162904_c0_seq1,comp222975_c1_seq3,comp191999_c0_seq…
ko04723	Retrograde endocannabinoid signaling	25	517	381	17531	6.86099e-05	0.00381471	2.22501	comp197346_c0_seq3,comp208859_c0_seq2,comp147016_c0_seq1,comp193125_c0_seq2,comp206121_c0_seq2,comp216447_c1_seq1,comp230921_c0_seq1,comp207460_c3_seq3,comp127632_c0_seq1,comp218860_c2_seq3,comp179969_c0_seq1,comp202869_c0_seq2,comp218372_c0_seq6,comp169544_c0_seq1,comp213189_c0_seq1,comp210186_c0_seq3,comp218728_c0_seq2,comp224935_c1_seq2,comp215596_c0_seq1,comp80303_c0_seq1,comp217920_c1_seq1,c…
ko04713	Circadian entrainment	18	517	411	17531	0.0364195	0.273639	1.48507	comp197346_c0_seq3,comp216906_c2_seq1,comp210243_c0_seq3,comp216447_c1_seq1,comp230921_c0_seq1,comp207460_c3_seq3,comp181025_c0_seq1,comp179969_c0_seq1,comp216906_c0_seq12,comp169544_c0_seq1,comp191999_c0_seq1,comp224935_c1_seq2,comp80303_c0_seq1,comp217920_c1_seq1,comp225571_c4_seq1,comp199548_c1_seq3,comp200227_c0_seq1,comp219358_c1_seq1
ko04512	ECM-receptor interaction	16	517	265	17531	0.00232433	0.0430776	2.04734	comp204300_c1_seq2,comp221904_c0_seq12,comp184381_c0_seq3,comp207956_c0_seq4,comp144537_c0_seq4,comp224787_c0_seq2,comp223940_c1_seq7,comp49825_c0_seq1,comp226765_c1_seq8,comp180584_c1_seq1,comp201976_c2_seq1,comp219044_c0_seq2,comp201976_c6_seq1,comp224707_c1_seq2,comp224969_c4_seq350,comp215011_c0_seq6
ko04744	Phototransduction	15	517	116	17531	2.97836e-07	2.75994e-05	4.3848	comp198382_c0_seq1,comp237162_c0_seq1,comp218049_c0_seq4,comp88679_c1_seq1,comp175843_c0_seq1,comp241727_c0_seq1,comp215781_c2_seq1,comp139502_c0_seq1,comp169544_c0_seq1,comp154311_c0_seq1,comp263238_c0_seq1,comp215923_c2_seq1,comp222238_c0_seq8,comp219609_c1_seq2,comp225693_c0_seq5
ko04726	Serotonergic synapse	15	517	343	17531	0.0484692	0.32082	1.4829	comp197346_c0_seq3,comp212525_c2_seq4,comp216447_c1_seq1,comp230921_c0_seq1,comp207460_c3_seq3,comp193483_c0_seq1,comp193483_c1_seq1,comp169544_c0_seq1,comp214971_c0_seq6,comp170558_c0_seq1,comp218728_c0_seq2,comp217920_c1_seq1,comp215561_c1_seq2,comp193177_c0_seq2,comp196199_c0_seq1
ko04740	Olfactory transduction	13	517	189	17531	0.00147761	0.0315981	2.33237	comp216906_c2_seq1,comp218049_c0_seq4,comp188015_c0_seq2,comp217639_c0_seq1,comp216906_c0_seq12,comp252217_c0_seq1,comp215781_c2_seq1,comp215859_c0_seq1,comp192456_c0_seq2,comp211080_c0_seq2,comp222682_c1_seq7,comp225571_c4_seq1,comp191208_c0_seq1
ko05030	Cocaine addiction	12	517	143	17531	0.000319926	0.0127056	2.84552	comp144435_c0_seq7,comp230921_c0_seq1,comp179275_c0_seq1,comp213291_c1_seq4,comp191999_c0_seq1,comp222238_c0_seq8,comp213967_c3_seq7,comp215561_c1_seq2,comp202523_c1_seq1,comp220641_c1_seq2,comp200227_c0_seq1,comp196199_c0_seq1

## Sheet: All DEGs
id	baseMean	baseMean_Sample_MC	baseMean_Sample_ME1	foldChange	log2FoldChange	pval	padj	up_Up	length	NR.id.and.Des	NR.e.value	swiss.id	swiss.e.value	swiss.Des	KOG.id	KOG.e.value	KOG.Des	kegg.id	kegg.term	kegg_hits_numbers	KO_ENTRY	KO_name	KO_Definition	GO.id	GO.term
comp100242_c0_seq1	17	34	0	0	Inf	6.26555e-06	0.000220077	Down	560
comp100272_c0_seq1	31.5	63	0	0	Inf	2.8038e-07	9.8483e-06	Down	2074	gi|449684702|ref|XP_002159539.2|PREDICTED: zinc finger BED domain-containing protein 1-like [Hydra vulgaris]	0	sp|O96006|ZBED1_HUMAN	6e-37	Zinc finger BED domain-containing protein 1 OS=Homo sapiens GN=ZBED1 PE=1 SV=1	KOG1121	2e-37	Tam3-transposase (Ac family)							GO:0000228;GO:0003677;GO:0046872;GO:0004803	nuclear chromosome|DNA binding|metal ion binding|transposase activity
comp100275_c0_seq1	13.5	27	0	0	Inf	1.50911e-05	0.000530072	Down	826	gi|470424267|ref|XP_004337679.1|expansin family protein [Acanthamoeba castellanii str. Neff] gi|440794506|gb|ELR15666.1| expansin family protein [Acanthamoeba castellanii str. Neff]	1.53409e-17	sp|Q7XWU8|EXPA1_ORYSJ	7e-138	Expansin-A1 OS=Oryza sativa subsp. japonica GN=EXPA1 PE=2 SV=2
comp100450_c0_seq1	19.5	39	0	0	Inf	3.47461e-06	0.000122045	Down	393
comp100622_c0_seq2	17.5	35	0	0	Inf	5.55574e-06	0.000195145	Down	2131	gi|332023409|gb|EGI63652.1|Endoglucanase E-4 [Acromyrmex echinatior]	4.34581e-73	sp|Q38890|GUN25_ARATH	0	Endoglucanase 25 OS=Arabidopsis thaliana GN=KOR PE=1 SV=1										GO:0009504;GO:0005769;GO:0005768;GO:0005794;GO:0016021;GO:0005886;GO:0005802;GO:0008810;GO:0071555;GO:0030244;GO:0030245;GO:0043622;GO:0042538;GO:0009735;GO:0048367;GO:0009826	cell plate|early endosome|endosome|Golgi apparatus|integral component of membrane|plasma membrane|trans-Golgi network|cellulase activity|cell wall organization|cellulose biosynthetic process|cellulose catabolic process|cortical microtubule organization|hyperosmotic salinity response|response to cytokinin|shoot system development|unidimensional cell growth
comp100811_c0_seq1	11	22	0	0	Inf	2.96643e-05	0.00104196	Down	331
comp100855_c0_seq1	55	104	6	0.0576923	-4.11548	1.12858e-06	3.96411e-05	Down	323
comp101431_c0_seq1	17.5	35	0	0	Inf	5.55574e-06	0.000195145	Down	2270	gi|442736191|gb|AGC65585.1|CESA3ixr1-2 [Binary plant gene expression vector pKM24-MD1]	1.09859e-61	sp|Q570S7|CSLG1_ARATH	3e-126	Cellulose synthase-like protein G1 OS=Arabidopsis thaliana GN=CSLG1 PE=2 SV=1										GO:0000139;GO:0016021;GO:0016760;GO:0071555;GO:0030244	Golgi membrane|integral component of membrane|cellulose synthase (UDP-forming) activity|cell wall organization|cellulose biosynthetic process
comp101632_c0_seq1	11.5	0	23	23000000	24.4551	2.58472e-05	0.000813069	Up	306
comp101890_c1_seq1	9.5	0	19	19000000	24.1795	4.57294e-05	0.0014385	Up	388
comp101981_c1_seq1	11	0	22	22000000	24.391	2.96643e-05	0.000933144	Up	332
comp102141_c0_seq2	16.5	33	0	0	Inf	7.07474e-06	0.000248499	Down	1198	gi|831315947|ref|XP_012690590.1|PREDICTED: psychosine receptor-like [ClDownea harengus]	6.25738e-106	sp|P33032|MC5R_HUMAN	3e-06	Melanocortin receptor 5 OS=Homo sapiens GN=MC5R PE=1 SV=3	KOG3656	6e-07	FOG: 7 transmembrane receptor
comp102417_c0_seq1	9.5	19	0	0	Inf	4.57294e-05	0.00160624	Down	413
comp102674_c0_seq1	30.5	1	60	60	5.90689	1.3757e-06	4.83213e-05	Up	977	gi|966640428|gb|KTF75342.1|hypothetical protein cypCar_00042366 [Cyprinus carpio]	3.60697e-30	sp|P79774|SNAT_CHICK	2e-18	Serotonin N-acetyltransferase OS=Gallus gallus GN=AANAT PE=2 SV=1	KOG4144	7e-12	Arylalkylamine N-acetyltransferase	ko00380	Tryptophan metabolism	1	K00669	AANAT	arylalkylamine N-acetyltransferase	GO:0048471;GO:0004059;GO:0004060;GO:0071320;GO:0071492;GO:0007623;GO:0030187;GO:0006474	perinuclear region of cytoplasm|aralkylamine N-acetyltransferase activity|arylamine N-acetyltransferase activity|cellular response to cAMP|cellular response to UV-A|circadian rhythm|melatonin biosynthetic process|N-terminal protein amino acid acetylation
comp102724_c0_seq1	30	6	54	9	3.16993	3.00858e-05	0.00105676	Up	322
comp102776_c0_seq1	9.5	0	19	19000000	24.1795	4.57294e-05	0.0014385	Up	378
comp102789_c0_seq1	12	24	0	0	Inf	2.25457e-05	0.000791916	Down	578
comp102924_c0_seq2	10	20	0	0	Inf	3.9399e-05	0.00138389	Down	533
comp103029_c0_seq1	15	30	0	0	Inf	1.02645e-05	0.000360539	Down	369
comp103044_c0_seq2	11	0	22	22000000	24.391	2.96643e-05	0.000933144	Up	406
comp103046_c0_seq1	13.5	27	0	0	Inf	1.50911e-05	0.000530072	Down	345
comp103135_c0_seq1	10.5	21	0	0	Inf	3.41233e-05	0.00119858	Down	433
comp103207_c0_seq1	10	20	0	0	Inf	3.9399e-05	0.00138389	Down	1228
comp103215_c0_seq1	15.5	0	31	31000000	24.8858	9.05486e-06	0.000284837	Up	301
comp103292_c0_seq2	21.5	0	43	43000000	25.3578	2.21055e-06	6.95367e-05	Up	624
comp103630_c0_seq1	17	32	2	0.0625	-4	4.0853e-05	0.00143495	Down	810
comp103984_c0_seq2	12	24	0	0	Inf	2.25457e-05	0.000791916	Down	1284
comp104267_c0_seq1	13	26	0	0	Inf	1.72215e-05	0.000604904	Down	3225
comp104351_c0_seq2	9.5	19	0	0	Inf	4.57294e-05	0.00160624	Down	425
comp10447_c0_seq1	10	0	20	20000000	24.2535	3.9399e-05	0.00123937	Up	318	gi|928079248|ref|XP_013889701.1|PREDICTED: uncharacterized protein LOC106536906 [Austrofundulus limnaeus]	5.88179e-24
comp104656_c0_seq2	25.5	4	47	11.75	3.55459	2.60147e-05	0.000913763	Up	1173
comp104723_c0_seq1	11	0	22	22000000	24.391	2.96643e-05	0.000933144	Up	303
comp105183_c0_seq1	11.5	23	0	0	Inf	2.58472e-05	0.000907879	Down	553
comp105337_c0_seq2	26.5	50	3	0.06	-4.05889	1.3226e-05	0.00046456	Down	1578	gi|597760166|ref|XP_007244094.1|PREDICTED: fibulin-7-like [Astyanax mexicanus]	0	sp|Q501P1|FBLN7_MOUSE	2e-106	Fibulin-7 OS=Mus musculus GN=Fbln7 PE=1 SV=1	KOG1217	1e-102	Fibrillins and related proteins containing Ca2+-binding EGF-like domains							GO:0070062;GO:0005925;GO:0005578;GO:0005509;GO:0008201;GO:0007155	extracellular exosome|focal adhesion|proteinaceous extracellular matrix|calcium ion binding|heparin binding|cell adhesion
comp105578_c0_seq1	32	59	5	0.0847458	-3.56071	1.52234e-05	0.000534719	Down	1180	gi|831282175|ref|XP_012672207.1|PREDICTED: lens fiber major intrinsic protein-like [ClDownea harengus]	6.80013e-97	sp|P29972|AQP1_HUMAN	1e-27	Aquaporin-1 OS=Homo sapiens GN=AQP1 PE=1 SV=3	KOG0223	3e-28	Aquaporin (major intrinsic protein family)	ko04976;ko04964	Bile secretion|Proximal tubule bicarbonate reclamation	2	K09864	AQP1	aquaporin-1
comp105704_c0_seq1	11	22	0	0	Inf	2.96643e-05	0.00104196	Down	414
comp105770_c0_seq1	9.5	0	19	19000000	24.1795	4.57294e-05	0.0014385	Up	474
comp106129_c0_seq1	15.5	31	0	0	Inf	9.05486e-06	0.000318051	Down	1955	gi|831293199|ref|XP_012678218.1|PREDICTED: uncharacterized protein LOC105896048	1.88323e-125	sp|B0V2N1|PTPRS_MOUSE	4e-12	Receptor-type tyrosine-protein phosphatase S OS=Mus musculus GN=Ptprs PE=1 SV=1	KOG4228	1e-12	Protein tyrosine phosphatase							GO:0070062;GO:0016021;GO:0004725;GO:0007155;GO:0021549;GO:0021987;GO:0022038;GO:0090557;GO:0021766;GO:0035335;GO:0021510	extracellular exosome|integral component of membrane|protein tyrosine phosphatase activity|cell adhesion|cerebellum development|cerebral cortex development|corpus callosum development|establishment of endothelial intestinal barrier|hippocampus development|peptidyl-tyrosine dephosphorylation|spinal cord development
comp106191_c0_seq2	14	28	0	0	Inf	1.32482e-05	0.000465342	Down	1440
comp106220_c0_seq1	21.5	40	3	0.075	-3.73697	3.10145e-05	0.00108938	Down	385
comp106338_c0_seq1	22	41	3	0.0731707	-3.77259	2.84247e-05	0.000998415	Down	1233	gi|831291970|ref|XP_012677551.1|PREDICTED: non-receptor tyrosine-protein kinase TNK1 [ClDownea harengus]	3.97877e-18				KOG0199	7e-06	ACK and related non-receptor tyrosine kinases
comp106343_c0_seq1	9.5	0	19	19000000	24.1795	4.57294e-05	0.0014385	Up	511
comp106352_c0_seq1	24.5	49	0	0	Inf	1.15427e-06	4.05435e-05	Down	1326
comp106419_c0_seq1	19	36	2	0.0555556	-4.16993	2.75989e-05	0.000969409	Down	626
comp106470_c0_seq1	9.5	0	19	19000000	24.1795	4.57294e-05	0.0014385	Up	302
comp106539_c0_seq2	12	0	24	24000000	24.5165	2.25457e-05	0.000709216	Up	389
comp106789_c0_seq1	13	0	26	26000000	24.632	1.72215e-05	0.000541734	Up	1241
comp106833_c0_seq1	13.5	27	0	0	Inf	1.50911e-05	0.000530072	Down	682	gi|908518295|ref|XP_013129601.1|PREDICTED: uncharacterized protein LOC106098560	1.18157e-41
comp107067_c0_seq1	9.5	0	19	19000000	24.1795	4.57294e-05	0.0014385	Up	701
comp107159_c0_seq1	9.5	19	0	0	Inf	4.57294e-05	0.00160624	Down	458
comp107291_c0_seq1	10	0	20	20000000	24.2535	3.9399e-05	0.00123937	Up	444
comp107294_c0_seq1	10	0	20	20000000	24.2535	3.9399e-05	0.00123937	Up	340
comp107361_c0_seq1	12.5	0	25	25000000	24.5754	1.96876e-05	0.00061931	Up	398
comp107377_c0_seq1	12.5	25	0	0	Inf	1.96876e-05	0.000691526	Down	2004
comp107394_c0_seq1	10	0	20	20000000	24.2535	3.9399e-05	0.00123937	Up	525	gi|542252501|ref|XP_005462213.1|PREDICTED: uncharacterized protein LOC100700780 [Oreochromis niloticus]	4.31644e-82
comp107432_c0_seq1	10	0	20	20000000	24.2535	3.9399e-05	0.00123937	Up	394
comp107448_c0_seq1	12.5	0	25	25000000	24.5754	1.96876e-05	0.00061931	Up	351
comp107505_c0_seq1	10.5	0	21	21000000	24.3239	3.41233e-05	0.00107341	Up	544
comp107739_c0_seq1	11	22	0	0	Inf	2.96643e-05	0.00104196	Down	303
comp108076_c0_seq2	9.5	0	19	19000000	24.1795	4.57294e-05	0.0014385	Up	671
comp108163_c0_seq1	12	0	24	24000000	24.5165	2.25457e-05	0.000709216	Up	301
comp108230_c1_seq1	30	3	57	19	4.24793	7.4485e-06	0.000261628	Up	846	gi|156407458|ref|XP_001641561.1|predicted protein [Nematostella vectensis] gi|156228700|gb|EDO49498.1| predicted protein	4.73261e-48	sp|Q07954|LRP1_HUMAN	2e-42	Prolow-density lipoprotein receptor-related protein 1 OS=Homo sapiens GN=LRP1 PE=1 SV=2	KOG1215	4e-43	Low-density lipoprotein receptors containing Ca2+-binding EGF-like domains	ko04340;ko04918	Hedgehog signaling pathway|Thyroid hormone synthesis	2	K06233	LRP2	low density lipoprotein-related protein 2	GO:0030136;GO:0005905;GO:0005737;GO:0030425;GO:0030666;GO:0005768;GO:0005925;GO:0005887;GO:0005765;GO:0043025;GO:0005730;GO:0005886;GO:0043235;GO:0034185;GO:0005509;GO:0070325;GO:0042954;GO:0044822;GO:0032403;GO:0004872;GO:0007568;GO:0035909;GO:0043277;GO:0097242;GO:0008283;GO:0042157;GO:0042953;GO:0043524;GO:0010977;GO:2000587;GO:0014912;GO:0030178;GO:0007603;GO:0010875;GO:0032370;GO:0051222;GO:…	clathrin-coated vesicle|coated pit|cytoplasm|dendrite|endocytic vesicle membrane|endosome|focal adhesion|integral component of plasma membrane|lysosomal membrane|neuronal cell body|nucleolus|plasma membrane|receptor complex|apolipoprotein binding|calcium ion binding|lipoprotein particle receptor binding|lipoprotein transporter activity|poly(A) RNA binding|protein complex binding|receptor activity…
comp10865_c0_seq1	13	0	26	26000000	24.632	1.72215e-05	0.000541734	Up	954
comp108727_c0_seq1	9.5	0	19	19000000	24.1795	4.57294e-05	0.0014385	Up	304	gi|944456140|gb|KQL94100.1|hypothetical protein Y1Q_024580 [Alligator mississippiensis]	6.41898e-15
comp109055_c0_seq4	17.5	2	33	16.5	4.04439	3.7001e-05	0.00129966	Up	1109
comp109117_c0_seq1	9.5	0	19	19000000	24.1795	4.57294e-05	0.0014385	Up	638
comp109144_c0_seq1	13	0	26	26000000	24.632	1.72215e-05	0.000541734	Up	307
comp10915_c0_seq1	11.5	0	23	23000000	24.4551	2.58472e-05	0.000813069	Up	472
comp109292_c0_seq1	9.5	0	19	19000000	24.1795	4.57294e-05	0.0014385	Up	526
comp109307_c0_seq1	12.5	0	25	25000000	24.5754	1.96876e-05	0.00061931	Up	482
comp109356_c0_seq1	13	0	26	26000000	24.632	1.72215e-05	0.000541734	Up	670
comp109384_c0_seq2	11	0	22	22000000	24.391	2.96643e-05	0.000933144	Up	618
comp109407_c0_seq1	9.5	0	19	19000000	24.1795	4.57294e-05	0.0014385	Up	346
comp109452_c0_seq1	17	34	0	0	Inf	6.26555e-06	0.000220077	Down	2132
comp109990_c0_seq1	10.5	0	21	21000000	24.3239	3.41233e-05	0.00107341	Up	309
comp110156_c0_seq1	9.5	0	19	19000000	24.1795	4.57294e-05	0.0014385	Up	677
comp110181_c0_seq1	10.5	21	0	0	Inf	3.41233e-05	0.00119858	Down	688	gi|923826515|ref|XP_013767559.1|PREDICTED: protein Hook homolog 2 [Pundamilia nyererei]	2.153e-08
comp110638_c0_seq1	10.5	21	0	0	Inf	3.41233e-05	0.00119858	Down	302
comp110854_c0_seq2	10	20	0	0	Inf	3.9399e-05	0.00138389	Down	842
comp110886_c0_seq1	9.5	19	0	0	Inf	4.57294e-05	0.00160624	Down	427
comp110898_c0_seq1	14	0	28	28000000	24.7389	1.32482e-05	0.000416746	Up	367
comp111292_c0_seq2	10.5	0	21	21000000	24.3239	3.41233e-05	0.00107341	Up	368
comp111326_c0_seq1	11.5	0	23	23000000	24.4551	2.58472e-05	0.000813069	Up	756	gi|831321983|ref|XP_012693894.1|PREDICTED: olfactory receptor 2M5-like [Clupea harengus]	1.37239e-77	sp|P47901|V1BR_HUMAN	5e-06	Vasopressin V1b receptor OS=Homo sapiens GN=AVPR1B PE=2 SV=1	KOG3656	1e-06	FOG: 7 transmembrane receptor
comp112229_c0_seq1	15	30	0	0	Inf	1.02645e-05	0.000360539	Down	836
comp112265_c0_seq1	10.5	21	0	0	Inf	3.41233e-05	0.00119858	Down	312
comp112403_c0_seq1	10	0	20	20000000	24.2535	3.9399e-05	0.00123937	Up	301
comp112430_c0_seq1	9.5	0	19	19000000	24.1795	4.57294e-05	0.0014385	Up	658
comp112530_c0_seq1	10.5	21	0	0	Inf	3.41233e-05	0.00119858	Down	390
comp112737_c0_seq1	12	0	24	24000000	24.5165	2.25457e-05	0.000709216	Up	304
comp112829_c0_seq1	18	0	36	36000000	25.1015	4.93222e-06	0.000155152	Up	1501	gi|831282163|ref|XP_012672200.1|PREDICTED: uncharacterized protein LOC105890681 [Clupea harengus]	1.71766e-16
comp113009_c0_seq1	10	20	0	0	Inf	3.9399e-05	0.00138389	Down	689
comp113032_c0_seq1	9.5	19	0	0	Inf	4.57294e-05	0.00160624	Down	378
comp113295_c0_seq1	19	2	36	18	4.16993	2.75989e-05	0.000969409	Up	1127
comp113506_c0_seq1	16.5	0	33	33000000	24.976	7.07474e-06	0.000222549	Up	1086
comp113808_c0_seq1	12.5	25	0	0	Inf	1.96876e-05	0.000691526	Down	1751	gi|908537096|ref|XP_013130380.1|PREDICTED: uncharacterized protein LOC102079738 [Oreochromis niloticus]	1.98739e-103
comp114003_c0_seq1	9.5	0	19	19000000	24.1795	4.57294e-05	0.0014385	Up	688
comp114438_c0_seq1	14.5	29	0	0	Inf	1.16519e-05	0.000409272	Down	623
comp114482_c0_seq1	10.5	0	21	21000000	24.3239	3.41233e-05	0.00107341	Up	439
comp114570_c0_seq1	10	0	20	20000000	24.2535	3.9399e-05	0.00123937	Up	950
comp114599_c0_seq1	11	22	0	0	Inf	2.96643e-05	0.00104196	Down	1175
comp115110_c0_seq1	10	0	20	20000000	24.2535	3.9399e-05	0.00123937	Up	891
comp115380_c0_seq1	10.5	21	0	0	Inf	3.41233e-05	0.00119858	Down	309
comp115427_c0_seq1	10.5	21	0	0	Inf	3.41233e-05	0.00119858	Down	889
comp115455_c0_seq1	13	0	26	26000000	24.632	1.72215e-05	0.000541734	Up	344
comp115706_c0_seq1	11	0	22	22000000	24.391	2.96643e-05	0.000933144	Up	365
comp115879_c0_seq1	16	32	0	0	Inf	7.99857e-06	0.000280949	Down	654
comp115910_c0_seq1	12.5	25	0	0	Inf	1.96876e-05	0.000691526	Down	849	gi|831273527|ref|XP_012680231.1|PREDICTED: testis development-related protein [ClDownea harengus]	4.60783e-49
comp116011_c0_seq2	10	0	20	20000000	24.2535	3.9399e-05	0.00123937	Up	551
comp116089_c0_seq1	28	52	4	0.0769231	-3.70044	1.75651e-05	0.000616971	Down	895
comp116106_c0_seq1	11	0	22	22000000	24.391	2.96643e-05	0.000933144	Up	366
comp116200_c0_seq2	12.5	25	0	0	Inf	1.96876e-05	0.000691526	Down	2476	gi|831275653|ref|XP_012692059.1|PREDICTED: homeobox protein Hox-C5-like [ClDownea harengus]	1.31255e-149	sp|P32043|HXC5_MOUSE	3e-61	Homeobox protein Hox-C5 OS=Mus musculus GN=Hoxc5 PE=2 SV=3	KOG0489	4e-59	Transcription factor zerknullt and related HOX domain proteins							GO:0030054;GO:0005654;GO:0043565;GO:0003700;GO:0009952;GO:0048706;GO:0006351	cell junction|nucleoplasm|sequence-specific DNA binding|transcription factor activity, sequence-specific DNA binding|anterior/posterior pattern specification|embryonic skeletal system development|transcription, DNA-templated
comp116723_c0_seq1	23	4	42	10.5	3.39232	3.88378e-05	0.00136417	Up	891
comp116881_c0_seq1	53	0	106	106000000	26.6595	6.39986e-09	2.01319e-07	Up	309
comp116913_c0_seq1	15	30	0	0	Inf	1.02645e-05	0.000360539	Down	314
comp117104_c0_seq1	41	82	0	0	Inf	4.83092e-08	1.69686e-06	Down	2797
comp117325_c0_seq1	20	3	37	12.3333	3.62449	4.04061e-05	0.00141926	Up	551
comp117591_c0_seq1	11.5	0	23	23000000	24.4551	2.58472e-05	0.000813069	Up	879
comp117654_c0_seq1	12.5	0	25	25000000	24.5754	1.96876e-05	0.00061931	Up	319
comp117786_c0_seq1	9.5	19	0	0	Inf	4.57294e-05	0.00160624	Down	1163	gi|831305235|ref|XP_012684793.1|PREDICTED: 1-phosphatidylinositol 4	6.67656e-122	sp|O75038|PLCH2_HUMAN	1e-103	1-phosphatidylinositol 4,5-bisphosphate phosphodiesterase eta-2 OS=Homo sapiens GN=PLCH2 PE=2 SV=3	KOG0169	4e-99	Phosphoinositide-specific phospholipase C	ko00562	Inositol phosphate metabolism	1	K19006	PLCH	phosphatidylinositol phospholipase C, eta	GO:0005737;GO:0005886;GO:0005509;GO:0004435;GO:0004871;GO:0043647;GO:0035556;GO:0016042;GO:0046488;GO:0044281	cytoplasm|plasma membrane|calcium ion binding|phosphatidylinositol phospholipase C activity|signal transducer activity|inositol phosphate metabolic process|intracellular signal transduction|lipid catabolic process|phosphatidylinositol metabolic process|small molecule metabolic process
comp117807_c0_seq1	16	32	0	0	Inf	7.99857e-06	0.000280949	Down	361
comp117817_c0_seq1	15.5	0	31	31000000	24.8858	9.05486e-06	0.000284837	Up	823
comp118090_c0_seq1	14.5	0	29	29000000	24.7895	1.16519e-05	0.000366532	Up	333
comp118706_c0_seq1	12.5	0	25	25000000	24.5754	1.96876e-05	0.00061931	Up	1185
comp119314_c0_seq1	10.5	21	0	0	Inf	3.41233e-05	0.00119858	Down	478
comp119374_c0_seq1	13	0	26	26000000	24.632	1.72215e-05	0.000541734	Up	664
comp119447_c0_seq1	13	25	1	0.04	-4.64386	4.86884e-05	0.00171017	Down	1256
comp119549_c0_seq1	12	0	24	24000000	24.5165	2.25457e-05	0.000709216	Up	776
comp119611_c0_seq1	12	0	24	24000000	24.5165	2.25457e-05	0.000709216	Up	354
comp120125_c0_seq1	16	2	30	15	3.90689	4.99027e-05	0.00175282	Up	496
comp120129_c0_seq1	11.5	23	0	0	Inf	2.58472e-05	0.000907879	Down	950
comp120207_c0_seq1	12	0	24	24000000	24.5165	2.25457e-05	0.000709216	Up	1208	gi|939287063|ref|XP_014264631.1|PREDICTED: uncharacterized protein LOC106675136 [Maylandia zebra]	1.71738e-97
comp120277_c0_seq1	11.5	0	23	23000000	24.4551	2.58472e-05	0.000813069	Up	815	gi|928022142|ref|XP_013859198.1|PREDICTED: uncharacterized protein LOC106514461 [Austrofundulus limnaeus]	2.17938e-57
comp120385_c0_seq1	11	0	22	22000000	24.391	2.96643e-05	0.000933144	Up	653
comp120570_c0_seq1	12.5	25	0	0	Inf	1.96876e-05	0.000691526	Down	642
comp120671_c0_seq1	11.5	0	23	23000000	24.4551	2.58472e-05	0.000813069	Up	565
comp120733_c0_seq1	17.5	0	35	35000000	25.0609	5.55574e-06	0.000174766	Up	1068	gi|831274668|ref|XP_012686540.1|PREDICTED: arrestin domain-containing protein 3-like [Clupea harengus]	4.1891e-94	sp|Q9D668|ARRD2_MOUSE	4e-33	Arrestin domain-containing protein 2 OS=Mus musculus GN=Arrdc2 PE=2 SV=1	KOG3780	6e-32	Thioredoxin binding protein TBP-2/VDUP1							GO:0031410;GO:0005886;GO:0007165	cytoplasmic vesicle|plasma membrane|signal transduction
comp120785_c0_seq1	19	0	38	38000000	25.1795	3.90066e-06	0.000122702	Up	372
comp121059_c0_seq1	10.5	0	21	21000000	24.3239	3.41233e-05	0.00107341	Up	304
comp121090_c0_seq1	11	0	22	22000000	24.391	2.96643e-05	0.000933144	Up	338
comp121436_c0_seq1	13	1	25	25	4.64386	4.86884e-05	0.00171017	Up	1009
comp121651_c0_seq2	16	0	32	32000000	24.9316	7.99857e-06	0.000251609	Up	941
comp121821_c0_seq2	11	22	0	0	Inf	2.96643e-05	0.00104196	Down	339	gi|961991282|ref|XP_014873801.1|PREDICTED: E3 ubiquitin-protein ligase SMURF2-like [Poecilia latipinna]	9.26669e-12
comp122183_c0_seq1	12	0	24	24000000	24.5165	2.25457e-05	0.000709216	Up	398
comp123053_c0_seq1	9.5	0	19	19000000	24.1795	4.57294e-05	0.0014385	Up	457
comp123305_c0_seq1	17.5	0	35	35000000	25.0609	5.55574e-06	0.000174766	Up	307
comp123534_c0_seq1	10	20	0	0	Inf	3.9399e-05	0.00138389	Down	303
comp12376_c0_seq1	10	0	20	20000000	24.2535	3.9399e-05	0.00123937	Up	763	gi|528495735|ref|XP_005156176.1|PREDICTED: uncharacterized protein LOC101885994 [Danio rerio]	7.62829e-44				KOG0017	2e-11	FOG: Transposon-encoded proteins with TYA, reverse transcriptase, integrase domains in various combinations
comp123926_c0_seq1	13	26	0	0	Inf	1.72215e-05	0.000604904	Down	472
comp124097_c0_seq2	14	28	0	0	Inf	1.32482e-05	0.000465342	Down	325
comp124268_c0_seq1	11	22	0	0	Inf	2.96643e-05	0.00104196	Down	476
comp124305_c0_seq1	24.5	47	2	0.0425532	-4.55459	9.87361e-06	0.000346809	Down	716
comp124631_c0_seq2	14.5	0	29	29000000	24.7895	1.16519e-05	0.000366532	Up	318
comp124792_c0_seq1	32	61	3	0.0491803	-4.34577	5.40168e-06	0.000189733	Down	314
comp125143_c0_seq2	10	0	20	20000000	24.2535	3.9399e-05	0.00123937	Up	506
comp125179_c0_seq1	10	20	0	0	Inf	3.9399e-05	0.00138389	Down	561
comp125214_c0_seq1	42.5	10	75	7.5	2.90689	2.20906e-05	0.000775929	Up	673
comp125224_c0_seq1	12	24	0	0	Inf	2.25457e-05	0.000791916	Down	358
comp125261_c0_seq1	13	26	0	0	Inf	1.72215e-05	0.000604904	Down	587
comp125266_c0_seq4	18.5	2	35	17.5	4.12928	3.04125e-05	0.00106824	Up	860
comp125314_c0_seq1	13.5	0	27	27000000	24.6865	1.50911e-05	0.000474716	Up	1696	gi|18266692|ref|NP_543168.1|selenium-binding protein 1 [Rattus norvegicus] gi|672016081|ref|XP_008773439.1| PREDICTED: selenium-binding protein 1 isoform X1 [Rattus norvegicus] gi|672043349|ref|XP_008759501.1| PREDICTED: selenium-binding protein 1 isoform X2 [Rattus norvegicus] gi|81879451|sp|Q8VIF7.1|SBP1_RAT RecName: Full=Selenium-binding protein 1; AltName: Full=56 kDa selenium-binding protein…	0	sp|Q8VIF7|SBP1_RAT	0	Selenium-binding protein 1 OS=Rattus norvegicus GN=Selenbp1 PE=1 SV=1	KOG0918	0	Selenium-binding protein							GO:0005829;GO:0016020;GO:0005634;GO:0008430;GO:0015031	cytosol|membrane|nucleus|selenium binding|protein transport
comp125481_c0_seq1	16	32	0	0	Inf	7.99857e-06	0.000280949	Down	391
comp125776_c0_seq1	9.5	19	0	0	Inf	4.57294e-05	0.00160624	Down	604
comp125867_c0_seq1	40	71	9	0.126761	-2.97982	2.21614e-05	0.000778416	Down	336
comp125869_c0_seq1	38	0	76	76000000	26.1795	8.26913e-08	2.6012e-06	Up	638
comp126219_c0_seq2	45.5	85	6	0.0705882	-3.82443	3.75016e-06	0.000131724	Down	946	gi|548551043|ref|XP_005755119.1|PREDICTED: zinc finger MYM-type protein 1-like [Pundamilia nyererei]	3.38359e-24
comp126372_c0_seq1	41.5	12	71	5.91667	2.56478	4.11461e-05	0.00144525	Up	883
comp126431_c0_seq1	26.5	0	53	53000000	25.6595	7.60619e-07	2.39266e-05	Up	744
comp126511_c0_seq1	17.5	35	0	0	Inf	5.55574e-06	0.000195145	Down	400
comp126557_c0_seq1	90	180	0	0	Inf	2.96563e-11	1.04168e-09	Down	3298	gi|17066694|gb|AAL35358.1|AF442732_1putative GAG protein [Tetraodon nigroviridis]	0				KOG0017	3e-06	FOG: Transposon-encoded proteins with TYA, reverse transcriptase, integrase domains in various combinations
comp126563_c0_seq1	10	0	20	20000000	24.2535	3.9399e-05	0.00123937	Up	429
comp126971_c0_seq1	31	62	0	0	Inf	3.09034e-07	1.08548e-05	Down	303
comp12707_c0_seq1	11	0	22	22000000	24.391	2.96643e-05	0.000933144	Up	338
comp127481_c0_seq1	19	0	38	38000000	25.1795	3.90066e-06	0.000122702	Up	565
comp127481_c1_seq1	21.5	0	43	43000000	25.3578	2.21055e-06	6.95367e-05	Up	345
comp127632_c0_seq1	10	0	20	20000000	24.2535	3.9399e-05	0.00123937	Up	337	gi|831319511|ref|XP_012692548.1|PREDICTED: vesicular glutamate transporter 1-like [Clupea harengus]	1.86212e-66	sp|Q5W8I7|VGL2B_DANRE	2e-64	Vesicular glutamate transporter 2.2 OS=Danio rerio GN=slc17a6a PE=2 SV=1	KOG2532	5e-64	Permease of the major facilitator superfamily	ko05033;ko04721;ko04723;ko04724	Nicotine addiction|Synaptic vesicle cycle|Retrograde endocannabinoid signaling|Glutamatergic synapse	4	K12302	SLC17A6_7_8	MFS transporter, ACS family, solute carrier family 17 (sodium-dependent inorganic phosphate cotransporter), member 6/7/8	GO:0030054;GO:0016021;GO:0043005;GO:0030672;GO:0005313;GO:0015293;GO:0089711;GO:0006836;GO:0006814	cell junction|integral component of membrane|neuron projection|synaptic vesicle membrane|L-glutamate transmembrane transporter activity|symporter activity|L-glutamate transmembrane transport|neurotransmitter transport|sodium ion transport
comp128012_c0_seq1	13.5	27	0	0	Inf	1.50911e-05	0.000530072	Down	454
comp128141_c0_seq1	10.5	21	0	0	Inf	3.41233e-05	0.00119858	Down	1043	gi|954202208|gb|KRX12357.1|Chlorophyll a-b binding protein	1.77566e-152	sp|P10708|CB12_SOLLC	0	Chlorophyll a-b binding protein 7, chloroplastic OS=Solanum lycopersicum GN=CAB7 PE=3 SV=1										GO:0009535;GO:0016021;GO:0009522;GO:0009523;GO:0016168;GO:0046872;GO:0009765;GO:0018298	chloroplast thylakoid membrane|integral component of membrane|photosystem I|photosystem II|chlorophyll binding|metal ion binding|photosynthesis, light harvesting|protein-chromophore linkage
comp128215_c0_seq2	10	20	0	0	Inf	3.9399e-05	0.00138389	Down	374
comp128355_c0_seq1	10.5	0	21	21000000	24.3239	3.41233e-05	0.00107341	Up	323
comp128390_c0_seq2	12	0	24	24000000	24.5165	2.25457e-05	0.000709216	Up	538
comp128531_c0_seq2	12	0	24	24000000	24.5165	2.25457e-05	0.000709216	Up	448
comp128586_c0_seq1	60	0	120	120000000	26.8385	2.12793e-09	6.69379e-08	Up	898
comp128586_c1_seq1	42	0	84	84000000	26.3239	4.0514e-08	1.27444e-06	Up	481
comp128607_c0_seq1	15	0	30	30000000	24.8385	1.02645e-05	0.000322888	Up	1155	gi|966699113|gb|KTG31354.1|hypothetical protein cypCar_00036207 [Cyprinus carpio]	1.95103e-10	sp|Q8BLR5|PSD4_MOUSE	2e-08	PH and SEC7 domain-containing protein 4 OS=Mus musculus GN=Psd4 PE=2 SV=1	KOG0932	2e-08	Guanine nucleotide exchange factor EFA6	ko04144	Endocytosis	1	K12494	PSD	PH and SEC7 domain-containing protein	GO:0030054;GO:0016020;GO:0005886;GO:0005086;GO:0008289;GO:0030182;GO:0043547;GO:0032012	cell junction|membrane|plasma membrane|ARF guanyl-nucleotide exchange factor activity|lipid binding|neuron differentiation|positive regulation of GTPase activity|regulation of ARF protein signal transduction
comp128866_c0_seq1	21.5	39	4	0.102564	-3.2854	4.96064e-05	0.00174242	Down	618
comp129129_c0_seq1	11	22	0	0	Inf	2.96643e-05	0.00104196	Down	422
comp129237_c0_seq1	11.5	0	23	23000000	24.4551	2.58472e-05	0.000813069	Up	356
comp129485_c0_seq1	20	40	0	0	Inf	3.09838e-06	0.00010883	Down	1229	gi|929772340|ref|XP_014161103.1|hypothetical protein SARC_00678 [Sphaeroforma arctica JP610] gi|906959133|gb|KNC87201.1| hypothetical protein SARC_00678 [Sphaeroforma arctica JP610]	1.94725e-26	sp|Q9MA41|CTL1_ARATH	7e-167	Chitinase-like protein 1 OS=Arabidopsis thaliana GN=CTL1 PE=1 SV=1	KOG4742	2e-167	Predicted chitinase							GO:0048046;GO:0005794;GO:0030247;GO:0016998;GO:0030244;GO:0006032;GO:0009873;GO:0009825;GO:0010337;GO:0009735;GO:0009408;GO:0010167;GO:0009651;GO:0009414;GO:0010053	apoplast|Golgi apparatus|polysaccharide binding|cell wall macromolecule catabolic process|cellulose biosynthetic process|chitin catabolic process|ethylene-activated signaling pathway|multidimensional cell growth|regulation of salicylic acid metabolic process|response to cytokinin|response to heat|response to nitrate|response to salt stress|response to water deprivation|root epidermal cell differe…
comp129807_c0_seq1	20	0	40	40000000	25.2535	3.09838e-06	9.74651e-05	Up	370
comp130011_c0_seq1	11	22	0	0	Inf	2.96643e-05	0.00104196	Down	638	gi|914551461|gb|KOB63655.1|hypothetical protein PFHG_05378 [Plasmodium falciparum HB3]	1.31363e-09	sp|P17772|OSS2_PEA	5e-26	Organ-specific protein S2 OS=Pisum sativum PE=2 SV=1
comp130133_c0_seq1	235.5	350	121	0.345714	-1.53235	3.25406e-05	0.00114298	Down	1136	gi|831277643|ref|XP_012669708.1|PREDICTED: polyubiquitin-like [ClDownea harengus]	1.61406e-76	sp|P62972|UBIQP_XENLA	2e-25	Polyubiquitin (Fragment) OS=Xenopus laevis PE=1 SV=2	KOG0001	5e-27	Ubiquitin and ubiquitin-like proteins	ko03320	PPAR signaling pathway	1	K08770	UBC	ubiquitin C	GO:0005737;GO:0005634	cytoplasm|nucleus
comp130173_c0_seq1	23.5	0	47	47000000	25.4862	1.42846e-06	4.49348e-05	Up	434
comp130462_c0_seq1	31	6	56	9.33333	3.22239	2.61719e-05	0.000919284	Up	596
comp130472_c0_seq1	10	20	0	0	Inf	3.9399e-05	0.00138389	Down	468
comp130515_c0_seq1	11.5	0	23	23000000	24.4551	2.58472e-05	0.000813069	Up	413
comp130575_c0_seq1	12.5	0	25	25000000	24.5754	1.96876e-05	0.00061931	Up	308
comp130605_c0_seq1	13.5	1	26	26	4.70044	4.33307e-05	0.00152199	Up	758
comp130627_c0_seq1	12	0	24	24000000	24.5165	2.25457e-05	0.000709216	Up	696
comp130643_c0_seq1	12.5	25	0	0	Inf	1.96876e-05	0.000691526	Down	1471	gi|340382239|ref|XP_003389628.1|PREDICTED: gamma aminobutyrate transaminase 2-like [Amphimedon queenslandica]	3.31973e-141	sp|Q84P53|GATP2_SOLLC	0	Gamma aminobutyrate transaminase 2 OS=Solanum lycopersicum GN=GABA-TP2 PE=1 SV=1	KOG1404	0	Alanine-glyoxylate aminotransferase AGT2	ko00330	Arginine and proline metabolism	1	K00819	rocD, OAT	ornithine--oxo-acid transaminase	GO:0005737;GO:0030170;GO:0008483	cytoplasm|pyridoxal phosphate binding|transaminase activity
comp130680_c0_seq1	25.5	49	2	0.0408163	-4.61471	8.24889e-06	0.000289741	Down	884
comp130685_c0_seq4	11.5	0	23	23000000	24.4551	2.58472e-05	0.000813069	Up	470
comp13074_c0_seq1	10	20	0	0	Inf	3.9399e-05	0.00138389	Down	485
comp130819_c0_seq1	18.5	0	37	37000000	25.141	4.38375e-06	0.000137899	Up	348
comp130914_c0_seq1	43.5	0	87	87000000	26.3745	3.12013e-08	9.81494e-07	Up	964
comp130935_c0_seq1	10.5	0	21	21000000	24.3239	3.41233e-05	0.00107341	Up	311
comp131242_c0_seq1	15	29	1	0.0344828	-4.85798	3.07729e-05	0.00108089	Down	2629	gi|688545170|ref|XP_009298103.1|PREDICTED: uncharacterized protein LOC101883359 isoform X1 [Danio rerio] gi|688545172|ref|XP_009298104.1| PREDICTED: uncharacterized protein LOC101883359 isoform X1 [Danio rerio] gi|688545176|ref|XP_009298105.1| PREDICTED: uncharacterized protein LOC101883359 isoform X1 [Danio rerio] gi|688545180|ref|XP_009298106.1| PREDICTED: uncharacterized protein LOC101883359 i…	0
comp13130_c0_seq2	11	0	22	22000000	24.391	2.96643e-05	0.000933144	Up	302
comp131377_c0_seq2	33	5	61	12.2	3.60881	1.31786e-05	0.000462898	Up	535	gi|551532448|ref|XP_005817659.1|PREDICTED: ADP/ATP translocase 1-like	9.42254e-06	sp|P12236|ADT3_HUMAN	3e-06	ADP/ATP translocase 3 OS=Homo sapiens GN=SLC25A6 PE=1 SV=4	KOG0749	6e-07	Mitochondrial ADP/ATP carrier proteins							GO:0016021;GO:0005743;GO:0005744;GO:0005739;GO:0005634;GO:0005471;GO:0046732;GO:0015866;GO:0006915;GO:0015867;GO:0044267;GO:0006112;GO:0019048;GO:0006626;GO:0050796;GO:0044281;GO:0019058;GO:0016032	integral component of membrane|mitochondrial inner membrane|mitochondrial inner membrane presequence translocase complex|mitochondrion|nucleus|ATP:ADP antiporter activity|active induction of host immune response by virus|ADP transport|apoptotic process|ATP transport|cellular protein metabolic process|energy reserve metabolic process|modulation by virus of host morphology or physiology|protein tar…
comp131455_c0_seq1	16	2	30	15	3.90689	4.99027e-05	0.00175282	Up	992
comp131693_c0_seq1	13	26	0	0	Inf	1.72215e-05	0.000604904	Down	595	gi|585644286|ref|XP_006813839.1|PREDICTED: uncharacterized protein LOC100372062 [Saccoglossus kowalevskii]	2.85854e-55	sp|Q09575|YRD6_CAEEL	9e-09	Uncharacterized protein K02A2.6 OS=Caenorhabditis elegans GN=K02A2.6 PE=4 SV=1	KOG0017	1e-09	FOG: Transposon-encoded proteins with TYA, reverse transcriptase, integrase domains in various combinations							GO:0003676;GO:0008270;GO:0015074	nucleic acid binding|zinc ion binding|DNA integration
comp131727_c0_seq1	13.5	27	0	0	Inf	1.50911e-05	0.000530072	Down	1167	gi|604723236|dbj|BAO57464.1|horseradish peroxidase C1a [synthetic construct] gi|604723238|dbj|BAO57465.1| horseradish peroxidase C1a [synthetic construct]	1.64534e-101	sp|P11965|PERX_TOBAC	2e-173	Lignin-forming anionic peroxidase OS=Nicotiana tabacum PE=2 SV=1										GO:0005576;GO:0020037;GO:0046872;GO:0004601;GO:0042744;GO:0006979	extracellular region|heme binding|metal ion binding|peroxidase activity|hydrogen peroxide catabolic process|response to oxidative stress
comp132187_c0_seq1	11	0	22	22000000	24.391	2.96643e-05	0.000933144	Up	323
comp132194_c0_seq1	14.5	0	29	29000000	24.7895	1.16519e-05	0.000366532	Up	795
comp132517_c0_seq1	10	0	20	20000000	24.2535	3.9399e-05	0.00123937	Up	598
comp132713_c0_seq1	13	0	26	26000000	24.632	1.72215e-05	0.000541734	Up	1346	gi|25742698|ref|NP_612550.1|epithelial cell adhesion molecule precursor [Rattus norvegicus] gi|81882160|sp|O55159.1|EPCAM_RAT RecName: Full=Epithelial cell adhesion molecule; Short=Ep-CAM; AltName: Full=Epithelial glycoprotein 314; Short=EGP314; AltName: Full=Protein D5.7A; AltName: Full=Tumor-associated calcium signal transducer 1; AltName: CD_antigen=CD326; Flags: Precursor gi|2764585|emb|CAA04…	0	sp|O55159|EPCAM_RAT	0	Epithelial cell adhesion molecule OS=Rattus norvegicus GN=Epcam PE=1 SV=1										GO:0016324;GO:0016323;GO:0005923;GO:0009986;GO:0070062;GO:0016021;GO:0016328;GO:0005886;GO:0098641;GO:0098609;GO:0043066;GO:2000048;GO:2000147;GO:0008284;GO:2000648;GO:0045944;GO:0023019;GO:0048863;GO:0001657	apical plasma membrane|basolateral plasma membrane|bicellular tight junction|cell surface|extracellular exosome|integral component of membrane|lateral plasma membrane|plasma membrane|cadherin binding involved in cell-cell adhesion|cell-cell adhesion|negative regulation of apoptotic process|negative regulation of cell-cell adhesion mediated by cadherin|positive regulation of cell motility|positive…
comp132723_c0_seq1	49.5	98	1	0.0102041	-6.61471	5.64771e-08	1.98375e-06	Down	1850	gi|831292526|ref|XP_012677851.1|PREDICTED: otoferlin-like [ClDownea harengus]	0	sp|Q5SPC5|OTOF_DANRE	0	Otoferlin OS=Danio rerio GN=otof PE=3 SV=1	KOG1326	3e-80	Membrane-associated protein FER-1 and related ferlins, contain multiple C2 domains							GO:0016323;GO:0030054;GO:0005789;GO:0016021;GO:0030672;GO:0005509;GO:0050885;GO:0010996;GO:0016079	basolateral plasma membrane|cell junction|endoplasmic reticulum membrane|integral component of membrane|synaptic vesicle membrane|calcium ion binding|neuromuscular process controlling balance|response to auditory stimulus|synaptic vesicle exocytosis
comp133001_c0_seq1	29.5	58	1	0.0172414	-5.85798	1.65187e-06	5.80216e-05	Down	1042
comp133084_c0_seq1	14	0	28	28000000	24.7389	1.32482e-05	0.000416746	Up	449
comp133085_c0_seq1	39	71	7	0.0985915	-3.34239	1.29797e-05	0.000455912	Down	1835	gi|831273783|ref|XP_012681693.1|PREDICTED: centromere protein L [ClDownea harengus]	2.0275e-149	sp|Q6DRD4|CENPL_DANRE	2e-123	Centromere protein L OS=Danio rerio GN=cenpl PE=2 SV=1										GO:0000775;GO:0005634	chromosome, centromeric region|nucleus
comp133173_c0_seq1	15	29	1	0.0344828	-4.85798	3.07729e-05	0.00108089	Down	1253
comp133268_c0_seq1	10.5	21	0	0	Inf	3.41233e-05	0.00119858	Down	686	gi|852779554|ref|XP_012882165.1|PREDICTED: E3 ubiquitin-protein ligase RNF12-A-like [Dipodomys ordii]	1.91996e-09	sp|Q8L9W3|ATL23_ARATH	1e-30	E3 ubiquitin-protein ligase ATL23 OS=Arabidopsis thaliana GN=ATL23 PE=1 SV=2	KOG0800	3e-31	FOG: Predicted E3 ubiquitin ligase
comp133475_c0_seq1	25	47	3	0.0638298	-3.96963	1.70053e-05	0.000597311	Down	378
comp133652_c0_seq1	54	0	108	108000000	26.6865	5.45136e-09	1.71482e-07	Up	784
comp133725_c0_seq1	58	113	3	0.0265487	-5.23522	1.19571e-07	4.19992e-06	Down	642	gi|908532491|ref|XP_013122048.1|PREDICTED: uncharacterized protein LOC106097067 [Oreochromis niloticus] gi|908561114|ref|XP_013123740.1| PREDICTED: uncharacterized protein LOC106097830 [Oreochromis niloticus]	5.17117e-43
comp133732_c1_seq1	11	22	0	0	Inf	2.96643e-05	0.00104196	Down	324
comp133750_c0_seq1	14.5	29	0	0	Inf	1.16519e-05	0.000409272	Down	342
comp133847_c0_seq1	1777.5	2346	1209	0.515345	-0.956389	4.69324e-05	0.00164849	Down	547
comp133864_c0_seq1	62.5	103	22	0.213592	-2.22707	3.90551e-05	0.00137181	Down	787
comp133895_c0_seq1	43	74	12	0.162162	-2.62449	3.50029e-05	0.00122947	Down	514	gi|831323460|ref|XP_012694703.1|PREDICTED: histone H1.0-B [ClDownea harengus]	4.96221e-21	sp|P10922|H10_MOUSE	7e-20	Histone H1.0 OS=Mus musculus GN=H1f0 PE=2 SV=4	KOG4012	9e-21	Histone H1							GO:0015629;GO:0005794;GO:0000790;GO:0005719;GO:0005654;GO:0000786;GO:0005634;GO:0031490;GO:0044822;GO:0006334	actin cytoskeleton|Golgi apparatus|nuclear chromatin|nuclear euchromatin|nucleoplasm|nucleosome|nucleus|chromatin DNA binding|poly(A) RNA binding|nucleosome assembly
comp133921_c0_seq1	11.5	0	23	23000000	24.4551	2.58472e-05	0.000813069	Up	422
comp134029_c0_seq1	12.5	0	25	25000000	24.5754	1.96876e-05	0.00061931	Up	362
comp134203_c0_seq1	14.5	0	29	29000000	24.7895	1.16519e-05	0.000366532	Up	769
comp134381_c0_seq1	104	0	208	208000000	27.632	4.90421e-12	1.54271e-10	Up	810	gi|831324934|ref|XP_012695512.1|PREDICTED: galanin peptides [Clupea harengus]	2.78209e-87	sp|E7EZ53|GALA_DANRE	9e-59	Galanin peptides OS=Danio rerio GN=gal PE=1 SV=1				ko04080	Neuroactive ligand-receptor interaction	1	K05244	GAL	galanin	GO:0005576;GO:0005184;GO:0031764;GO:0031765;GO:0031766;GO:0007218;GO:0045944	extracellular region|neuropeptide hormone activity|type 1 galanin receptor binding|type 2 galanin receptor binding|type 3 galanin receptor binding|neuropeptide signaling pathway|positive regulation of transcription from RNA polymerase II promoter
comp134556_c0_seq1	11.5	23	0	0	Inf	2.58472e-05	0.000907879	Down	317
comp134671_c0_seq1	10.5	21	0	0	Inf	3.41233e-05	0.00119858	Down	363	gi|918298242|gb|KOF73401.1|hypothetical protein OCBIM_22037932mg [Octopus bimaculoides]	2.64348e-06
comp134796_c0_seq1	11.5	0	23	23000000	24.4551	2.58472e-05	0.000813069	Up	2036	gi|734648112|ref|XP_010753279.1|PREDICTED: zinc finger BED domain-containing protein 1-like [Larimichthys crocea]	0	sp|O96006|ZBED1_HUMAN	4e-74	Zinc finger BED domain-containing protein 1 OS=Homo sapiens GN=ZBED1 PE=1 SV=1	KOG1121	1e-74	Tam3-transposase (Ac family)							GO:0000228;GO:0003677;GO:0046872;GO:0004803	nuclear chromosome|DNA binding|metal ion binding|transposase activity
comp135003_c0_seq1	10.5	0	21	21000000	24.3239	3.41233e-05	0.00107341	Up	535
comp135037_c0_seq1	22	1	43	43	5.42626	6.9585e-06	0.000244417	Up	1962	gi|597786965|ref|XP_007256934.1|PREDICTED: uncharacterized protein LOC103046305 [Astyanax mexicanus]	2.87748e-121
comp135042_c0_seq1	29.5	0	59	59000000	25.8142	4.15086e-07	1.30573e-05	Up	795
comp135070_c0_seq1	26.5	0	53	53000000	25.6595	7.60619e-07	2.39266e-05	Up	917
comp135184_c0_seq2	14	0	28	28000000	24.7389	1.32482e-05	0.000416746	Up	354
comp135263_c0_seq1	15.5	31	0	0	Inf	9.05486e-06	0.000318051	Down	301
comp135344_c0_seq1	132	206	58	0.281553	-1.82852	3.07392e-05	0.00107971	Down	1005
comp135715_c0_seq1	36	72	0	0	Inf	1.19355e-07	4.19233e-06	Down	333
comp135715_c1_seq1	56.5	113	0	0	Inf	3.66749e-09	1.2882e-07	Down	961
comp135727_c0_seq1	166.5	0	333	333000000	28.3109	4.48605e-15	1.41117e-13	Up	1710
comp135739_c0_seq1	21.5	43	0	0	Inf	2.21055e-06	7.76452e-05	Down	325
comp135930_c0_seq1	26	4	48	12	3.58496	2.40349e-05	0.000844222	Up	666	gi|831325316|ref|XP_012695723.1|PREDICTED: zinc finger and BTB domain-containing protein 7C [Clupea harengus]	1.14475e-79	sp|A1YPR0|ZBT7C_HUMAN	4e-60	Zinc finger and BTB domain-containing protein 7C OS=Homo sapiens GN=ZBTB7C PE=2 SV=1	KOG1721	5e-43	FOG: Zn-finger							GO:0046872;GO:0003676	metal ion binding|nucleic acid binding
comp135943_c0_seq1	459.5	721	198	0.274619	-1.8645	2.61851e-06	9.19749e-05	Down	1732	gi|831274098|ref|XP_012683349.1|PREDICTED: uncharacterized protein LOC105900568 [ClDownea harengus]	1.59314e-87
comp136159_c0_seq1	645.5	379	912	2.40633	1.26684	2.58754e-05	0.00090887	Up	1205	gi|831317598|ref|XP_012691495.1|PREDICTED: proline-rich transmembrane protein 1 [Clupea harengus]	9.23632e-121	sp|Q6MG82|PRRT1_RAT	3e-53	Proline-rich transmembrane protein 1 OS=Rattus norvegicus GN=Prrt1 PE=1 SV=2										GO:0030054;GO:0016021;GO:0005886;GO:0045202;GO:0009607	cell junction|integral component of membrane|plasma membrane|synapse|response to biotic stimulus
comp136313_c0_seq1	29.5	3	56	18.6667	4.22239	8.07738e-06	0.000283717	Up	3920	gi|34392581|dbj|BAC82623.1|pol-like protein [Ciona intestinalis]	6.01e-143	sp|P14381|YTX2_XENLA	7e-99	Transposon TX1 uncharacterized 149 kDa protein OS=Xenopus laevis PE=4 SV=1	KOG1075	5e-52	FOG: Reverse transcriptase
comp136381_c0_seq3	27	1	53	53	5.72792	2.63099e-06	9.24132e-05	Up	1599
comp136551_c0_seq1	10	0	20	20000000	24.2535	3.9399e-05	0.00123937	Up	697	gi|831293109|ref|XP_012678169.1|PREDICTED: complement C1q-like protein 2	1.45255e-41	sp|Q4ZJM9|C1QL4_MOUSE	4e-16	Complement C1q-like protein 4 OS=Mus musculus GN=C1ql4 PE=1 SV=1										GO:0005581;GO:0005615;GO:0042802;GO:0070373;GO:0045599;GO:0048147	collagen trimer|extracellular space|identical protein binding|negative regulation of ERK1 and ERK2 cascade|negative regulation of fat cell differentiation|negative regulation of fibroblast proliferation
comp136579_c0_seq1	18	2	34	17	4.08746	3.35345e-05	0.00117789	Up	911
comp136610_c0_seq2	16.5	0	33	33000000	24.976	7.07474e-06	0.000222549	Up	1691	gi|688568610|ref|XP_009302393.1|PREDICTED: uncharacterized protein LOC103911538 [Danio rerio]	1.30033e-122	sp|P23074|POL_SFV1	2e-28	Pro-Pol polyprotein OS=Simian foamy virus type 1 GN=pol PE=1 SV=3	KOG0017	3e-29	FOG: Transposon-encoded proteins with TYA, reverse transcriptase, integrase domains in various combinations							GO:0030430;GO:0042025;GO:0019012;GO:0004190;GO:0003887;GO:0046872;GO:0003723;GO:0003964;GO:0004523;GO:0015074;GO:0006310;GO:0075713;GO:0046718;GO:0075732	host cell cytoplasm|host cell nucleus|virion|aspartic-type endopeptidase activity|DNA-directed DNA polymerase activity|metal ion binding|RNA binding|RNA-directed DNA polymerase activity|RNA-DNA hybrid ribonuclease activity|DNA integration|DNA recombination|establishment of integrated proviral latency|viral entry into host cell|viral penetration into host nucleus
comp136619_c0_seq1	13.5	0	27	27000000	24.6865	1.50911e-05	0.000474716	Up	312
comp136718_c0_seq1	10.5	0	21	21000000	24.3239	3.41233e-05	0.00107341	Up	994
comp136804_c0_seq1	133	264	2	0.00757576	-7.04439	5.44275e-12	1.91176e-10	Down	1119
comp136949_c0_seq1	10	0	20	20000000	24.2535	3.9399e-05	0.00123937	Up	2773	gi|831297600|ref|XP_012680635.1|PREDICTED: sarcalumenin isoform X2 [Clupea harengus]	0	sp|Q7TQ48|SRCA_MOUSE	0	Sarcalumenin OS=Mus musculus GN=Srl PE=1 SV=1	KOG1954	0	Endocytosis/signaling protein EHD1							GO:0033018;GO:0005525	sarcoplasmic reticulum lumen|GTP binding
comp137003_c0_seq1	10	0	20	20000000	24.2535	3.9399e-05	0.00123937	Up	320
comp137081_c0_seq1	10	0	20	20000000	24.2535	3.9399e-05	0.00123937	Up	305
comp137149_c0_seq1	18	35	1	0.0285714	-5.12928	1.5945e-05	0.000560066	Down	1006
comp137184_c0_seq1	57	114	0	0	Inf	3.39061e-09	1.19095e-07	Down	362
comp137217_c0_seq1	53	0	106	106000000	26.6595	6.39986e-09	2.01319e-07	Up	2370
comp137225_c0_seq1	18	0	36	36000000	25.1015	4.93222e-06	0.000155152	Up	364
comp137434_c0_seq1	11	0	22	22000000	24.391	2.96643e-05	0.000933144	Up	321
comp137474_c1_seq1	10	20	0	0	Inf	3.9399e-05	0.00138389	Down	305
comp137835_c0_seq1	10	0	20	20000000	24.2535	3.9399e-05	0.00123937	Up	528
comp137922_c0_seq2	11.5	0	23	23000000	24.4551	2.58472e-05	0.000813069	Up	316
comp137957_c0_seq1	9.5	19	0	0	Inf	4.57294e-05	0.00160624	Down	851	gi|928067399|ref|XP_013883374.1|PREDICTED: uncharacterized protein K02A2.6-like	1.22411e-18	sp|P10394|POL4_DROME	2e-06	Retrovirus-related Pol polyprotein from transposon 412 OS=Drosophila melanogaster GN=POL PE=4 SV=1	KOG0017	2e-07	FOG: Transposon-encoded proteins with TYA, reverse transcriptase, integrase domains in various combinations							GO:0004190;GO:0004519;GO:0003676;GO:0003964;GO:0015074	aspartic-type endopeptidase activity|endonuclease activity|nucleic acid binding|RNA-directed DNA polymerase activity|DNA integration
comp138070_c0_seq1	23.5	45	2	0.0444444	-4.49185	1.18419e-05	0.000415947	Down	533
comp138430_c0_seq1	21	42	0	0	Inf	2.47135e-06	8.6806e-05	Down	833
comp138478_c0_seq1	46	88	4	0.0454545	-4.45943	1.2471e-06	4.38044e-05	Down	2213	gi|585644286|ref|XP_006813839.1|PREDICTED: uncharacterized protein LOC100372062 [Saccoglossus kowalevskii]	4.49688e-49
comp138536_c0_seq1	17	34	0	0	Inf	6.26555e-06	0.000220077	Down	1402	gi|795120273|ref|XP_011832213.1|PREDICTED: ATP-dependent RNA helicase DDX19A-like [Mandrillus leucophaeus]	5.1589e-30	sp|Q9UMR2|DD19B_HUMAN	4e-29	ATP-dependent RNA helicase DDX19B OS=Homo sapiens GN=DDX19B PE=1 SV=1	KOG0332	9e-30	ATP-dependent RNA helicase							GO:0005737;GO:0070062;GO:0016020;GO:0005635;GO:0031965;GO:0005643;GO:0005524;GO:0004004;GO:0004386;GO:0003723;GO:0006406;GO:0015031;GO:0010501	cytoplasm|extracellular exosome|membrane|nuclear envelope|nuclear membrane|nuclear pore|ATP binding|ATP-dependent RNA helicase activity|helicase activity|RNA binding|mRNA export from nucleus|protein transport|RNA secondary structure unwinding
comp138650_c1_seq1	10	0	20	20000000	24.2535	3.9399e-05	0.00123937	Up	561
comp138737_c0_seq1	35	70	0	0	Inf	1.438e-07	5.05097e-06	Down	356
comp138771_c0_seq2	26	48	4	0.0833333	-3.58496	2.40349e-05	0.000844222	Down	1190
comp138825_c0_seq1	39	10	68	6.8	2.76553	3.30488e-05	0.00116084	Up	659
comp138832_c0_seq2	10.5	21	0	0	Inf	3.41233e-05	0.00119858	Down	531
comp138975_c0_seq1	69	137	1	0.0073	7.09803	3.19298e-09	1.12153e-07	Up	850	gi|929125072|ref|XP_013980198.1|PREDICTED: retinaldehyde-binding protein 1-like [Salmo salar]	7.32657e-31	sp|P10123|RLBP1_BOVIN	3e-24	Retinaldehyde-binding protein 1 OS=Bos taurus GN=RLBP1 PE=1 SV=4	KOG1471	6e-24	Phosphatidylinositol transfer protein SEC14 and related proteins							GO:0005737;GO:0005502;GO:0019841;GO:0005215;GO:0050896;GO:0007601	cytoplasm|11-cis retinal binding|retinol binding|transporter activity|response to stimulus|visual perception
comp138975_c1_seq1	89	177	1	0.00565	7.46761	2.20076e-10	7.73013e-09	Up	828	gi|831277464|ref|XP_012697932.1|PREDICTED: retinaldehyde-binding protein 1 [Clupea harengus]	3.77275e-158	sp|P10123|RLBP1_BOVIN	2e-123	Retinaldehyde-binding protein 1 OS=Bos taurus GN=RLBP1 PE=1 SV=4	KOG1471	1e-122	Phosphatidylinositol transfer protein SEC14 and related proteins							GO:0005737;GO:0005502;GO:0019841;GO:0005215;GO:0050896;GO:0007601	cytoplasm|11-cis retinal binding|retinol binding|transporter activity|response to stimulus|visual perception
comp139004_c0_seq1	17	34	0	0	Inf	6.26555e-06	0.000220077	Down	690	gi|817649899|gb|AKG06597.1|4-coumarate 3-hydroxylase [synthetic construct]	3.31586e-35	sp|O48922|C98A2_SOYBN	1e-37	Cytochrome P450 98A2 OS=Glycine max GN=CYP98A2 PE=2 SV=1	KOG0156	3e-37	Cytochrome P450 CYP2 subfamily	ko00590	Arachidonic acid metabolism	1	K07422	CYP2U1	cytochrome P450, family 2, subfamily U, polypeptide 1	GO:0016021;GO:0020037;GO:0005506;GO:0004497;GO:0016705	integral component of membrane|heme binding|iron ion binding|monooxygenase activity|oxidoreductase activity, acting on paired donors, with incorporation or reduction of molecular oxygen
comp139257_c0_seq1	16	2	30	15	3.90689	4.99027e-05	0.00175282	Up	462
comp13930_c0_seq1	14	28	0	0	Inf	1.32482e-05	0.000465342	Down	346
comp139304_c0_seq1	39	78	0	0	Inf	6.90127e-08	2.42406e-06	Down	1002	gi|966660336|gb|KTF95190.1|hypothetical protein cypCar_00023199 [Cyprinus carpio]	1.23472e-16	sp|Q5VTL7|FNDC7_HUMAN	2e-07	Fibronectin type III domain-containing protein 7 OS=Homo sapiens GN=FNDC7 PE=2 SV=3										GO:0005576	extracellular region
comp139353_c0_seq1	11.5	0	23	23000000	24.4551	2.58472e-05	0.000813069	Up	304
comp139369_c0_seq1	49	82	16	0.195122	-2.35755	4.48534e-05	0.00157547	Down	798
comp139502_c0_seq1	25.5	51	1	0.0196	-5.673	9.35629e-07	2.94319e-05	Down	1082	gi|831307677|ref|XP_012686117.1|PREDICTED: guanylyl cyclase-activating protein 2-like [Clupea harengus]	1.19656e-126	sp|P79881|GUC1B_CHICK	7e-87	Guanylyl cyclase-activating protein 2 OS=Gallus gallus GN=GUCA1B PE=2 SV=3	KOG0044	8e-83	Ca2+ sensor (EF-Hand superfamily)	ko04744	Phototransduction	1	K08328	GUCA1	guanylate cyclase activator 1	GO:0005509;GO:0008048;GO:0007602;GO:0007601	calcium ion binding|calcium sensitive guanylate cyclase activator activity|phototransduction|visual perception
comp139541_c0_seq1	107.5	214	1	0.0046729	-7.74147	2.25068e-11	7.90547e-10	Down	1765	gi|554881354|ref|XP_005950436.1|PREDICTED: uncharacterized protein LOC102309729 isoform X4 [Haplochromis burtoni]	2.43899e-105
comp139593_c0_seq1	160	55	265	4.81818	2.26849	5.42832e-06	0.000190669	Up	393
comp139644_c0_seq1	58	114	2	0.0175439	-5.83289	4.91189e-08	1.72529e-06	Down	616
comp139854_c0_seq1	184	330	38	0.115152	-3.11839	1.3946e-07	4.8985e-06	Down	630	gi|742218405|ref|XP_010898498.1|PREDICTED: alanine and arginine-rich domain-containing protein-like [Esox lucius]	1.41371e-25	sp|Q0V7M8|F167A_BOVIN	8e-07	Protein FAM167A OS=Bos taurus GN=FAM167A PE=2 SV=1
comp139858_c0_seq1	11.5	23	0	0	Inf	2.58472e-05	0.000907879	Down	457	gi|512823086|ref|XP_002943320.2|PREDICTED: uncharacterized protein LOC100496506 [Xenopus (Silurana) tropicalis]	1.06491e-47
comp139862_c0_seq1	9.5	19	0	0	Inf	4.57294e-05	0.00160624	Down	438
comp139919_c0_seq1	20	2	38	19	4.24793	2.27715e-05	0.000799846	Up	379
comp139960_c0_seq1	9.5	19	0	0	Inf	4.57294e-05	0.00160624	Down	580
comp140092_c0_seq1	9.5	19	0	0	Inf	4.57294e-05	0.00160624	Down	339
comp140107_c0_seq2	14	0	28	28000000	24.7389	1.32482e-05	0.000416746	Up	387
comp140253_c0_seq1	24	0	48	48000000	25.5165	1.28355e-06	4.03762e-05	Up	480
comp140294_c1_seq1	11	22	0	0	Inf	2.96643e-05	0.00104196	Down	339
comp140354_c0_seq1	101.5	30	173	5.76667	2.52774	7.25638e-06	0.00025488	Up	410
comp140375_c0_seq1	11.5	0	23	23000000	24.4551	2.58472e-05	0.000813069	Up	484
comp140402_c1_seq1	11.5	0	23	23000000	24.4551	2.58472e-05	0.000813069	Up	915
comp140407_c0_seq1	9.5	0	19	19000000	24.1795	4.57294e-05	0.0014385	Up	399	gi|119610274|gb|EAW89868.1|solute carrier family 25 (mitochondrial carrier; adenine nucleotide translocator)	4.501e-34	sp|P05141|ADT2_HUMAN	8e-34	ADP/ATP translocase 2 OS=Homo sapiens GN=SLC25A5 PE=1 SV=7	KOG0749	2e-34	Mitochondrial ADP/ATP carrier proteins	ko04020;ko04022;ko05166;ko05012;ko05016	Calcium signaling pathway|cGMP - PKG signaling pathway|HTLV-I infection|Parkinson's disease|Huntington's disease	5	K05863	SLC25A4S, ANT	solute carrier family 25 (mitochondrial adenine nucleotide translocator), member 4/5/6/31	GO:0070062;GO:0005887;GO:0016020;GO:0005743;GO:0042645;GO:0005739;GO:0071817;GO:0043209;GO:0005634;GO:0015207;GO:0044822;GO:0031625;GO:0015853;GO:0007059;GO:0006112;GO:1901029;GO:0008284;GO:0050796;GO:0044281;GO:0006810;GO:0016032	extracellular exosome|integral component of plasma membrane|membrane|mitochondrial inner membrane|mitochondrial nucleoid|mitochondrion|MMXD complex|myelin sheath|nucleus|adenine transmembrane transporter activity|poly(A) RNA binding|ubiquitin protein ligase binding|adenine transport|chromosome segregation|energy reserve metabolic process|negative regulation of mitochondrial outer membrane permeab…
comp140556_c0_seq1	9.5	0	19	19000000	24.1795	4.57294e-05	0.0014385	Up	329
comp140838_c0_seq2	16	0	32	32000000	24.9316	7.99857e-06	0.000251609	Up	1410	gi|16758348|ref|NP_446028.1|peroxiredoxin-6 [Rattus norvegicus] gi|5902791|sp|O35244.3|PRDX6_RAT RecName: Full=Peroxiredoxin-6; AltName: Full=1-Cys peroxiredoxin; Short=1-Cys PRX; AltName: Full=Acidic calcium-independent phospholipase A2; Short=aiPLA2; AltName: Full=Antioxidant protein 2; AltName: Full=Non-selenium glutathione peroxidase; Short=NSGPx; AltName: Full=Thiol-specific antioxidant prot…	9.87125e-158	sp|O35244|PRDX6_RAT	3e-159	Peroxiredoxin-6 OS=Rattus norvegicus GN=Prdx6 PE=1 SV=3	KOG0854	1e-145	Alkyl hydroperoxide reductase, thiol specific antioxidant and related enzymes	ko00940	Phenylpropanoid biosynthesis	1	K11188	PRDX6	peroxiredoxin 6, 1-Cys peroxiredoxin	GO:0005737;GO:0016023;GO:0070062;GO:0005615;GO:0005764;GO:0016020;GO:0004602;GO:0051920;GO:0004623;GO:0042744;GO:0009395;GO:0006979	cytoplasm|cytoplasmic membrane-bounded vesicle|extracellular exosome|extracellular space|lysosome|membrane|glutathione peroxidase activity|peroxiredoxin activity|phospholipase A2 activity|hydrogen peroxide catabolic process|phospholipid catabolic process|response to oxidative stress
comp140918_c0_seq2	10.5	21	0	0	Inf	3.41233e-05	0.00119858	Down	634
comp141150_c0_seq1	264	37	491	13.2703	3.73013	1.29519e-09	4.54934e-08	Up	359
comp141251_c0_seq1	10.5	0	21	21000000	24.3239	3.41233e-05	0.00107341	Up	456
comp141270_c0_seq1	12	0	24	24000000	24.5165	2.25457e-05	0.000709216	Up	661
comp141396_c0_seq1	11.5	0	23	23000000	24.4551	2.58472e-05	0.000813069	Up	369
comp141431_c1_seq1	19	35	3	0.0857143	-3.54432	4.83161e-05	0.0016971	Down	422
comp141566_c0_seq1	187.5	88	287	3.26136	1.70548	2.57562e-05	0.000904682	Up	821	gi|831277450|ref|XP_012697925.1|PREDICTED: cocaine- and amphetamine-regulated transcript protein-like [Clupea harengus]	5.39745e-72	sp|Q68RJ9|CART_BOVIN	4e-31	Cocaine- and amphetamine-regulated transcript protein OS=Bos taurus GN=CARTPT PE=3 SV=1										GO:0005615;GO:0030141;GO:0000186;GO:0008343;GO:0001678;GO:0009267;GO:0032922;GO:0007186;GO:0032099;GO:0045779;GO:0007218;GO:0045777;GO:0032812;GO:0051971;GO:0007268	extracellular space|secretory granule|activation of MAPKK activity|adult feeding behavior|cellular glucose homeostasis|cellular response to starvation|circadian regulation of gene expression|G-protein coupled receptor signaling pathway|negative regulation of appetite|negative regulation of bone resorption|neuropeptide signaling pathway|positive regulation of blood pressure|positive regulation of …
comp141701_c0_seq1	1169.5	1560	779	0.499359	-1.00185	4.98772e-05	0.00175193	Down	2250	gi|831298588|ref|XP_012681169.1|PREDICTED: CD9 antigen-like isoform X2 [ClDownea harengus]	5.29616e-69	sp|P40240|CD9_MOUSE	2e-18	CD9 antigen OS=Mus musculus GN=Cd9 PE=1 SV=2	KOG3882	1e-14	Tetraspanin family integral membrane protein	ko04640	Hematopoietic cell lineage	1	K06460	CD9, TSPAN29	CD9 antigen	GO:0016324;GO:0009897;GO:0070062;GO:0005615;GO:1903561;GO:0005925;GO:0005887;GO:0005886;GO:0007420;GO:0007155;GO:0007166;GO:0007342;GO:0006928;GO:0008285;GO:0014003;GO:0030913;GO:0009414	apical plasma membrane|external side of plasma membrane|extracellular exosome|extracellular space|extracellular vesicle|focal adhesion|integral component of plasma membrane|plasma membrane|brain development|cell adhesion|cell surface receptor signaling pathway|fusion of sperm to egg plasma membrane|movement of cell or subcellular component|negative regulation of cell proliferation|oligodendrocyte…
comp141776_c0_seq3	36.5	73	0	0	Inf	1.08817e-07	3.82217e-06	Down	2530	gi|929241446|ref|XP_013996697.1|PREDICTED: fibronectin type III domain-containing protein 7-like [Salmo salar]	0	sp|Q5VTL7|FNDC7_HUMAN	0	Fibronectin type III domain-containing protein 7 OS=Homo sapiens GN=FNDC7 PE=2 SV=3	KOG1225	1e-10	Teneurin-1 and related extracellular matrix proteins, contain EGF-like repeats							GO:0005576	extracellular region
comp141785_c0_seq2	23.5	45	2	0.0444444	-4.49185	1.18419e-05	0.000415947	Down	732	gi|808866902|gb|KKF17533.1|hypothetical protein EH28_23055	2.42176e-40
comp141988_c0_seq1	17	0	34	34000000	25.019	6.26555e-06	0.000197094	Up	1222	gi|40018550|ref|NP_954518.1|kunitz-type protease inhibitor 2 isoform b precursor [Rattus norvegicus] gi|38197712|gb|AAH61768.1| Serine peptidase inhibitor	6.42332e-117	sp|Q9WU03|SPIT2_MOUSE	9e-86	Kunitz-type protease inhibitor 2 OS=Mus musculus GN=Spint2 PE=2 SV=1	KOG4295	1e-68	Serine proteinase inhibitor (KU family)							GO:0005737;GO:0016021;GO:0004867;GO:0071711;GO:0060672;GO:0007163;GO:2000146;GO:0022408;GO:0010951;GO:0001843	cytoplasm|integral component of membrane|serine-type endopeptidase inhibitor activity|basement membrane organization|epithelial cell morphogenesis involved in placental branching|establishment or maintenance of cell polarity|negative regulation of cell motility|negative regulation of cell-cell adhesion|negative regulation of endopeptidase activity|neural tube closure
comp141993_c0_seq1	14	28	0	0	Inf	1.32482e-05	0.000465342	Down	853
comp142055_c0_seq1	70	122	18	0.147541	-2.76081	9.80019e-06	0.000344231	Down	316	gi|657541237|ref|XP_008276542.1|PREDICTED: Kv channel-interacting protein 1 isoform X5 [Stegastes partitus]	3.9795e-06				KOG0044	4e-06	Ca2+ sensor (EF-Hand sDownerfamily)
comp142111_c0_seq1	14	28	0	0	Inf	1.32482e-05	0.000465342	Down	309
comp142133_c0_seq1	25.5	51	0	0	Inf	9.35629e-07	3.28639e-05	Down	1528	gi|294944801|ref|XP_002784437.1|conserved hypothetical protein [Perkinsus marinus ATCC 50983] gi|239897471|gb|EER16233.1| conserved hypothetical protein [Perkinsus marinus ATCC 50983]	5.95643e-141	sp|F6H9A9|THI41_VITVI	0	Thiamine thiazole synthase 1, chloroplastic OS=Vitis vinifera GN=THI1-1 PE=3 SV=1	KOG2960	0	Protein involved in thiamine biosynthesis and DNA damage tolerance							GO:0009507;GO:0046872;GO:0006950;GO:0009228	chloroplast|metal ion binding|response to stress|thiamine biosynthetic process
comp142217_c0_seq1	23	3	43	14.3333	3.8413	2.39093e-05	0.000839812	Up	1015
comp142283_c0_seq1	9.5	19	0	0	Inf	4.57294e-05	0.00160624	Down	797	gi|831304596|ref|XP_012684442.1|PREDICTED: Krueppel-like factor 5 [ClDownea harengus]	3.26704e-95	sp|Q13887|KLF5_HUMAN	2e-61	Krueppel-like factor 5 OS=Homo sapiens GN=KLF5 PE=1 SV=2	KOG1721	4e-62	FOG: Zn-finger
comp142322_c0_seq1	12.5	0	25	25000000	24.5754	1.96876e-05	0.00061931	Up	642
comp142326_c0_seq1	11	0	22	22000000	24.391	2.96643e-05	0.000933144	Up	1513	gi|528495735|ref|XP_005156176.1|PREDICTED: uncharacterized protein LOC101885994 [Danio rerio]	2.14843e-168	sp|P20825|POL2_DROME	5e-73	Retrovirus-related Pol polyprotein from transposon 297 OS=Drosophila melanogaster GN=pol PE=4 SV=1	KOG0017	3e-74	FOG: Transposon-encoded proteins with TYA, reverse transcriptase, integrase domains in various combinations							GO:0004190;GO:0004519;GO:0003676;GO:0003964;GO:0015074	aspartic-type endopeptidase activity|endonuclease activity|nucleic acid binding|RNA-directed DNA polymerase activity|DNA integration
comp142423_c0_seq1	12.5	0	25	25000000	24.5754	1.96876e-05	0.00061931	Up	329
comp142483_c0_seq1	18	0	36	36000000	25.1015	4.93222e-06	0.000155152	Up	456	gi|597789155|ref|XP_007257978.1|PREDICTED: serine/threonine-protein kinase D1-like isoform X1 [Astyanax mexicanus]	1.63084e-52	sp|Q9WTQ1|KPCD1_RAT	7e-37	Serine/threonine-protein kinase D1 OS=Rattus norvegicus GN=Prkd1 PE=1 SV=2	KOG4236	1e-35	Serine/threonine protein kinase PKC mu/PKD and related proteins	ko04015;ko04925	Rap1 signaling pathway|Aldosterone synthesis and secretion	2	K06070	PKD	protein kinase D	GO:0005938;GO:0005911;GO:0005829;GO:0005634;GO:0005886;GO:0005802;GO:0005524;GO:0046872;GO:0004697;GO:0004674;GO:0001525;GO:0006915;GO:0034599;GO:0035924;GO:0007030;GO:0048193;GO:0006954;GO:0045087;GO:0035556;GO:0060548;GO:0018105;GO:0045766;GO:0043536;GO:0032793;GO:0038033;GO:0010595;GO:0001938;GO:1901727;GO:0043123;GO:0010976;GO:0051092;GO:0045669;GO:0033138;GO:0045944;GO:0089700;GO:0010837;GO:…	cell cortex|cell-cell junction|cytosol|nucleus|plasma membrane|trans-Golgi network|ATP binding|metal ion binding|protein kinase C activity|protein serine/threonine kinase activity|angiogenesis|apoptotic process|cellular response to oxidative stress|cellular response to vascular endothelial growth factor stimulus|Golgi organization|Golgi vesicle transport|inflammatory response|innate immune respon…
comp142486_c0_seq1	10	0	20	20000000	24.2535	3.9399e-05	0.00123937	Up	442
comp142554_c0_seq1	11	22	0	0	Inf	2.96643e-05	0.00104196	Down	580
comp142864_c0_seq1	90	0	180	180000000	27.4234	2.96563e-11	9.32893e-10	Up	873	gi|528483762|ref|XP_005172203.1|PREDICTED: putative nuclease HARBI1 [Danio rerio]	3.66823e-33	sp|Q96MB7|HARB1_HUMAN	9e-21	Putative nuclease HARBI1 OS=Homo sapiens GN=HARBI1 PE=1 SV=1	KOG4585	9e-08	Predicted transposase							GO:0005813;GO:0005737;GO:0005634;GO:0046872;GO:0004518	centrosome|cytoplasm|nucleus|metal ion binding|nuclease activity
comp143114_c0_seq1	19	0	38	38000000	25.1795	3.90066e-06	0.000122702	Up	354
comp143351_c1_seq1	11	0	22	22000000	24.391	2.96643e-05	0.000933144	Up	328
comp143661_c0_seq1	27.5	55	0	0	Inf	6.20027e-07	2.17784e-05	Down	308	gi|47219227|emb|CAG11245.1|unnamed protein product	4.45373e-08	sp|Q7ZVR1|WDR75_DANRE	9e-07	WD repeat-containing protein 75 OS=Danio rerio GN=wdr75 PE=2 SV=2										GO:0005730;GO:0000124;GO:0003712;GO:0016573;GO:0006357	nucleolus|SAGA complex|transcription cofactor activity|histone acetylation|regulation of transcription from RNA polymerase II promoter
comp143989_c2_seq2	11.5	23	0	0	Inf	2.58472e-05	0.000907879	Down	562
comp144134_c0_seq1	11	0	22	22000000	24.391	2.96643e-05	0.000933144	Up	325
comp144261_c0_seq1	13.5	0	27	27000000	24.6865	1.50911e-05	0.000474716	Up	375
comp144310_c0_seq1	9.5	0	19	19000000	24.1795	4.57294e-05	0.0014385	Up	1004
comp144411_c0_seq1	34.5	69	0	0	Inf	1.57959e-07	5.54828e-06	Down	403
comp144435_c0_seq7	62	124	0	0	Inf	1.56713e-09	5.50452e-08	Down	1553	gi|929203104|ref|XP_013984460.1|PREDICTED: disks large homolog 4-like isoform X2 [Salmo salar]	5.39558e-10							ko04390;ko05016;ko05030;ko04724	Hippo signaling pathway|Huntington's disease|Cocaine addiction|Glutamatergic synapse	4	K11828	DLG4, PSD95	discs large protein 4
comp144507_c0_seq1	683.5	21	1346	64.0952	6.00215	4.53006e-20	1.59118e-18	Up	2008	gi|831283554|ref|XP_012672960.1|PREDICTED: complement C1q-like protein 3 [Clupea harengus]	1.40439e-125	sp|Q9ESN4|C1QL3_MOUSE	2e-106	Complement C1q-like protein 3 OS=Mus musculus GN=C1ql3 PE=1 SV=1										GO:0005581;GO:0005576;GO:0050807	collagen trimer|extracellular region|regulation of synapse organization
comp144537_c0_seq4	34	4	64	16	4	7.03076e-06	0.000246955	Up	1024	gi|698459940|ref|XP_009703205.1|PREDICTED: collagen alpha-1(II) chain	2.93928e-11	sp|Q91717|CO2A1_XENLA	9e-12	Collagen alpha-1(II) chain OS=Xenopus laevis GN=col2a1 PE=2 SV=2				ko04510;ko04151;ko04512;ko04974	Focal adhesion|PI3K-Akt signaling pathway|ECM-receptor interaction|Protein digestion and absorption	4	K19719	COL2A	collagen, type II, alpha	GO:0005581;GO:0005578;GO:0005201;GO:0046872	collagen trimer|proteinaceous extracellular matrix|extracellular matrix structural constituent|metal ion binding
comp144601_c0_seq1	64	109	19	0.174312	-2.52026	2.03154e-05	0.000713576	Down	518
comp144629_c0_seq1	11.5	0	23	23000000	24.4551	2.58472e-05	0.000813069	Up	374
comp144689_c0_seq1	13	26	0	0	Inf	1.72215e-05	0.000604904	Down	474
comp144832_c0_seq1	52.5	87	18	0.206897	-2.27302	4.69794e-05	0.00165014	Down	640
comp144940_c0_seq1	23.5	44	3	0.0681818	-3.87447	2.1943e-05	0.000770744	Down	412
comp145061_c0_seq2	1037	1511	563	0.372601	-1.4243	6.73411e-06	0.000236535	Down	526
comp145085_c0_seq1	78.5	7	150	21.4286	4.42146	1.19555e-07	4.19934e-06	Up	533
comp145102_c0_seq1	84	27	141	5.22222	2.38466	1.60627e-05	0.000564201	Up	446
comp145157_c0_seq1	128	59	197	3.33898	1.73941	4.10147e-05	0.00144064	Up	476
comp145287_c0_seq1	11	0	22	22000000	24.391	2.96643e-05	0.000933144	Up	746
comp145436_c0_seq1	208.5	80	337	4.2125	2.07468	5.9096e-06	0.000207574	Up	530
comp145539_c0_seq1	22	42	2	0.047619	-4.39232	1.56167e-05	0.000548536	Down	418
comp145546_c0_seq1	17.5	35	0	0	Inf	5.55574e-06	0.000195145	Down	311
comp145577_c0_seq1	5199	6850	3548	0.517956	-0.949098	2.8066e-05	0.000985815	Down	1183	gi|123703272|ref|NP_001074129.1|neurogranin (protein kinase C substrate	4.89013e-30
comp145607_c0_seq1	132.5	232	33	0.142241	-2.81359	1.44321e-06	5.06925e-05	Down	406
comp145677_c0_seq1	27	6	48	8	3	4.59036e-05	0.00161236	Up	540
comp145716_c0_seq1	9.5	0	19	19000000	24.1795	4.57294e-05	0.0014385	Up	388
comp145920_c0_seq2	9.5	19	0	0	Inf	4.57294e-05	0.00160624	Down	718
comp145939_c0_seq1	11	22	0	0	Inf	2.96643e-05	0.00104196	Down	460
comp145958_c0_seq2	34	4	64	16	4	7.03076e-06	0.000246955	Up	1407
comp146048_c0_seq1	12.5	0	25	25000000	24.5754	1.96876e-05	0.00061931	Up	501
comp146364_c1_seq1	11.5	0	23	23000000	24.4551	2.58472e-05	0.000813069	Up	451
comp146382_c0_seq1	2643	1651	3635	2.2017	1.13862	1.35272e-05	0.00047514	Up	411
comp146384_c0_seq2	10.5	0	21	21000000	24.3239	3.41233e-05	0.00107341	Up	528
comp146483_c0_seq1	14	0	28	28000000	24.7389	1.32482e-05	0.000416746	Up	501
comp146663_c0_seq1	43.5	85	2	0.0235294	-5.40939	4.17947e-07	1.46803e-05	Down	444
comp146696_c0_seq1	9.5	0	19	19000000	24.1795	4.57294e-05	0.0014385	Up	376
comp146977_c0_seq3	10	20	0	0	Inf	3.9399e-05	0.00138389	Down	666	gi|831313800|ref|XP_012689441.1|PREDICTED: sodium leak channel non-selective protein [ClDownea harengus]	4.66777e-13	sp|Q6Q760|NALCN_RAT	5e-08	Sodium leak channel non-selective protein OS=Rattus norvegicus GN=Nalcn PE=2 SV=1	KOG2301	5e-07	Voltage-gated Ca2+ channels, alpha1 subunits							GO:0016021;GO:0005886;GO:0005272;GO:0005245;GO:0070509;GO:0070588;GO:0034220;GO:0086010	integral component of membrane|plasma membrane|sodium channel activity|voltage-gated calcium channel activity|calcium ion import|calcium ion transmembrane transport|ion transmembrane transport|membrane depolarization during action potential
comp147000_c0_seq1	36	70	2	0.0285714	-5.12928	1.37461e-06	4.82829e-05	Down	595
comp147016_c0_seq1	17	33	1	0.030303	-5.04439	1.978e-05	0.000694771	Down	1605	gi|831297313|ref|XP_012680480.1|PREDICTED: vesicular glutamate transporter 3 [ClDownea harengus]	0	sp|Q1L8X9|VGLU3_DANRE	0	Vesicular glutamate transporter 3 OS=Danio rerio GN=slc17a8 PE=3 SV=2	KOG2532	0	Permease of the major facilitator sDownerfamily	ko05033;ko04721;ko04723;ko04724	Nicotine addiction|Synaptic vesicle cycle|Retrograde endocannabinoid signaling|Glutamatergic synapse	4	K12302	SLC17A6_7_8	MFS transporter, ACS family, solute carrier family 17 (sodium-dependent inorganic phosphate cotransporter), member 6/7/8	GO:0030054;GO:0016021;GO:0043005;GO:0030672;GO:0005313;GO:0015293;GO:0050957;GO:0089711;GO:0006836;GO:0050803;GO:0006814;GO:0060005	cell junction|integral component of membrane|neuron projection|synaptic vesicle membrane|L-glutamate transmembrane transporter activity|symporter activity|equilibrioception|L-glutamate transmembrane transport|neurotransmitter transport|regulation of synapse structure or activity|sodium ion transport|vestibular reflex
comp147046_c0_seq1	15.5	0	31	31000000	24.8858	9.05486e-06	0.000284837	Up	1199	gi|929125537|ref|XP_013980431.1|PREDICTED: gastricsin-like isoform X1 [Salmo salar]	0	sp|P20142|PEPC_HUMAN	1e-154	Gastricsin OS=Homo sapiens GN=PGC PE=1 SV=1	KOG1339	3e-155	Aspartyl protease							GO:0070062;GO:0005615;GO:0004190;GO:0007586;GO:0002803;GO:0030163;GO:0006508	extracellular exosome|extracellular space|aspartic-type endopeptidase activity|digestion|positive regulation of antibacterial peptide production|protein catabolic process|proteolysis
comp147086_c0_seq1	14.5	28	1	0.0357143	-4.80735	3.44503e-05	0.00121006	Down	1439
comp147253_c0_seq1	75.5	14	137	9.78571	3.29068	2.23159e-06	7.83842e-05	Up	442
comp147253_c1_seq1	66.5	13	120	9.23077	3.20645	4.03194e-06	0.000141622	Up	418
comp147385_c0_seq1	41.5	0	83	83000000	26.3066	4.42318e-08	1.39139e-06	Up	696
comp147385_c1_seq1	34.5	3	66	22	4.45943	3.63718e-06	0.000127756	Up	600
comp147425_c0_seq1	92	26	158	6.07692	2.60334	7.49393e-06	0.000263224	Up	316
comp147471_c0_seq1	11	0	22	22000000	24.391	2.96643e-05	0.000933144	Up	799
comp147524_c0_seq1	12	0	24	24000000	24.5165	2.25457e-05	0.000709216	Up	895
comp147570_c0_seq1	10.5	0	21	21000000	24.3239	3.41233e-05	0.00107341	Up	686
comp147654_c0_seq2	11.5	23	0	0	Inf	2.58472e-05	0.000907879	Down	342
comp147662_c0_seq1	12	24	0	0	Inf	2.25457e-05	0.000791916	Down	1485
comp147680_c0_seq1	44.5	14	75	5.35714	2.42146	4.67228e-05	0.00164113	Up	684
comp147836_c0_seq1	176	80	272	3.4	1.76553	2.35205e-05	0.000826156	Up	4883
comp147851_c0_seq1	468.5	658	279	0.424012	-1.23782	4.10233e-05	0.00144094	Down	319
comp147868_c0_seq2	12.5	25	0	0	Inf	1.96876e-05	0.000691526	Down	472
comp147890_c0_seq1	11.5	0	23	23000000	24.4551	2.58472e-05	0.000813069	Up	425
comp147927_c0_seq1	11.5	0	23	23000000	24.4551	2.58472e-05	0.000813069	Up	784
comp148013_c0_seq1	9.5	19	0	0	Inf	4.57294e-05	0.00160624	Down	1672
comp148133_c1_seq1	498.5	292	705	2.41438	1.27165	3.36018e-05	0.00118026	Up	544
comp148185_c0_seq1	11.5	0	23	23000000	24.4551	2.58472e-05	0.000813069	Up	327
comp148302_c0_seq4	48.5	97	0	0	Inf	1.33612e-08	4.6931e-07	Down	718
comp148520_c0_seq1	95.5	31	160	5.16129	2.36773	1.28467e-05	0.00045124	Up	733
comp148619_c0_seq1	30	58	2	0.0344828	-4.85798	3.75357e-06	0.000131844	Down	443
comp148722_c0_seq1	146.5	0	293	293000000	28.1263	3.61031e-14	1.13569e-12	Up	1385	gi|966670986|gb|KTG04367.1|hypothetical protein cypCar_00003794 [Cyprinus carpio]	7.99188e-17	sp|Q6JAN0|GPR98_DANRE	3e-16	G-protein coupled receptor 98 OS=Danio rerio GN=gpr98 PE=2 SV=1										GO:0016021;GO:0005886;GO:0004930;GO:0007166;GO:0042462	integral component of membrane|plasma membrane|G-protein coupled receptor activity|cell surface receptor signaling pathway|eye photoreceptor cell development
comp148729_c0_seq1	13.5	0	27	27000000	24.6865	1.50911e-05	0.000474716	Up	475
comp148909_c0_seq1	17.5	33	2	0.0606061	-4.04439	3.7001e-05	0.00129966	Down	668
comp148972_c0_seq2	167	322	12	0.0372671	-4.74595	3.58732e-10	1.26004e-08	Down	1158	gi|929289856|ref|XP_014022068.1|PREDICTED: uncharacterized protein LOC106582949 isoform X2 [Salmo salar]	2.42011e-09
comp149015_c0_seq2	12.5	25	0	0	Inf	1.96876e-05	0.000691526	Down	446
comp149025_c0_seq1	54	17	91	5.35294	2.42033	3.40106e-05	0.00119462	Up	466
comp149137_c0_seq2	10.5	0	21	21000000	24.3239	3.41233e-05	0.00107341	Up	363
comp149163_c0_seq1	107	197	17	0.0862944	-3.53459	3.12192e-07	1.09657e-05	Down	481
comp149181_c0_seq1	97	180	14	0.0777778	-3.6845	3.03999e-07	1.06779e-05	Down	905
comp149234_c0_seq1	15.5	31	0	0	Inf	9.05486e-06	0.000318051	Down	402
comp149289_c0_seq1	18.5	37	0	0	Inf	4.38375e-06	0.000153979	Down	314
comp149521_c0_seq1	2748.5	1826	3671	2.01041	1.00749	2.7796e-05	0.000976331	Up	1415
comp149614_c0_seq2	53	15	91	6.06667	2.6009	2.48645e-05	0.000873361	Up	2231	gi|831319617|ref|XP_012692607.1|PREDICTED: ectonucleoside triphosphate diphosphohydrolase 5-like [Clupea harengus]	2.69505e-173	sp|E1C1L6|ENTP5_CHICK	2e-106	Ectonucleoside triphosphate diphosphohydrolase 5 OS=Gallus gallus GN=ENTPD5 PE=3 SV=1	KOG1385	3e-100	Nucleoside phosphatase	ko00230;ko00240	Purine metabolism|Pyrimidine metabolism	2	K01511	ENTPD5_6	ectonucleoside triphosphate diphosphohydrolase 5/6	GO:0005783;GO:0070062;GO:0004382;GO:0045134;GO:0051084;GO:0046034;GO:0016049;GO:0008283;GO:0045821;GO:0006487;GO:0014066	endoplasmic reticulum|extracellular exosome|guanosine-diphosphatase activity|uridine-diphosphatase activity|'de novo' posttranslational protein folding|ATP metabolic process|cell growth|cell proliferation|positive regulation of glycolytic process|protein N-linked glycosylation|regulation of phosphatidylinositol 3-kinase signaling
comp149655_c0_seq1	2781	1179	4383	3.71756	1.89435	5.23337e-08	1.83821e-06	Up	1784	gi|831299348|ref|XP_012681579.1|PREDICTED: cortistatin [Clupea harengus]	7.13045e-42	sp|Q9YGH3|SMS1B_CARAU	7e-35	Somatostatin-1B OS=Carassius auratus GN=sst1b PE=3 SV=1										GO:0005576	extracellular region
comp149667_c0_seq1	9.5	0	19	19000000	24.1795	4.57294e-05	0.0014385	Up	311
comp149739_c0_seq1	19.5	3	36	12	3.58496	4.41736e-05	0.00155159	Up	912
comp149778_c0_seq1	15.5	0	31	31000000	24.8858	9.05486e-06	0.000284837	Up	373
comp149866_c0_seq1	10.5	0	21	21000000	24.3239	3.41233e-05	0.00107341	Up	315
comp149920_c1_seq1	12.5	25	0	0	Inf	1.96876e-05	0.000691526	Down	340
comp149983_c0_seq1	13	0	26	26000000	24.632	1.72215e-05	0.000541734	Up	799	gi|736183412|ref|XP_010769351.1|PREDICTED: zinc finger BED domain-containing protein 1-like [Notothenia coriiceps]	2.28085e-64	sp|Q80WQ9|ZBED4_MOUSE	7e-11	Zinc finger BED domain-containing protein 4 OS=Mus musculus GN=Zbed4 PE=2 SV=1	KOG1121	4e-10	Tam3-transposase (Ac family)							GO:0005737;GO:0005654;GO:0005634;GO:0003677;GO:0046872	cytoplasm|nucleoplasm|nucleus|DNA binding|metal ion binding
comp150080_c0_seq1	9.5	19	0	0	Inf	4.57294e-05	0.00160624	Down	426
comp150140_c1_seq1	13	0	26	26000000	24.632	1.72215e-05	0.000541734	Up	575
comp150147_c1_seq1	43	76	10	0.131579	-2.926	2.0863e-05	0.000732809	Down	317
comp150247_c1_seq1	11	22	0	0	Inf	2.96643e-05	0.00104196	Down	480
comp150364_c0_seq1	37	72	2	0.0277778	-5.16993	1.16822e-06	4.10335e-05	Down	478
comp150523_c0_seq2	23	46	0	0	Inf	1.59108e-06	5.58864e-05	Down	323
comp150586_c0_seq2	42.5	11	74	6.72727	2.75002	2.88789e-05	0.00101437	Up	1690
comp150672_c0_seq1	20.5	0	41	41000000	25.2891	2.76576e-06	8.70018e-05	Up	345
comp150713_c0_seq1	12	24	0	0	Inf	2.25457e-05	0.000791916	Down	348	gi|831290749|ref|XP_012676882.1|PREDICTED: protocadherin gamma-A12-like [ClDownea harengus]	2.39318e-13
comp150747_c0_seq1	10	0	20	20000000	24.2535	3.9399e-05	0.00123937	Up	486
comp150749_c0_seq1	31	62	0	0	Inf	3.09034e-07	1.08548e-05	Down	579	gi|676445306|ref|XP_009050711.1|hypothetical protein LOTGIDRAFT_239006 [Lottia gigantea] gi|556109948|gb|ESO98600.1| hypothetical protein LOTGIDRAFT_239006 [Lottia gigantea]	9.81496e-40
comp150945_c0_seq1	18.5	37	0	0	Inf	4.38375e-06	0.000153979	Down	1356	gi|817649929|gb|AKG06599.1|chalcone synthase [synthetic construct]	0	sp|P23419|CHS2_SOLLC	0	Chalcone synthase 2 OS=Solanum lycopersicum GN=CHS2 PE=2 SV=2										GO:0016210;GO:0009813	naringenin-chalcone synthase activity|flavonoid biosynthetic process
comp150979_c0_seq1	36	70	2	0.0285714	-5.12928	1.37461e-06	4.82829e-05	Down	1207
comp151012_c0_seq1	24	47	1	0.0212766	-5.55459	4.68057e-06	0.000164405	Down	1232
comp151152_c0_seq1	12	24	0	0	Inf	2.25457e-05	0.000791916	Down	833
comp151196_c0_seq1	45	90	0	0	Inf	2.41056e-08	8.46708e-07	Down	523
comp151206_c0_seq1	11	0	22	22000000	24.391	2.96643e-05	0.000933144	Up	342
comp151225_c0_seq1	10	0	20	20000000	24.2535	3.9399e-05	0.00123937	Up	524
comp151289_c0_seq1	28	50	6	0.12	-3.05889	3.9843e-05	0.00139948	Down	400
comp151464_c0_seq1	10.5	0	21	21000000	24.3239	3.41233e-05	0.00107341	Up	336
comp151731_c0_seq1	13.5	27	0	0	Inf	1.50911e-05	0.000530072	Down	393	gi|765165711|ref|XP_011491780.1|PREDICTED: olfactory receptor 52I2-like [Oryzias latipes]	9.74355e-09
comp151773_c0_seq1	74	146	2	0.0136986	-6.18982	5.55952e-09	1.95278e-07	Down	1280
comp151964_c0_seq1	19.5	0	39	39000000	25.217	3.47461e-06	0.0001093	Up	459
comp152073_c0_seq1	31	6	56	9.33333	3.22239	2.61719e-05	0.000919284	Up	396
comp152108_c0_seq1	18.5	2	35	17.5	4.12928	3.04125e-05	0.00106824	Up	724
comp152114_c0_seq1	10	20	0	0	Inf	3.9399e-05	0.00138389	Down	386
comp152368_c0_seq1	9.5	0	19	19000000	24.1795	4.57294e-05	0.0014385	Up	547
comp152420_c0_seq1	19	35	3	0.0857143	-3.54432	4.83161e-05	0.0016971	Down	615
comp152428_c0_seq1	9.5	0	19	19000000	24.1795	4.57294e-05	0.0014385	Up	303
comp152642_c0_seq2	22.5	3	42	14	3.80735	2.60635e-05	0.000915476	Up	1146
comp152668_c0_seq1	10.5	0	21	21000000	24.3239	3.41233e-05	0.00107341	Up	666
comp152918_c0_seq1	22.5	0	45	45000000	25.4234	1.77376e-06	5.57967e-05	Up	397
comp153095_c0_seq1	16	32	0	0	Inf	7.99857e-06	0.000280949	Down	1185
comp153292_c0_seq1	25.5	3	48	16	4	1.56327e-05	0.000549096	Up	419
comp153342_c0_seq1	10.5	0	21	21000000	24.3239	3.41233e-05	0.00107341	Up	2750	gi|56912221|ref|NP_001008767.1|thioredoxin-interacting protein [Rattus norvegicus] gi|81883054|sp|Q5M7W1.1|TXNIP_RAT RecName: Full=Thioredoxin-interacting protein; AltName: Full=Vitamin D3 up-regulated protein 1 gi|56788772|gb|AAH88411.1| Thioredoxin interacting protein [Rattus norvegicus] gi|149030588|gb|EDL85625.1| upregulated by 1	0	sp|Q5M7W1|TXNIP_RAT	0	Thioredoxin-interacting protein OS=Rattus norvegicus GN=Txnip PE=2 SV=1	KOG3780	0	Thioredoxin binding protein TBP-2/VDUP1							GO:0005737;GO:0005758;GO:0005634;GO:0004857;GO:0007049;GO:0071228;GO:0030216;GO:0051782;GO:0000122;GO:0048008;GO:0043065;GO:0006606;GO:0042127;GO:0051592;GO:0042493;GO:0032355;GO:0009749;GO:0042542;GO:0009612;GO:0032570;GO:0006351	cytoplasm|mitochondrial intermembrane space|nucleus|enzyme inhibitor activity|cell cycle|cellular response to tumor cell|keratinocyte differentiation|negative regulation of cell division|negative regulation of transcription from RNA polymerase II promoter|platelet-derived growth factor receptor signaling pathway|positive regulation of apoptotic process|protein import into nucleus|regulation of ce…
comp153375_c1_seq1	13	0	26	26000000	24.632	1.72215e-05	0.000541734	Up	807	gi|929247512|ref|XP_013999876.1|PREDICTED: DNA helicase MCM9-like [Salmo salar] gi|929247514|ref|XP_013999877.1| PREDICTED: DNA helicase MCM9-like [Salmo salar]	4.23626e-08
comp153380_c0_seq2	64.5	7	122	17.4286	4.12338	5.83085e-07	2.04808e-05	Up	1818
comp153406_c0_seq1	83	159	7	0.0440252	-4.50553	7.2903e-08	2.56071e-06	Down	483
comp153438_c0_seq1	18.5	37	0	0	Inf	4.38375e-06	0.000153979	Down	785
comp153505_c0_seq1	13	0	26	26000000	24.632	1.72215e-05	0.000541734	Up	489
comp153626_c0_seq1	13.5	27	0	0	Inf	1.50911e-05	0.000530072	Down	435
comp153641_c0_seq1	11.5	23	0	0	Inf	2.58472e-05	0.000907879	Down	640			sp|Q9SU35|ERLL1_ARATH	4e-16											GO:0005618;GO:0005783;GO:0005576;GO:0009506;GO:0043621;GO:0070417;GO:0009631;GO:0050832;GO:0009682;GO:0009626;GO:0009627	cell wall|endoplasmic reticulum|extracellular region|plasmodesma|protein self-association|cellular response to cold|cold acclimation|defense response to fungus|induced systemic resistance|plant-type hypersensitive response|systemic acquired resistance
comp153642_c0_seq1	10	0	20	20000000	24.2535	3.9399e-05	0.00123937	Up	381
comp153745_c0_seq1	14.5	0	29	29000000	24.7895	1.16519e-05	0.000366532	Up	354
comp153748_c0_seq1	10.5	0	21	21000000	24.3239	3.41233e-05	0.00107341	Up	452
comp153773_c0_seq1	22	41	3	0.0731707	-3.77259	2.84247e-05	0.000998415	Down	355
comp153778_c0_seq1	20.5	3	38	12.6667	3.66297	3.69777e-05	0.00129884	Up	506
comp153801_c0_seq1	29	57	1	0.0175439	-5.83289	1.8113e-06	6.36215e-05	Down	749
comp153839_c0_seq1	3411.5	4424	2399	0.542269	-0.882918	4.83221e-05	0.00169731	Down	895
comp153870_c0_seq1	13.5	1	26	26	4.70044	4.33307e-05	0.00152199	Up	643
comp153900_c0_seq1	10	20	0	0	Inf	3.9399e-05	0.00138389	Down	594
comp153938_c0_seq1	13	26	0	0	Inf	1.72215e-05	0.000604904	Down	983	gi|808875102|gb|KKF24043.1|hypothetical protein EH28_12541 [Larimichthys crocea] gi|808875103|gb|KKF24044.1| hypothetical protein EH28_12542 [Larimichthys crocea]	1.077e-49
comp153978_c0_seq1	9.5	0	19	19000000	24.1795	4.57294e-05	0.0014385	Up	407
comp153989_c0_seq1	23	0	46	46000000	25.4551	1.59108e-06	5.00502e-05	Up	461
comp154228_c0_seq1	23	3	43	14.3333	3.8413	2.39093e-05	0.000839812	Up	349
comp154311_c0_seq1	27.5	53	2	0.0377	Inf	5.78933e-06	0.000203349	Down	799	gi|831552737|ref|XP_012728806.1|PREDICTED: guanine nucleotide-binding protein G(t) subunit alpha-1 [Fundulus heteroclitus]	2.99946e-100	sp|Q28300|GNAT1_CANFA	9e-99	Guanine nucleotide-binding protein G(t) subunit alpha-1 OS=Canis familiaris GN=GNAT1 PE=2 SV=2	KOG0082	2e-98	G-protein alpha subunit (small G protein superfamily)	ko04744	Phototransduction	1	K04631	GNAT1_2	guanine nucleotide-binding protein G(t) subunit alpha 1/2	GO:0005834;GO:0016020;GO:0032391;GO:0001917;GO:0001750;GO:0031683;GO:0001664;GO:0005525;GO:0003924;GO:0046872;GO:0004871;GO:0007188;GO:0008283;GO:0071257;GO:0050908;GO:0042462;GO:0007603;GO:0009416;GO:0060041;GO:0050917	heterotrimeric G-protein complex|membrane|photoreceptor connecting cilium|photoreceptor inner segment|photoreceptor outer segment|G-protein beta/gamma-subunit complex binding|G-protein coupled receptor binding|GTP binding|GTPase activity|metal ion binding|signal transducer activity|adenylate cyclase-modulating G-protein coupled receptor signaling pathway|cell proliferation|cellular response to el…
comp154315_c0_seq1	12.5	25	0	0	Inf	1.96876e-05	0.000691526	Down	356
comp154320_c0_seq4	65.5	131	0	0	Inf	9.25242e-10	3.2499e-08	Down	643
comp154337_c0_seq1	11	0	22	22000000	24.391	2.96643e-05	0.000933144	Up	302
comp154411_c0_seq1	21	3	39	13	3.70044	3.38567e-05	0.00118921	Up	643
comp154500_c0_seq1	31.5	55	8	0.145455	-2.78136	4.71044e-05	0.00165453	Down	1331
comp154576_c0_seq1	13.5	27	0	0	Inf	1.50911e-05	0.000530072	Down	334
comp154622_c1_seq1	24.5	2	47	23.5	4.55459	9.87361e-06	0.000346809	Up	1246
comp154726_c0_seq1	11.5	0	23	23000000	24.4551	2.58472e-05	0.000813069	Up	509
comp154895_c1_seq1	23	4	42	10.5	24.4551	3.88378e-05	0.00136417	Up	612
comp154983_c0_seq1	22.5	44	1	0.0227273	-5.45943	6.29523e-06	0.000221119	Down	1418
comp155076_c0_seq1	31.5	63	0	0	Inf	2.8038e-07	9.8483e-06	Down	1408
comp155129_c0_seq1	9.5	19	0	0	Inf	4.57294e-05	0.00160624	Down	364
comp155148_c0_seq2	44.5	12	77	6.41667	2.68182	2.97947e-05	0.00104653	Up	399
comp155185_c0_seq1	9.5	19	0	0	Inf	4.57294e-05	0.00160624	Down	369
comp155303_c0_seq1	17.5	35	0	0	Inf	5.55574e-06	0.000195145	Down	326
comp155383_c0_seq1	11.5	0	23	23000000	24.4551	2.58472e-05	0.000813069	Up	1860	gi|148678606|gb|EDL10553.1|epithelial membrane protein 1	8.58439e-08
comp155448_c1_seq1	20.5	3	38	12.6667	3.66297	3.69777e-05	0.00129884	Up	1038
comp155531_c0_seq1	26.5	52	1	0.0192308	-5.70044	2.89203e-06	0.000101582	Down	1648
comp155560_c0_seq1	16	0	32	32000000	24.9316	7.99857e-06	0.000251609	Up	389
comp155648_c0_seq1	9.5	0	19	19000000	24.1795	4.57294e-05	0.0014385	Up	323
comp155686_c1_seq1	16	32	0	0	Inf	7.99857e-06	0.000280949	Down	545
comp155959_c0_seq1	9.5	0	19	19000000	24.1795	4.57294e-05	0.0014385	Up	319
comp15602_c0_seq1	10	0	20	20000000	24.2535	3.9399e-05	0.00123937	Up	377
comp156043_c1_seq1	20	38	2	0.0526316	-4.24793	2.27715e-05	0.000799846	Down	691
comp156050_c0_seq1	12	0	24	24000000	24.5165	2.25457e-05	0.000709216	Up	323
comp156123_c0_seq1	12.5	0	25	25000000	24.5754	1.96876e-05	0.00061931	Up	345
comp156230_c0_seq1	9.5	0	19	19000000	24.1795	4.57294e-05	0.0014385	Up	309
comp156281_c0_seq1	13.5	27	0	0	Inf	1.50911e-05	0.000530072	Down	360
comp156643_c0_seq1	12.5	0	25	25000000	24.5754	1.96876e-05	0.00061931	Up	319
comp156767_c0_seq3	28	55	1	0.0181818	-5.78136	2.18086e-06	7.66023e-05	Down	2034	gi|831280958|ref|XP_012671541.1|PREDICTED: complement C1q and tumor necrosis factor-related protein 9A-like [ClDownea harengus]	2.20679e-129	sp|P0C862|C1T9A_HUMAN	2e-72	Complement C1q and tumor necrosis factor-related protein 9A OS=Homo sapiens GN=C1QTNF9 PE=1 SV=1										GO:0005581;GO:0005576;GO:0042802	collagen trimer|extracellular region|identical protein binding
comp156785_c0_seq1	16.5	0	33	33000000	24.976	7.07474e-06	0.000222549	Up	664
comp156789_c0_seq1	19.5	3	36	12	3.58496	4.41736e-05	0.00155159	Up	926
comp156859_c0_seq1	11.5	0	23	23000000	24.4551	2.58472e-05	0.000813069	Up	352
comp156932_c0_seq2	15	30	0	0	Inf	1.02645e-05	0.000360539	Down	1186
comp156949_c0_seq1	14.5	1	28	28	4.80735	3.44503e-05	0.00121006	Up	2292
comp157021_c0_seq1	96.5	0	193	193000000	27.524	1.26905e-11	3.99202e-10	Up	735
comp157021_c1_seq1	122.5	0	245	245000000	27.8682	5.27916e-13	1.66066e-11	Up	991
comp157037_c0_seq1	9.5	0	19	19000000	24.1795	4.57294e-05	0.0014385	Up	405
comp157050_c0_seq1	12.5	25	0	0	Inf	1.96876e-05	0.000691526	Down	787
comp15735_c0_seq1	11.5	23	0	0	Inf	2.58472e-05	0.000907879	Down	386
comp157400_c1_seq1	19	0	38	38000000	25.1795	3.90066e-06	0.000122702	Up	918
comp157435_c1_seq2	19.5	39	0	0	Inf	3.47461e-06	0.000122045	Down	619	gi|831325886|ref|XP_012696040.1|PREDICTED: gap junction beta-2 protein-like [ClDownea harengus]	1.64386e-71	sp|O93533|CXB6_CHICK	4e-45	Gap junction beta-6 protein OS=Gallus gallus GN=GJB6 PE=2 SV=1										GO:0005922;GO:0016021;GO:0005243;GO:0007267;GO:0016264;GO:0007605	connexon complex|integral component of membrane|gap junction channel activity|cell-cell signaling|gap junction assembly|sensory perception of sound
comp157476_c0_seq1	10.5	21	0	0	Inf	3.41233e-05	0.00119858	Down	712
comp157642_c0_seq1	36.5	65	8	0.123077	-3.02237	2.50182e-05	0.000878763	Down	687	gi|831304671|ref|XP_012684483.1|PREDICTED: uncharacterized protein LOC105901553 [ClDownea harengus]	3.78571e-65
comp157749_c0_seq2	222	71	373	5.25352	2.39328	1.44758e-06	5.08461e-05	Up	889	gi|831296937|ref|XP_012680278.1|PREDICTED: ly6/PLAUR domain-containing protein 1-like [Clupea harengus]	8.61469e-58	sp|Q8N2G4|LYPD1_HUMAN	1e-35	Ly6/PLAUR domain-containing protein 1 OS=Homo sapiens GN=LYPD1 PE=1 SV=2										GO:0031225;GO:0005886	anchored component of membrane|plasma membrane
comp157790_c0_seq1	41.5	4	79	19.75	4.30378	2.35075e-06	8.25699e-05	Up	395
comp157796_c0_seq1	58	21	95	4.52381	2.17754	4.83636e-05	0.00169877	Up	347
comp15789_c0_seq1	11.5	0	23	23000000	24.4551	2.58472e-05	0.000813069	Up	315
comp157894_c0_seq2	16	2	30	15	3.90689	4.99027e-05	0.00175282	Up	673
comp157936_c0_seq1	39	78	0	0	Inf	6.90127e-08	2.42406e-06	Down	742	gi|528508961|ref|XP_005159391.1|PREDICTED: uncharacterized protein LOC797776 isoform X1 [Danio rerio]	6.53675e-22
comp157971_c0_seq3	13	26	0	0	Inf	1.72215e-05	0.000604904	Down	620	gi|939286624|ref|XP_014264527.1|PREDICTED: uncharacterized protein LOC106675115 isoform X4 [Maylandia zebra]	1.71032e-47
comp158024_c1_seq1	15	0	30	30000000	24.8385	1.02645e-05	0.000322888	Up	1121	gi|528483762|ref|XP_005172203.1|PREDICTED: putative nuclease HARBI1 [Danio rerio]	2.79657e-53	sp|Q8BR93|HARB1_MOUSE	7e-20	Putative nuclease HARBI1 OS=Mus musculus GN=Harbi1 PE=2 SV=1	KOG4585	4e-07	Predicted transposase							GO:0005813;GO:0005737;GO:0005634;GO:0046872;GO:0004518	centrosome|cytoplasm|nucleus|metal ion binding|nuclease activity
comp158139_c0_seq1	122.5	245	0	0	Inf	5.27916e-13	1.8543e-11	Down	1328	gi|831322790|ref|XP_012694338.1|PREDICTED: BRICHOS domain-containing protein 5 [ClDownea harengus]	1.00625e-116	sp|Q6PL45|BRID5_HUMAN	5e-39	BRICHOS domain-containing protein 5 OS=Homo sapiens GN=BRICD5 PE=2 SV=3										GO:0016021	integral component of membrane
comp158293_c0_seq1	22.5	0	45	45000000	25.4234	1.77376e-06	5.57967e-05	Up	339
comp158301_c0_seq1	180.5	0	361	361000000	28.4274	1.11775e-15	3.51608e-14	Up	943	gi|928034329|ref|XP_013865709.1|PREDICTED: leucine-rich repeat-containing protein 16A-like [Austrofundulus limnaeus]	8.3075e-10
comp158316_c0_seq1	19	3	35	11.6667	3.54432	4.83161e-05	0.0016971	Up	463
comp158334_c0_seq2	19	2	36	18	4.16993	2.75989e-05	0.000969409	Up	1124	gi|908558625|ref|XP_013123416.1|PREDICTED: uncharacterized protein LOC106097571	8.74523e-37
comp158387_c0_seq1	10	20	0	0	Inf	3.9399e-05	0.00138389	Down	890
comp158559_c0_seq1	12	24	0	0	Inf	2.25457e-05	0.000791916	Down	749
comp158681_c0_seq2	15.5	31	0	0	Inf	9.05486e-06	0.000318051	Down	384
comp158708_c0_seq1	11.5	23	0	0	Inf	2.58472e-05	0.000907879	Down	1320
comp158721_c0_seq1	24.5	45	4	0.0888889	-3.49185	3.05064e-05	0.00107153	Down	664
comp158735_c0_seq1	440.5	650	231	0.355385	-1.49255	1.57078e-05	0.000551734	Down	867	gi|584024478|ref|XP_006806851.1|PREDICTED: sarcoplasmic/endoplasmic reticulum calcium ATPase 3-like [Neolamprologus brichardi]	2.34121e-120	sp|Q8R429|AT2A1_MOUSE	5e-109	Sarcoplasmic/endoplasmic reticulum calcium ATPase 1 OS=Mus musculus GN=Atp2a1 PE=2 SV=1	KOG0202	6e-108	Ca2+ transporting ATPase	ko04020;ko04022;ko05010;ko04972	Calcium signaling pathway|cGMP - PKG signaling pathway|Alzheimer's disease|Pancreatic secretion	4	K05853	ATP2A	Ca2+ transporting ATPase, sarcoplasmic/endoplasmic reticulum	GO:0005783;GO:0005789;GO:0005793;GO:0031673;GO:0031674;GO:0005887;GO:0016020;GO:0005739;GO:0048471;GO:0016529;GO:0033017;GO:0005524;GO:0005509;GO:0005388;GO:0042803;GO:0008637;GO:0070509;GO:0070588;GO:0006816;GO:0006874;GO:0070059;GO:0051659;GO:0032471;GO:0045988;GO:0032470;GO:0031448;GO:0051561;GO:0006937;GO:0006942;GO:0090076;GO:0034976	endoplasmic reticulum|endoplasmic reticulum membrane|endoplasmic reticulum-Golgi intermediate compartment|H zone|I band|integral component of plasma membrane|membrane|mitochondrion|perinuclear region of cytoplasm|sarcoplasmic reticulum|sarcoplasmic reticulum membrane|ATP binding|calcium ion binding|calcium-transporting ATPase activity|protein homodimerization activity|apoptotic mitochondrial chan…
comp158838_c0_seq2	10	20	0	0	Inf	3.9399e-05	0.00138389	Down	341
comp159003_c0_seq1	41.5	83	0	0	Inf	4.42318e-08	1.55364e-06	Down	498
comp159003_c1_seq1	39.5	79	0	0	Inf	6.3087e-08	2.21592e-06	Down	349
comp159075_c0_seq1	115	214	16	0.0747664	-3.74147	1.18616e-07	4.16636e-06	Down	613
comp159217_c0_seq2	12	0	24	24000000	24.5165	2.25457e-05	0.000709216	Up	330
comp159318_c0_seq1	23	0	46	46000000	25.4551	1.59108e-06	5.00502e-05	Up	390
comp159318_c1_seq1	35.5	0	71	71000000	26.0813	1.30977e-07	4.12011e-06	Up	485
comp159338_c0_seq1	12.5	25	0	0	Inf	1.96876e-05	0.000691526	Down	1019
comp159347_c0_seq1	321.5	541	102	0.18854	-2.40706	4.48881e-07	1.57669e-05	Down	355
comp159355_c0_seq1	106.5	185	28	0.151351	-2.72403	3.65544e-06	0.000128397	Down	693
comp159404_c0_seq1	30.5	60	1	0.0166667	-5.90689	1.3757e-06	4.83213e-05	Down	2127	gi|929092730|ref|XP_014057125.1|PREDICTED: mpv17-like protein isoform X1 [Salmo salar] gi|929092732|ref|XP_014057126.1| PREDICTED: mpv17-like protein isoform X1 [Salmo salar] gi|929092734|ref|XP_014057127.1| PREDICTED: mpv17-like protein isoform X1 [Salmo salar]	2.32691e-96	sp|Q68F62|MP17L_XENLA	3e-51	Mpv17-like protein OS=Xenopus laevis GN=mpv17l PE=2 SV=1	KOG1944	2e-25	Peroxisomal membrane protein MPV17 and related proteins	ko04146	Peroxisome	1	K13349	MPV17L	Mpv17-like protein	GO:0016021;GO:0005778	integral component of membrane|peroxisomal membrane
comp159468_c0_seq1	13.5	0	27	27000000	24.6865	1.50911e-05	0.000474716	Up	574
comp159536_c0_seq2	43.5	87	0	0	Inf	3.12013e-08	1.09594e-06	Down	934
comp159674_c0_seq1	31.5	7	56	8	3	3.46044e-05	0.00121548	Up	423
comp159718_c0_seq1	10	20	0	0	Inf	3.9399e-05	0.00138389	Down	344
comp159754_c0_seq1	22	2	42	21	4.39232	1.56167e-05	0.000548536	Up	363
comp159809_c0_seq1	44	88	0	0	Inf	2.86202e-08	1.00528e-06	Down	1273	gi|398201|emb|CAA81100.1|hybrid-endo-1	1.62028e-09	sp|Q40144|XTH1_SOLLC	0	Probable xyloglucan endotransglucosylase/hydrolase 1 OS=Solanum lycopersicum GN=XTH1 PE=2 SV=1										GO:0048046;GO:0005618;GO:0004553;GO:0016762;GO:0042546;GO:0071555;GO:0010411	apoplast|cell wall|hydrolase activity, hydrolyzing O-glycosyl compounds|xyloglucan:xyloglucosyl transferase activity|cell wall biogenesis|cell wall organization|xyloglucan metabolic process
comp159890_c0_seq1	133.5	64	203	3.17188	1.66534	4.71588e-05	0.00165645	Up	355	gi|831318341|ref|XP_012691905.1|PREDICTED: LOW QUALITY PROTEIN: INO80 complex subunit D-like [Clupea harengus]	1.6711e-13
comp159935_c0_seq1	14	1	27	27	4.75489	3.86111e-05	0.00135621	Up	1624
comp159946_c0_seq1	29.5	56	3	0.0535714	-4.22239	8.07738e-06	0.000283717	Down	666
comp159999_c0_seq1	15.5	31	0	0	Inf	9.05486e-06	0.000318051	Down	577			sp|Q40158|MT2B_SOLLC	2e-19	Metallothionein-like protein type 2 B OS=Solanum lycopersicum GN=MTB PE=2 SV=1										GO:0046872	metal ion binding
comp160124_c0_seq1	15.5	0	31	31000000	24.8858	9.05486e-06	0.000284837	Up	419
comp160134_c0_seq3	25	50	0	0	Inf	1.03882e-06	3.64885e-05	Down	631
comp16015_c0_seq1	9.5	0	19	19000000	24.1795	4.57294e-05	0.0014385	Up	400
comp160246_c0_seq1	9.5	0	19	19000000	24.1795	4.57294e-05	0.0014385	Up	547	gi|449280239|gb|EMC87578.1|hypothetical protein A306_03687	5.55389e-08
comp160272_c0_seq1	10.5	0	21	21000000	24.3239	3.41233e-05	0.00107341	Up	1970	gi|148707009|gb|EDL38956.1|3-hydroxy-3-methylglutaryl-Coenzyme A synthase 2	0	sp|P22791|HMCS2_RAT	0	Hydroxymethylglutaryl-CoA synthase, mitochondrial OS=Rattus norvegicus GN=Hmgcs2 PE=2 SV=1	KOG1393	0	Hydroxymethylglutaryl-CoA synthase	ko00280;ko00650;ko00072;ko00900	Valine, leucine and isoleucine degradation|Butanoate metabolism|Synthesis and degradation of ketone bodies|Terpenoid backbone biosynthesis	4	K01641	E2.3.3.10	hydroxymethylglutaryl-CoA synthase	GO:0005759;GO:0005739;GO:0004421;GO:0060612;GO:0007420;GO:0071230;GO:0071398;GO:0071385;GO:0032870;GO:0032869;GO:0071222;GO:0071407;GO:0006695;GO:0008299;GO:0046951;GO:0001822;GO:0001889;GO:0030324;GO:0007494;GO:0033555;GO:0009617;GO:0051591;GO:0042493;GO:0045471;GO:0070542;GO:0033762;GO:0051384;GO:0060416;GO:0032868;GO:0070543;GO:0010038;GO:0034284;GO:0007584;GO:0014070;GO:0043434;GO:0034696;GO:…	mitochondrial matrix|mitochondrion|hydroxymethylglutaryl-CoA synthase activity|adipose tissue development|brain development|cellular response to amino acid stimulus|cellular response to fatty acid|cellular response to glucocorticoid stimulus|cellular response to hormone stimulus|cellular response to insulin stimulus|cellular response to lipopolysaccharide|cellular response to organic cyclic compo…
comp160336_c0_seq2	27	0	54	54000000	25.6865	6.86509e-07	2.15954e-05	Up	700	gi|939315221|ref|XP_014263176.1|PREDICTED: Ig heavy chain Mem5-like [Maylandia zebra]	3.55375e-41	sp|P01634|KV5A2_MOUSE	8e-36	Ig kappa chain V-V region MOPC 21 OS=Mus musculus PE=1 SV=1										GO:0003823	antigen binding
comp160343_c0_seq1	11.5	23	0	0	Inf	2.58472e-05	0.000907879	Down	740
comp160369_c0_seq1	131.5	60	203	3.38333	1.75845	3.74852e-05	0.00131666	Up	321
comp160419_c0_seq1	18	36	0	0	Inf	4.93222e-06	0.000173244	Down	779	gi|831311927|ref|XP_012688437.1|PREDICTED: claudin-9-like [ClDownea harengus]	4.17775e-93	sp|P56747|CLD6_HUMAN	6e-65	Claudin-6 OS=Homo sapiens GN=CLDN6 PE=1 SV=2				ko04530;ko04514;ko05160;ko04670	Tight junction|Cell adhesion molecules (CAMs)|Hepatitis C|Leukocyte transendothelial migration	4	K06087	CLDN	claudin
comp160443_c0_seq1	22.5	45	0	0	Inf	1.77376e-06	6.2303e-05	Down	516
comp16047_c0_seq1	10	0	20	20000000	24.2535	3.9399e-05	0.00123937	Up	312
comp160487_c0_seq2	79	157	1	0.00637	7.29462	8.13734e-10	2.85823e-08	Up	944	gi|966672705|gb|KTG06086.1|hypothetical protein cypCar_00000594 [Cyprinus carpio]	9.47139e-63	sp|Q9EPC5|RET7_MOUSE	2e-51	Retinoid-binding protein 7 OS=Mus musculus GN=Rbp7 PE=2 SV=1	KOG4015	3e-50	Fatty acid-binding protein FABP	ko04977	Vitamin digestion and absorption	1	K14622	RBP2, CRBP2	retinol binding protein 2	GO:0005737;GO:0016918;GO:0005501;GO:0019841;GO:0005215	cytoplasm|retinal binding|retinoid binding|retinol binding|transporter activity
comp160604_c0_seq1	14	28	0	0	Inf	1.32482e-05	0.000465342	Down	1751	gi|808858610|gb|KKF10956.1|Retrovirus-related Pol polyprotein LINE-1 [Larimichthys crocea]	2.52725e-76	sp|P11369|LORF2_MOUSE	8e-28	LINE-1 retrotransposable element ORF2 protein OS=Mus musculus GN=Pol PE=1 SV=2	KOG1075	3e-07	FOG: Reverse transcriptase							GO:0004519;GO:0046872;GO:0003964;GO:0006310	endonuclease activity|metal ion binding|RNA-directed DNA polymerase activity|DNA recombination
comp160640_c0_seq1	64.5	105	24	0.228571	-2.12928	4.53474e-05	0.00159282	Down	442
comp160665_c0_seq1	249	377	121	0.320955	-1.63956	2.07671e-05	0.000729441	Down	1253
comp160695_c0_seq1	27	0	54	54000000	25.6865	6.86509e-07	2.15954e-05	Up	363
comp160730_c0_seq1	172	80	264	3.3	1.72247	2.78736e-05	0.000979057	Up	585
comp160782_c0_seq1	20	0	40	40000000	25.2535	3.09838e-06	9.74651e-05	Up	955	gi|831290755|ref|XP_012676885.1|PREDICTED: protocadherin gamma-A11-like [Clupea harengus]	5.73165e-134	sp|Q9UN70|PCDGK_HUMAN	6e-75	Protocadherin gamma-C3 OS=Homo sapiens GN=PCDHGC3 PE=1 SV=1	KOG3594	9e-76	FOG: Cadherin repeats							GO:0070062;GO:0016021;GO:0016020;GO:0005886;GO:0005509;GO:0016339;GO:0007156;GO:0050808	extracellular exosome|integral component of membrane|membrane|plasma membrane|calcium ion binding|calcium-dependent cell-cell adhesion via plasma membrane cell adhesion molecules|homophilic cell adhesion via plasma membrane adhesion molecules|synapse organization
comp160830_c0_seq1	51.5	96	7	0.0729167	-3.77761	2.72378e-06	9.56726e-05	Down	1889
comp160843_c0_seq1	16	32	0	0	Inf	7.99857e-06	0.000280949	Down	847
comp160989_c0_seq1	12.5	25	0	0	Inf	1.96876e-05	0.000691526	Down	396
comp161034_c0_seq1	15	30	0	0	Inf	1.02645e-05	0.000360539	Down	311
comp161058_c0_seq1	51.5	91	12	0.131868	-2.92283	1.41671e-05	0.000497617	Down	301
comp161094_c1_seq1	20.5	0	41	41000000	25.2891	2.76576e-06	8.70018e-05	Up	326
comp161100_c0_seq1	39.5	79	0	0	Inf	6.3087e-08	2.21592e-06	Down	503	gi|166406941|gb|ABY87432.1|unknown protein 38 [Haliotis diversicolor]	1.74893e-22
comp161189_c0_seq1	12.5	0	25	25000000	24.5754	1.96876e-05	0.00061931	Up	841
comp161235_c0_seq1	18	36	0	0	Inf	4.93222e-06	0.000173244	Down	697
comp161402_c0_seq1	15	0	30	30000000	24.8385	1.02645e-05	0.000322888	Up	415
comp161455_c0_seq1	9.5	0	19	19000000	24.1795	4.57294e-05	0.0014385	Up	444
comp161481_c0_seq2	42	78	6	0.0769231	-3.70044	5.91662e-06	0.000207821	Down	907
comp161684_c0_seq1	17.5	2	33	16.5	4.04439	3.7001e-05	0.00129966	Up	636
comp161711_c0_seq1	12.5	0	25	25000000	24.5754	1.96876e-05	0.00061931	Up	350
comp161776_c0_seq1	2678.5	4393	964	0.21944	-2.1881	4.1133e-09	1.44479e-07	Down	307
comp161900_c0_seq1	11	22	0	0	Inf	2.96643e-05	0.00104196	Down	456
comp161902_c0_seq1	104.5	201	8	0.039801	-4.65105	1.30519e-08	4.58448e-07	Down	528
comp162137_c0_seq1	27	3	51	17	4.08746	1.21721e-05	0.000427542	Up	1149
comp162252_c0_seq1	9.5	19	0	0	Inf	4.57294e-05	0.00160624	Down	318
comp162304_c0_seq1	33	0	66	66000000	25.976	2.10002e-07	6.60599e-06	Up	774	gi|831271228|ref|XP_012685107.1|PREDICTED: pro-MCH [Clupea harengus]	5.08615e-45	sp|P69156|MCH2_ONCTS	5e-30	Pro-MCH 2 OS=Oncorhynchus tshawytscha GN=mch2 PE=2 SV=1										GO:0007218;GO:0007268	neuropeptide signaling pathway|synaptic transmission
comp162393_c0_seq1	32	64	0	0	Inf	2.54507e-07	8.93953e-06	Down	388
comp162415_c0_seq2	11	22	0	0	Inf	2.96643e-05	0.00104196	Down	386
comp162494_c0_seq1	63	3	123	41	5.35755	6.11116e-08	2.14654e-06	Up	1326
comp162535_c0_seq3	107.5	23	192	8.34783	3.0614	1.2987e-06	4.56166e-05	Up	946	gi|808869845|gb|KKF19791.1|Sarcoplasmic/endoplasmic reticulum calcium ATPase 1 [Larimichthys crocea]	1.28064e-98	sp|P70083|AT2A1_MAKNI	9e-97	Sarcoplasmic/endoplasmic reticulum calcium ATPase 1 OS=Makaira nigricans GN=atp2a1 PE=2 SV=2	KOG0202	6e-81	Ca2+ transporting ATPase	ko04020;ko04022;ko05010;ko04972	Calcium signaling pathway|cGMP - PKG signaling pathway|Alzheimer's disease|Pancreatic secretion	4	K05853	ATP2A	Ca2+ transporting ATPase, sarcoplasmic/endoplasmic reticulum	GO:0005783;GO:0005789;GO:0005793;GO:0031673;GO:0031674;GO:0016021;GO:0016020;GO:0048471;GO:0016529;GO:0033017;GO:0005524;GO:0005509;GO:0005388;GO:0070588;GO:0006816;GO:0045988;GO:0031448;GO:0006942	endoplasmic reticulum|endoplasmic reticulum membrane|endoplasmic reticulum-Golgi intermediate compartment|H zone|I band|integral component of membrane|membrane|perinuclear region of cytoplasm|sarcoplasmic reticulum|sarcoplasmic reticulum membrane|ATP binding|calcium ion binding|calcium-transporting ATPase activity|calcium ion transmembrane transport|calcium ion transport|negative regulation of st…
comp162646_c0_seq1	14.5	29	0	0	Inf	1.16519e-05	0.000409272	Down	1991	gi|929092301|ref|XP_014056916.1|PREDICTED: urokinase plasminogen activator surface receptor-like [Salmo salar]	2.75478e-37
comp162654_c1_seq1	21	0	42	42000000	25.3239	2.47135e-06	7.77408e-05	Up	1423			sp|Q9D8T0|FAM3A_MOUSE	9e-06	Protein FAM3A OS=Mus musculus GN=Fam3a PE=2 SV=1										GO:0005576	extracellular region
comp162665_c0_seq2	11.5	0	23	23000000	24.4551	2.58472e-05	0.000813069	Up	495
comp162684_c0_seq1	21.5	0	43	43000000	25.3578	2.21055e-06	6.95367e-05	Up	322
comp162891_c0_seq1	9.5	0	19	19000000	24.1795	4.57294e-05	0.0014385	Up	342
comp162904_c0_seq1	19	2	36	18	4.16993	2.75989e-05	0.000969409	Up	957	gi|831279558|ref|XP_012670761.1|PREDICTED: excitatory amino acid transporter 5-like [Clupea harengus]	1.29604e-55	sp|O00341|EAA5_HUMAN	5e-32	Excitatory amino acid transporter 5 OS=Homo sapiens GN=SLC1A7 PE=2 SV=2	KOG3787	1e-32	Glutamate/aspartate and neutral amino acid transporters	ko04724	Glutamatergic synapse	1	K05618	SLC1A7, EAAT5	solute carrier family 1 (glutamate transporter), member 7	GO:0016021;GO:0005886;GO:0005313;GO:0017153;GO:0006835;GO:0014047;GO:0006811;GO:0089711;GO:0007269;GO:0007268;GO:0055085	integral component of membrane|plasma membrane|L-glutamate transmembrane transporter activity|sodium:dicarboxylate symporter activity|dicarboxylic acid transport|glutamate secretion|ion transport|L-glutamate transmembrane transport|neurotransmitter secretion|synaptic transmission|transmembrane transport
comp162931_c0_seq1	426.5	198	655	3.30808	1.72599	5.88198e-06	0.000206604	Up	583
comp162985_c0_seq1	16	0	32	32000000	24.9316	7.99857e-06	0.000251609	Up	376
comp163001_c0_seq2	9.5	0	19	19000000	24.1795	4.57294e-05	0.0014385	Up	324
comp163132_c0_seq1	21.5	39	4	0.102564	-3.2854	4.96064e-05	0.00174242	Down	332
comp163159_c0_seq1	10	20	0	0	Inf	3.9399e-05	0.00138389	Down	411
comp163161_c0_seq1	43	9	77	8.55556	3.09686	1.55282e-05	0.000545428	Up	1155
comp163164_c0_seq2	15.5	0	31	31000000	24.8858	9.05486e-06	0.000284837	Up	630
comp163216_c0_seq2	17	0	34	34000000	25.019	6.26555e-06	0.000197094	Up	556
comp163230_c0_seq1	85.5	145	26	0.17931	-2.47947	1.22266e-05	0.000429458	Down	431
comp163349_c0_seq1	9.5	0	19	19000000	24.1795	4.57294e-05	0.0014385	Up	301
comp163452_c0_seq1	14.5	29	0	0	Inf	1.16519e-05	0.000409272	Down	308
comp163543_c0_seq1	10	20	0	0	Inf	3.9399e-05	0.00138389	Down	1017	gi|831324839|ref|XP_012695459.1|PREDICTED: keratin	4.86477e-168	sp|Q8JFQ6|K1C13_ONCMY	3e-117	Keratin, type I cytoskeletal 13 OS=Oncorhynchus mykiss GN=krt13 PE=2 SV=1										GO:0005882;GO:0005198	intermediate filament|structural molecule activity
comp163595_c0_seq1	1197.5	1696	699	0.412146	-1.27877	1.25224e-05	0.000439849	Down	1309	gi|318056278|ref|NP_001187977.1|mitochondrial 39S ribosomal protein l33 [Ictalurus punctatus] gi|308324503|gb|ADO29386.1| mitochondrial 39S ribosomal protein l33 [Ictalurus punctatus]	2.39787e-31	sp|Q4RGM4|RM33_TETNG	2e-30	39S ribosomal protein L33, mitochondrial OS=Tetraodon nigroviridis GN=mrpl33 PE=3 SV=1	KOG3505	5e-21	Mitochondrial/chloroplast ribosomal protein L33-like	ko03010	Ribosome	1	K02913	RP-L33, MRPL33, rpmG	large subunit ribosomal protein L33	GO:0005739;GO:0005840;GO:0003735;GO:0006412	mitochondrion|ribosome|structural constituent of ribosome|translation
comp163612_c0_seq3	10.5	0	21	21000000	24.3239	3.41233e-05	0.00107341	Up	332
comp163635_c0_seq2	43	73	13	0.178082	-2.48938	4.40028e-05	0.00154559	Down	1207
comp163661_c0_seq1	271.5	429	114	0.265734	-1.91194	6.34044e-06	0.000222707	Down	521
comp163713_c0_seq1	11.5	0	23	23000000	24.4551	2.58472e-05	0.000813069	Up	328
comp163734_c0_seq2	17.5	35	0	0	Inf	5.55574e-06	0.000195145	Down	413	gi|831309337|ref|XP_012687023.1|PREDICTED: ankyrin repeat and protein kinase domain-containing protein 1 [ClDownea harengus]	6.64427e-34	sp|P16157|ANK1_HUMAN	1e-11	Ankyrin-1 OS=Homo sapiens GN=ANK1 PE=1 SV=3	KOG4177	2e-12	Ankyrin
comp163740_c0_seq1	16	0	32	32000000	24.9316	7.99857e-06	0.000251609	Up	1042	gi|831314558|ref|XP_012689854.1|PREDICTED: homeobox protein EMX1-like [Clupea harengus]	3.77425e-126	sp|Q6GLB9|EMX1_XENTR	6e-69	Homeobox protein EMX1 OS=Xenopus tropicalis GN=emx1 PE=2 SV=1	KOG0843	2e-58	Transcription factor EMX1 and related HOX domain proteins							GO:0005634;GO:0043565;GO:0007275;GO:0006355	nucleus|sequence-specific DNA binding|multicellular organismal development|regulation of transcription, DNA-templated
comp16376_c0_seq1	11.5	23	0	0	Inf	2.58472e-05	0.000907879	Down	348
comp163783_c0_seq1	17	34	0	0	Inf	6.26555e-06	0.000220077	Down	1740	gi|929217909|ref|XP_013985093.1|PREDICTED: uncharacterized protein LOC106563771 [Salmo salar]	2.33677e-130
comp163863_c0_seq1	45.5	10	81	8.1	3.01792	1.56968e-05	0.000551347	Up	1044
comp163979_c0_seq1	9.5	19	0	0	Inf	4.57294e-05	0.00160624	Down	342	gi|808865665|gb|KKF16507.1|Dedicator of cytokinesis protein 9 [Larimichthys crocea]	9.55601e-08
comp164022_c0_seq1	32	0	64	64000000	25.9316	2.54507e-07	8.00598e-06	Up	614
comp164054_c0_seq1	16	32	0	0	Inf	7.99857e-06	0.000280949	Down	522
comp164111_c0_seq1	20	2	38	19	4.24793	2.27715e-05	0.000799846	Up	415
comp164132_c0_seq1	13	0	26	26000000	24.632	1.72215e-05	0.000541734	Up	302
comp164161_c0_seq1	88	35	141	4.02857	2.01027	3.6404e-05	0.00127868	Up	345
comp164401_c0_seq1	9.5	19	0	0	Inf	4.57294e-05	0.00160624	Down	313
comp164419_c0_seq2	14	27	1	0.037037	-4.75489	3.86111e-05	0.00135621	Down	1098
comp164422_c0_seq1	12.5	0	25	25000000	24.5754	1.96876e-05	0.00061931	Up	601
comp164573_c0_seq2	11.5	23	0	0	Inf	2.58472e-05	0.000907879	Down	364
comp164762_c0_seq1	11	0	22	22000000	24.391	2.96643e-05	0.000933144	Up	860
comp164922_c0_seq1	141.5	269	14	0.0520446	-4.26411	6.59516e-09	2.31654e-07	Down	748
comp164927_c0_seq1	11	0	22	22000000	24.391	2.96643e-05	0.000933144	Up	756
comp164933_c0_seq1	11.5	0	23	23000000	24.4551	2.58472e-05	0.000813069	Up	472
comp164947_c0_seq1	10	20	0	0	Inf	3.9399e-05	0.00138389	Down	319
comp164985_c0_seq1	84.5	25	144	5.76	2.52607	1.11625e-05	0.000392082	Up	645
comp165025_c0_seq1	16	0	32	32000000	24.9316	7.99857e-06	0.000251609	Up	387
comp165038_c0_seq1	54	0	108	108000000	26.6865	5.45136e-09	1.71482e-07	Up	685	gi|966666480|gb|KTG00222.1|hypothetical protein cypCar_00026102 [Cyprinus carpio]	1.29194e-56	sp|Q5BJ95|IL17F_RAT	8e-07	Interleukin-17F OS=Rattus norvegicus GN=Il17f PE=2 SV=2				ko04060;ko05321;ko05323	Cytokine-cytokine receptor interaction|Inflammatiory bowel disease (IBD)|Rheumatoid arthritis	3	K05489	IL17, CTLA8	interleukin 17	GO:0005615;GO:0005125;GO:0005126;GO:0051216;GO:0007166;GO:0006954;GO:0042109;GO:0016525;GO:1900017;GO:0045944;GO:0006029;GO:0045423;GO:0045076;GO:0045408;GO:0045414;GO:0017015	extracellular space|cytokine activity|cytokine receptor binding|cartilage development|cell surface receptor signaling pathway|inflammatory response|lymphotoxin A biosynthetic process|negative regulation of angiogenesis|positive regulation of cytokine production involved in inflammatory response|positive regulation of transcription from RNA polymerase II promoter|proteoglycan metabolic process|reg…
comp165058_c0_seq1	19.5	3	36	12	3.58496	4.41736e-05	0.00155159	Up	958
comp165090_c0_seq1	9.5	0	19	19000000	24.1795	4.57294e-05	0.0014385	Up	932
comp165102_c0_seq4	13.5	0	27	27000000	24.6865	1.50911e-05	0.000474716	Up	1937	gi|597754267|ref|XP_007238944.1|PREDICTED: GTPase IMAP family member 8-like [Astyanax mexicanus]	4.5563e-120	sp|Q8NHV1|GIMA7_HUMAN	1e-40	GTPase IMAP family member 7 OS=Homo sapiens GN=GIMAP7 PE=1 SV=1										GO:0005737;GO:0005811;GO:0005525;GO:0003924;GO:0042803	cytoplasm|lipid particle|GTP binding|GTPase activity|protein homodimerization activity
comp165156_c0_seq2	12.5	1	25	25	4.64386	1.96876e-05	0.000691526	Up	757	gi|66803080|ref|XP_635383.1|S-adenosylmethionine synthetase [Dictyostelium discoideum AX4] gi|74896833|sp|Q54F07.1|METK_DICDI RecName: Full=S-adenosylmethionine synthase; Short=AdoMet synthase; AltName: Full=Methionine adenosyltransferase; Short=MAT gi|60463691|gb|EAL61873.1| S-adenosylmethionine synthetase [Dictyostelium discoideum AX4]	5.19291e-33	sp|P43282|METK3_SOLLC	3e-69	S-adenosylmethionine synthase 3 OS=Solanum lycopersicum GN=SAM3 PE=2 SV=1	KOG1506	2e-63	S-adenosylmethionine synthetase	ko00270;ko01230	Cysteine and methionine metabolism|Biosynthesis of amino acids	2	K00789	metK	S-adenosylmethionine synthetase	GO:0005737;GO:0005524;GO:0046872;GO:0004478;GO:0006730;GO:0006556	cytoplasm|ATP binding|metal ion binding|methionine adenosyltransferase activity|one-carbon metabolic process|S-adenosylmethionine biosynthetic process
comp165166_c0_seq1	27	53	1	0.0188679	-5.72792	2.63099e-06	9.24132e-05	Down	799	gi|929051338|ref|XP_014068790.1|PREDICTED: GTPase IMAP family member 4-like	1.20155e-50	sp|Q8NHV1|GIMA7_HUMAN	3e-19	GTPase IMAP family member 7 OS=Homo sapiens GN=GIMAP7 PE=1 SV=1										GO:0005737;GO:0005811;GO:0005525;GO:0003924;GO:0042803	cytoplasm|lipid particle|GTP binding|GTPase activity|protein homodimerization activity
comp165177_c1_seq1	38.5	10	67	6.7	2.74416	3.50198e-05	0.00123007	Up	786
comp165192_c0_seq1	92	39	145	3.71795	1.89451	4.46794e-05	0.00156936	Up	419	gi|344253258|gb|EGW09362.1|Translation initiation factor IF-2 [Cricetulus griseus]	2.54891e-12
comp165225_c0_seq1	6329	4452	8206	1.84322	0.882226	3.82617e-05	0.00134394	Up	1442	gi|929244279|ref|XP_013998204.1|PREDICTED: serine-aspartate repeat-containing protein F-like isoform X3 [Salmo salar]	1.34868e-13	sp|A2VD23|STM_DANRE	2e-06	Protein starmaker OS=Danio rerio GN=stm PE=2 SV=1										GO:0005576;GO:0009590;GO:0043049	extracellular region|detection of gravity|otic placode formation
comp165249_c0_seq1	1426	2078	774	0.372474	-1.42479	4.46407e-06	0.0001568	Down	731
comp165402_c0_seq1	37	0	74	74000000	26.141	9.9255e-08	3.12224e-06	Up	1688	gi|189520845|ref|XP_001344635.2|PREDICTED: uncharacterized protein LOC100005637 [Danio rerio]	9.0652e-26
comp165442_c0_seq1	10	20	0	0	Inf	3.9399e-05	0.00138389	Down	337
comp165467_c0_seq1	143	6	280	46.6667	5.54432	9.11866e-11	3.20292e-09	Up	1006	gi|831297321|ref|XP_012680485.1|PREDICTED: neurotensin/neuromedin N [Clupea harengus]	4.33605e-72	sp|P20068|NEUT_RAT	3e-20	Neurotensin/neuromedin N OS=Rattus norvegicus GN=Nts PE=1 SV=1				ko04080	Neuroactive ligand-receptor interaction	1	K05235	NTS	neurotensin	GO:0043679;GO:0005576;GO:0043025;GO:0030133;GO:0005184;GO:0071549;GO:0071285;GO:1990090;GO:0048565;GO:0006972;GO:0001889;GO:0050880;GO:0001975;GO:0097332;GO:0048678;GO:0042220;GO:0051412;GO:0032355;GO:0051385;GO:0008542	axon terminus|extracellular region|neuronal cell body|transport vesicle|neuropeptide hormone activity|cellular response to dexamethasone stimulus|cellular response to lithium ion|cellular response to nerve growth factor stimulus|digestive tract development|hyperosmotic response|liver development|regulation of blood vessel size|response to amphetamine|response to antipsychotic drug|response to axo…
comp165596_c0_seq1	67.5	135	0	0	Inf	6.87775e-10	2.4158e-08	Down	310
comp165811_c0_seq1	10.5	0	21	21000000	24.3239	3.41233e-05	0.00107341	Up	556
comp165902_c0_seq1	12.5	0	25	25000000	24.5754	1.96876e-05	0.00061931	Up	557
comp166050_c0_seq1	19.5	3	36	12	3.58496	4.41736e-05	0.00155159	Up	385
comp166063_c0_seq1	22	42	2	0.047619	-4.39232	1.56167e-05	0.000548536	Down	474	gi|908560857|ref|XP_013123700.1|PREDICTED: uncharacterized protein LOC106097791	1.0862e-11
comp166070_c0_seq1	26.5	0	53	53000000	25.6595	7.60619e-07	2.39266e-05	Up	341
comp166147_c0_seq1	30.5	61	0	0	Inf	3.4079e-07	1.19702e-05	Down	565	gi|831316728|ref|XP_012691018.1|PREDICTED: protein ripply2-like [ClDownea harengus]	2.51314e-53	sp|Q2WG79|RIPP2_DANRE	1e-22	Protein ripply2 OS=Danio rerio GN=ripply2 PE=2 SV=2										GO:0005634;GO:0009880;GO:0000122;GO:0032525;GO:0001756	nucleus|embryonic pattern specification|negative regulation of transcription from RNA polymerase II promoter|somite rostral/caudal axis specification|somitogenesis
comp166166_c0_seq2	21.5	0	43	43000000	25.3578	2.21055e-06	6.95367e-05	Up	1033	gi|831314725|ref|XP_012689944.1|PREDICTED: potassium voltage-gated channel subfamily G member 1 [Clupea harengus]	1.60318e-105	sp|D4AD53|KCNG1_RAT	1e-66		KOG3713	2e-66	Voltage-gated K+ channel KCNB/KCNC							GO:0016021;GO:0043231;GO:0005886;GO:0008076;GO:0005251;GO:0071805;GO:0006813;GO:0051260;GO:1902259	integral component of membrane|intracellular membrane-bounded organelle|plasma membrane|voltage-gated potassium channel complex|delayed rectifier potassium channel activity|potassium ion transmembrane transport|potassium ion transport|protein homooligomerization|regulation of delayed rectifier potassium channel activity
comp166219_c0_seq1	51.5	16	87	5.4375	2.44294	3.53453e-05	0.0012415	Up	372
comp166243_c0_seq1	172.5	61	284	4.65574	2.21901	5.39523e-06	0.000189507	Up	559
comp166446_c0_seq1	10	0	20	20000000	24.2535	3.9399e-05	0.00123937	Up	324
comp16654_c0_seq1	10.5	0	21	21000000	24.3239	3.41233e-05	0.00107341	Up	346
comp166566_c0_seq2	47	88	6	0.0681818	-3.87447	3.09162e-06	0.000108593	Down	1322	gi|831280773|ref|XP_012671437.1|PREDICTED: proline dehydrogenase 1	0	sp|Q148G5|PROD_BOVIN	1e-140	Proline dehydrogenase 1, mitochondrial OS=Bos taurus GN=PRODH PE=2 SV=1	KOG0186	2e-137	Proline oxidase	ko00330	Arginine and proline metabolism	1	K00318	PRODH	proline dehydrogenase	GO:0005759;GO:0071949;GO:0004657;GO:0010133	mitochondrial matrix|FAD binding|proline dehydrogenase activity|proline catabolic process to glutamate
comp166630_c1_seq1	38.5	0	77	77000000	26.1984	7.55268e-08	2.37583e-06	Up	796
comp166647_c0_seq1	44	76	12	0.157895	-2.66297	3.14363e-05	0.0011042	Down	632
comp166689_c0_seq2	10	20	0	0	Inf	3.9399e-05	0.00138389	Down	515	gi|831325886|ref|XP_012696040.1|PREDICTED: gap junction beta-2 protein-like [ClDownea harengus]	2.37678e-23	sp|Q00977|CXB2_MOUSE	4e-17	Gap junction beta-2 protein OS=Mus musculus GN=Gjb2 PE=1 SV=1										GO:0005922;GO:0005737;GO:0005921;GO:0016021;GO:0016328;GO:0005243;GO:0007267;GO:0034599;GO:0046697;GO:0016264;GO:0030539;GO:0032355;GO:0044752;GO:0032570;GO:0007605;GO:0055085	connexon complex|cytoplasm|gap junction|integral component of membrane|lateral plasma membrane|gap junction channel activity|cell-cell signaling|cellular response to oxidative stress|decidualization|gap junction assembly|male genitalia development|response to estradiol|response to human chorionic gonadotropin|response to progesterone|sensory perception of sound|transmembrane transport
comp166793_c0_seq1	34	1	67	67	6.06609	7.34472e-07	2.57982e-05	Up	1259	gi|528514817|ref|XP_005168342.1|PREDICTED: parathyroid hormone-related protein-like [Danio rerio]	1.12825e-20	sp|P17251|PTHR_CHICK	4e-07	Parathyroid hormone-related protein OS=Gallus gallus GN=PTHLH PE=1 SV=1										GO:0005576;GO:0005794;GO:0005654;GO:0007189;GO:0001958;GO:0007492;GO:0030855;GO:0048286;GO:1903042;GO:0043433;GO:0002076;GO:0030819;GO:0008284;GO:0016485;GO:1902733;GO:0003420;GO:0043129	extracellular region|Golgi apparatus|nucleoplasm|adenylate cyclase-activating G-protein coupled receptor signaling pathway|endochondral ossification|endoderm development|epithelial cell differentiation|lung alveolus development|negative regulation of chondrocyte hypertrophy|negative regulation of sequence-specific DNA binding transcription factor activity|osteoblast development|positive regulatio…
comp166803_c0_seq1	16.5	32	1	0.03125	-5	2.20601e-05	0.000774857	Down	524	gi|961895826|ref|XP_014854661.1|PREDICTED: uncharacterized protein LOC106925084 [Poecilia mexicana] gi|961999612|ref|XP_014828332.1| PREDICTED: uncharacterized protein LOC106907248 [Poecilia mexicana]	1.86951e-06
comp166878_c0_seq1	86.5	36	137	3.80556	1.92811	4.5212e-05	0.00158807	Up	512
comp167046_c0_seq1	17	0	34	34000000	25.019	6.26555e-06	0.000197094	Up	527
comp167076_c0_seq2	13	0	26	26000000	24.632	1.72215e-05	0.000541734	Up	828
comp167188_c0_seq1	17.5	0	35	35000000	25.0609	5.55574e-06	0.000174766	Up	1839
comp167219_c0_seq1	11.5	23	0	0	Inf	2.58472e-05	0.000907879	Down	390
comp167220_c0_seq1	52	86	18	0.209302	-2.25634	4.91569e-05	0.00172663	Down	4975	gi|831297851|ref|XP_012680766.1|PREDICTED: fetuin-B-like [ClDownea harengus]	0	sp|P12763|FETUA_BOVIN	3e-32	Alpha-2-HS-glycoprotein OS=Bos taurus GN=AHSG PE=1 SV=2										GO:0072562;GO:0070062;GO:0065010;GO:0005886;GO:0031982;GO:0004869;GO:0006953;GO:0030502;GO:0001503;GO:0050766;GO:0050727	blood microparticle|extracellular exosome|extracellular membrane-bounded organelle|plasma membrane|vesicle|cysteine-type endopeptidase inhibitor activity|acute-phase response|negative regulation of bone mineralization|ossification|positive regulation of phagocytosis|regulation of inflammatory response
comp167246_c0_seq2	10	20	0	0	Inf	3.9399e-05	0.00138389	Down	439
comp167282_c0_seq1	18.5	35	2	0.0571429	-4.12928	3.04125e-05	0.00106824	Down	762
comp167404_c0_seq1	232.5	92	373	4.05435	2.01947	5.7446e-06	0.000201778	Up	1385	gi|573889471|ref|XP_006632500.1|PREDICTED: signal-induced proliferation-associated 1-like protein 1-like [Lepisosteus oculatus]	5.52615e-36	sp|O43166|SI1L1_HUMAN	2e-14	Signal-induced proliferation-associated 1-like protein 1 OS=Homo sapiens GN=SIPA1L1 PE=1 SV=4	KOG3686	5e-15	Rap1-GTPase-activating protein (Rap1GAP)	ko04015	Rap1 signaling pathway	1	K17701	SIPA1L1, E6TP1	signal-induced proliferation-associated 1 like protein 1	GO:0030054;GO:0005737;GO:0005856;GO:0043197;GO:0014069;GO:0045211;GO:0005096;GO:0031532;GO:0090630;GO:0048013;GO:0050770;GO:0061001;GO:0043087;GO:0051056;GO:0048167	cell junction|cytoplasm|cytoskeleton|dendritic spine|postsynaptic density|postsynaptic membrane|GTPase activator activity|actin cytoskeleton reorganization|activation of GTPase activity|ephrin receptor signaling pathway|regulation of axonogenesis|regulation of dendritic spine morphogenesis|regulation of GTPase activity|regulation of small GTPase mediated signal transduction|regulation of synaptic…
comp167452_c0_seq1	96	10	182	18.2	4.18587	7.73315e-08	2.71626e-06	Up	361
comp167485_c0_seq2	36	72	0	0	Inf	1.19355e-07	4.19233e-06	Down	1052
comp167487_c0_seq1	17.5	34	1	0.0294118	-5.08746	1.77515e-05	0.00062352	Down	989
comp167490_c1_seq1	10	0	20	20000000	24.2535	3.9399e-05	0.00123937	Up	309
comp167564_c0_seq1	9.5	19	0	0	Inf	4.57294e-05	0.00160624	Down	595
comp167595_c0_seq1	21.5	0	43	43000000	25.3578	2.21055e-06	6.95367e-05	Up	349
comp167710_c0_seq1	11.5	0	23	23000000	24.4551	2.58472e-05	0.000813069	Up	536	gi|556774071|ref|XP_005982177.1|PREDICTED: actin	6.59418e-07
comp167751_c0_seq1	11	0	22	22000000	24.391	2.96643e-05	0.000933144	Up	964
comp167789_c0_seq6	23	44	2	0.0454545	-4.45943	1.29789e-05	0.000455883	Down	2990	gi|762124380|ref|XP_011445198.1|PREDICTED: uncharacterized protein LOC105340721 isoform X1 [Crassostrea gigas] gi|762124382|ref|XP_011445199.1| PREDICTED: uncharacterized protein LOC105340721 isoform X2 [Crassostrea gigas]	3.06735e-77
comp167792_c0_seq1	27	0	54	54000000	25.6865	6.86509e-07	2.15954e-05	Up	1375	gi|528499864|ref|XP_005173216.1|PREDICTED: uncharacterized protein LOC101884034 [Danio rerio]	5.17069e-112
comp167802_c0_seq1	270.5	27	514	19.037	24.3239	7.56782e-11	2.65819e-09	Up	1816	gi|831287772|ref|XP_012675261.1|PREDICTED: BTB/POZ domain-containing protein KCTD4 [Clupea harengus]	4.97064e-163	sp|Q8WVF5|KCTD4_HUMAN	4e-90	BTB/POZ domain-containing protein KCTD4 OS=Homo sapiens GN=KCTD4 PE=2 SV=2	KOG2723	2e-25	Uncharacterized conserved protein, contains BTB/POZ domain							GO:0051260	protein homooligomerization
comp167816_c1_seq1	1112.5	704	1521	2.16051	24.1795	3.12382e-05	0.00109724	Up	314
comp167836_c0_seq1	30.5	55	6	0.109091	-3.1964	2.80582e-05	0.000985542	Down	350
comp167983_c0_seq1	34.5	7	62	8.85714	3.14684	2.32778e-05	0.000817628	Up	598
comp168145_c0_seq2	126.5	9	244	27.1111	4.76081	2.66028e-09	9.3442e-08	Up	793	gi|831271560|ref|XP_012669746.1|PREDICTED: isotocin-neurophysin IT 1-like [Clupea harengus]	2.54601e-93	sp|Q07663|NEU1_ONCMA	4e-65	Isotocin-neurophysin IT 1 OS=Oncorhynchus masou PE=1 SV=2				ko04270;ko04962	Vascular smooth muscle contraction|Vasopressin-regulated water reabsorption	2	K05242	AVP	arginine vasopressin	GO:0005576	extracellular region
comp168207_c0_seq1	64.5	129	0	0	Inf	1.07445e-09	3.77398e-08	Down	1011
comp168207_c1_seq1	37	74	0	0	Inf	9.9255e-08	3.48632e-06	Down	833
comp168243_c0_seq1	28	5	51	10.2	3.3505	2.73261e-05	0.000959824	Up	341
comp168277_c0_seq1	11	22	0	0	Inf	2.96643e-05	0.00104196	Down	1841	gi|68137220|gb|AAY85550.1|matrix metalloproteinase [Azumapecten farreri]	0	sp|Q3U435|MMP25_MOUSE	2e-47	Matrix metalloproteinase-25 OS=Mus musculus GN=Mmp25 PE=2 SV=1	KOG1565	6e-47	Gelatinase A and related matrix metalloproteases							GO:0031225;GO:0009986;GO:0031012;GO:0016021;GO:0005886;GO:0005509;GO:0004222;GO:0016504;GO:0008270;GO:0060022;GO:0010952;GO:0006508	anchored component of membrane|cell surface|extracellular matrix|integral component of membrane|plasma membrane|calcium ion binding|metalloendopeptidase activity|peptidase activator activity|zinc ion binding|hard palate development|positive regulation of peptidase activity|proteolysis
comp168430_c0_seq1	43	81	5	0.0617284	-4.01792	3.25989e-06	0.000114503	Down	450
comp168438_c0_seq1	84	135	33	0.244444	-2.03242	3.71956e-05	0.00130649	Down	450
comp168465_c0_seq1	195	324	66	0.203704	-2.29546	3.02478e-06	0.000106245	Down	638
comp168537_c0_seq1	10.5	0	21	21000000	24.3239	3.41233e-05	0.00107341	Up	600	gi|663289466|ref|XP_008501202.1|PREDICTED: regulator of G-protein signaling 6 [Calypte anna]	1.30679e-08	sp|P49758|RGS6_HUMAN	7e-09	Regulator of G-protein signaling 6 OS=Homo sapiens GN=RGS6 PE=1 SV=5	KOG3589	4e-09	G protein signaling regulators							GO:0005737;GO:0005834;GO:0005886;GO:0005096;GO:0004871;GO:0007186;GO:0035556;GO:0009968;GO:0043547;GO:0008277	cytoplasm|heterotrimeric G-protein complex|plasma membrane|GTPase activator activity|signal transducer activity|G-protein coupled receptor signaling pathway|intracellular signal transduction|negative regulation of signal transduction|positive regulation of GTPase activity|regulation of G-protein coupled receptor protein signaling pathway
comp168585_c0_seq1	9.5	0	19	19000000	24.1795	4.57294e-05	0.0014385	Up	535
comp168602_c0_seq1	15	30	0	0	Inf	1.02645e-05	0.000360539	Down	403
comp168706_c0_seq2	14	0	28	28000000	24.7389	1.32482e-05	0.000416746	Up	417
comp168712_c0_seq1	11	0	22	22000000	24.391	2.96643e-05	0.000933144	Up	493
comp168822_c0_seq2	11	0	22	22000000	24.391	2.96643e-05	0.000933144	Up	847
comp168825_c0_seq1	16.5	0	33	33000000	24.976	7.07474e-06	0.000222549	Up	467
comp168936_c0_seq1	398.5	599	198	0.330551	-1.59706	1.17029e-05	0.000411063	Down	302	gi|929086255|ref|XP_014053735.1|PREDICTED: SWI/SNF global transcription activator complex subunit snf59-like isoform X10 [Salmo salar]	5.60393e-08
comp169029_c0_seq1	20.5	41	0	0	Inf	2.76576e-06	9.71468e-05	Down	987
comp169058_c0_seq1	21.5	4	39	9.75	3.2854	4.96064e-05	0.00174242	Up	1078
comp169117_c0_seq1	10.5	0	21	21000000	24.3239	3.41233e-05	0.00107341	Up	1488
comp169409_c0_seq1	13	0	26	26000000	24.632	1.72215e-05	0.000541734	Up	887
comp169502_c0_seq1	11.5	23	0	0	Inf	2.58472e-05	0.000907879	Down	610
comp169544_c0_seq1	68	136	1	0.0074	7.07826	6.38936e-10	2.00989e-08	Up	772	gi|831305577|ref|XP_012684978.1|PREDICTED: tissue factor pathway inhibitor 2 [Clupea harengus]	6.12831e-28	sp|P02698|GBG1_BOVIN	1e-16	Guanine nucleotide-binding protein G(T) subunit gamma-T1 OS=Bos taurus GN=GNGT1 PE=1 SV=2	KOG4119	3e-16	G protein gamma subunit	ko04014;ko04151;ko05200;ko05032;ko05034;ko04713;ko04062;ko04723;ko04724;ko04725;ko04726;ko04727;ko04728;ko04744	Ras signaling pathway|PI3K-Akt signaling pathway|Pathways in cancer|Morphine addiction|Alcoholism|Circadian entrainment|Chemokine signaling pathway|Retrograde endocannabinoid signaling|Glutamatergic synapse|Cholinergic synapse|Serotonergic synapse|GABAergic synapse|Dopaminergic synapse|Phototransduction	14	K04548	GNGT1	guanine nucleotide-binding protein G(T) subunit gamma-T1	GO:0005834;GO:0097381;GO:0004871;GO:0042462;GO:0007186;GO:0007602;GO:0008104	heterotrimeric G-protein complex|photoreceptor disc membrane|signal transducer activity|eye photoreceptor cell development|G-protein coupled receptor signaling pathway|phototransduction|protein localization
comp169581_c1_seq1	83.5	21	146	6.95238	2.79751	5.76514e-06	0.0002025	Up	748
comp169657_c0_seq1	62.5	9	116	12.8889	3.68806	1.68324e-06	5.91236e-05	Up	305
comp169692_c0_seq2	105.5	176	35	0.198864	-2.33015	1.14999e-05	0.000403934	Down	501
comp169752_c0_seq1	10	20	0	0	Inf	3.9399e-05	0.00138389	Down	395
comp169778_c0_seq2	942	1362	522	0.38326	-1.3836	9.47726e-06	0.000332888	Down	459
comp169824_c0_seq2	87	3	171	57	5.83289	2.94663e-09	1.035e-07	Up	756
comp169826_c0_seq3	98.5	197	0	0	Inf	9.81995e-12	3.44924e-10	Down	2251	gi|831274205|ref|XP_012683954.1|PREDICTED: trace amine-associated receptor 1-like [ClDownea harengus]	9.64946e-158	sp|Q8HZ64|TAAR1_MACMU	3e-80	Trace amine-associated receptor 1 OS=Macaca mulatta GN=TAAR1 PE=3 SV=1	KOG3656	3e-80	FOG: 7 transmembrane receptor	ko04080	Neuroactive ligand-receptor interaction	1	K05051	TAAR	trace amine associated receptor	GO:0016021;GO:0005886;GO:0001594;GO:0006171	integral component of membrane|plasma membrane|trace-amine receptor activity|cAMP biosynthetic process
comp169901_c0_seq1	10.5	21	0	0	Inf	3.41233e-05	0.00119858	Down	352
comp169902_c0_seq1	19	38	0	0	Inf	3.90066e-06	0.00013701	Down	415
comp170012_c1_seq1	11	0	22	22000000	24.391	2.96643e-05	0.000933144	Up	315
comp170207_c0_seq1	10	0	20	20000000	24.2535	3.9399e-05	0.00123937	Up	448
comp170279_c0_seq2	323.5	494	153	0.309717	-1.69098	1.11679e-05	0.000392272	Down	652	gi|597732647|ref|XP_007228659.1|PREDICTED: sarcoplasmic/endoplasmic reticulum calcium ATPase 2-like isoform X1 [Astyanax mexicanus]	4.9541e-99	sp|Q9YGL9|AT2A3_CHICK	5e-80	Sarcoplasmic/endoplasmic reticulum calcium ATPase 3 OS=Gallus gallus GN=ATP2A3 PE=2 SV=1	KOG0202	6e-70	Ca2+ transporting ATPase	ko04020;ko04022;ko05010;ko04972	Calcium signaling pathway|cGMP - PKG signaling pathway|Alzheimer's disease|Pancreatic secretion	4	K05853	ATP2A	Ca2+ transporting ATPase, sarcoplasmic/endoplasmic reticulum	GO:0005887;GO:0031965;GO:0033017;GO:0005524;GO:0005388;GO:0046872;GO:0070588;GO:0006874	integral component of plasma membrane|nuclear membrane|sarcoplasmic reticulum membrane|ATP binding|calcium-transporting ATPase activity|metal ion binding|calcium ion transmembrane transport|cellular calcium ion homeostasis
comp170283_c0_seq2	56.5	1	112	112	6.80735	1.94034e-08	6.81542e-07	Up	2310	gi|966702769|gb|KTG35010.1|hypothetical protein cypCar_00019621 [Cyprinus carpio]	5.21713e-24	sp|Q3ULM0|CC106_MOUSE	8e-09	Coiled-coil domain-containing protein 106 OS=Mus musculus GN=Ccdc106 PE=1 SV=1										GO:0005737;GO:0005730;GO:0005654;GO:0005634	cytoplasm|nucleolus|nucleoplasm|nucleus
comp170297_c0_seq1	9.5	0	19	19000000	24.1795	4.57294e-05	0.0014385	Up	873	gi|573910424|ref|XP_006642930.1|PREDICTED: uncharacterized protein LOC102685023 [Lepisosteus oculatus]	1.01238e-14
comp170533_c0_seq1	16	0	32	32000000	24.9316	7.99857e-06	0.000251609	Up	1592	gi|928052858|ref|XP_013875632.1|PREDICTED: uncharacterized protein LOC106525827 [Austrofundulus limnaeus]	5.21984e-95
comp170558_c0_seq1	10.5	0	21	21000000	24.3239	3.41233e-05	0.00107341	Up	877	gi|966641810|gb|KTF76724.1|hypothetical protein cypCar_00025475	2.36555e-25	sp|A5X5Y0|5HT3E_HUMAN	4e-12	5-hydroxytryptamine receptor 3E OS=Homo sapiens GN=HTR3E PE=1 SV=1	KOG3645	1e-12	Acetylcholine receptor	ko04726;ko04742	Serotonergic synapse|Taste transduction	2	K04819	HTR3	5-hydroxytryptamine receptor 3	GO:0016021;GO:0043005;GO:0005886;GO:0045202;GO:0004993;GO:0005232;GO:0098655;GO:0034220;GO:0050877;GO:0042391;GO:0007210;GO:0055085	integral component of membrane|neuron projection|plasma membrane|synapse|serotonin receptor activity|serotonin-activated cation-selective channel activity|cation transmembrane transport|ion transmembrane transport|neurological system process|regulation of membrane potential|serotonin receptor signaling pathway|transmembrane transport
comp170621_c1_seq1	13	0	26	26000000	24.632	1.72215e-05	0.000541734	Up	1482	gi|831321315|ref|XP_012693525.1|PREDICTED: transmembrane protein 151B-like [Clupea harengus]	0	sp|A7E2I7|T151B_DANRE	0	Transmembrane protein 151B OS=Danio rerio GN=tmem151b PE=2 SV=1										GO:0016021	integral component of membrane
comp170662_c0_seq1	36	8	64	8	3	2.66363e-05	0.000935596	Up	1398
comp170737_c0_seq1	34	4	64	16	4	7.03076e-06	0.000246955	Up	437
comp170765_c0_seq1	37	65	9	0.138462	-2.85244	3.17544e-05	0.00111537	Down	1091	gi|831326425|ref|XP_012696329.1|PREDICTED: leukocyte cell-derived chemotaxin 1 [ClDownea harengus]	1.25125e-178	sp|Q9PUU8|LECT1_CHICK	2e-126	Leukocyte cell-derived chemotaxin 1 OS=Gallus gallus GN=LECT1 PE=2 SV=1										GO:0012505;GO:0016021;GO:0005578;GO:0051216;GO:0030154	endomembrane system|integral component of membrane|proteinaceous extracellular matrix|cartilage development|cell differentiation
comp170766_c0_seq2	83.5	35	132	3.77143	1.91511	4.89916e-05	0.00172082	Up	865
comp170804_c0_seq1	47	0	94	94000000	26.4862	1.71715e-08	5.4016e-07	Up	704
comp170804_c1_seq2	45	0	90	90000000	26.4234	2.41056e-08	7.58286e-07	Up	580
comp170883_c0_seq1	168	61	275	4.5082	2.17255	6.73143e-06	0.000236441	Up	1936	gi|831303832|ref|XP_012684032.1|PREDICTED: homeobox protein orthopedia [Clupea harengus]	1.09122e-157	sp|Q6DGH9|OTBP_DANRE	4e-152	Homeobox protein orthopedia B OS=Danio rerio GN=otpb PE=1 SV=1	KOG0490	2e-140	Transcription factor, contains HOX domain							GO:0005634;GO:0043565;GO:0021884;GO:0021854;GO:0021767;GO:0030182;GO:0006355;GO:0006351	nucleus|sequence-specific DNA binding|forebrain neuron development|hypothalamus development|mammillary body development|neuron differentiation|regulation of transcription, DNA-templated|transcription, DNA-templated
comp170913_c0_seq1	49	10	88	8.8	3.1375	1.05811e-05	0.00037166	Up	1368	gi|929095655|ref|XP_014058686.1|PREDICTED: potassium channel subfamily T member 2-like [Salmo salar]	5.26828e-170	sp|Q6UVM3|KCNT2_HUMAN	5e-132	Potassium channel subfamily T member 2 OS=Homo sapiens GN=KCNT2 PE=1 SV=1	KOG3193	4e-51	K+ channel subunit							GO:0008076;GO:0005524;GO:0015269;GO:0005249	voltage-gated potassium channel complex|ATP binding|calcium-activated potassium channel activity|voltage-gated potassium channel activity
comp170936_c1_seq1	56.5	93	20	0.215054	-2.21723	4.66249e-05	0.00163769	Down	935
comp170958_c0_seq1	60	7	113	16.1429	4.01282	9.85816e-07	3.46267e-05	Up	878	gi|22004046|dbj|BAC06473.1|LPXRFa precursor [Carassius auratus]	1.07403e-29	sp|Q8JIM3|GHRP_LITCT	3e-06	Growth hormone-releasing peptides OS=Lithobates catesbeiana PE=1 SV=1										GO:0005623;GO:0005576;GO:0046879;GO:0007218	cell|extracellular region|hormone secretion|neuropeptide signaling pathway
comp170986_c0_seq1	22.5	2	43	21.5	4.42626	1.42328e-05	0.000499927	Up	463
comp171082_c0_seq1	863	422	1304	3.09005	1.62763	2.82109e-06	9.90905e-05	Up	1180	gi|831318020|ref|XP_012691724.1|PREDICTED: peptide YY [Clupea harengus]	1.75587e-49	sp|Q76CL2|PYY_ANGJA	2e-44	Peptide YY OS=Anguilla japonica GN=pyy PE=3 SV=1				ko04024;ko05034;ko04920;ko04923	cAMP signaling pathway|Alcoholism|Adipocytokine signaling pathway|Regulation of lipolysis in adipocyte	4	K05232	NPY	neuropeptide Y	GO:0005576;GO:0007218	extracellular region|neuropeptide signaling pathway
comp171182_c2_seq1	264.5	396	133	0.335859	-1.57407	2.39414e-05	0.000840938	Down	1573	gi|831325288|ref|XP_012695708.1|PREDICTED: mid1-interacting protein 1A-like [ClDownea harengus]	1.07665e-87	sp|P47805|M1I1A_DANRE	9e-64	Mid1-interacting protein 1A OS=Danio rerio GN=mid1ip1a PE=2 SV=1										GO:0005737;GO:0005874;GO:0005634	cytoplasm|microtubule|nucleus
comp171245_c0_seq1	21.5	1	42	42	5.39232	7.6973e-06	0.000270367	Up	1869
comp171306_c0_seq3	45.5	0	91	91000000	26.4394	2.21344e-08	6.96276e-07	Up	763
comp171346_c0_seq1	13	26	0	0	Inf	1.72215e-05	0.000604904	Down	694
comp171424_c0_seq1	9.5	0	19	19000000	24.1795	4.57294e-05	0.0014385	Up	965
comp171429_c1_seq1	9.5	19	0	0	Inf	4.57294e-05	0.00160624	Down	718
comp171449_c2_seq1	33.5	5	62	12.4	3.63227	1.22651e-05	0.000430808	Up	1557
comp17161_c0_seq1	14.5	29	0	0	Inf	1.16519e-05	0.000409272	Down	303
comp171712_c0_seq1	92.5	17	168	9.88235	3.30485	1.07608e-06	3.77971e-05	Up	312
comp171781_c0_seq1	18.5	36	1	0.0277778	-5.16993	1.43346e-05	0.0005035	Down	1030	gi|831327832|ref|XP_012697098.1|PREDICTED: kelch-like protein 41a [ClDownea harengus]	0	sp|E9QIN8|KL41A_DANRE	3e-165		KOG4441	4e-131	Proteins containing BTB/POZ and Kelch domains, involved in regulatory/signal transduction processes							GO:0031463;GO:0005856;GO:0031430;GO:0033017;GO:0016567;GO:0045661;GO:2000291;GO:2001014;GO:0045214;GO:0035914;GO:0048741	Cul3-RING ubiquitin ligase complex|cytoskeleton|M band|sarcoplasmic reticulum membrane|protein ubiquitination|regulation of myoblast differentiation|regulation of myoblast proliferation|regulation of skeletal muscle cell differentiation|sarcomere organization|skeletal muscle cell differentiation|skeletal muscle fiber development
comp171796_c0_seq1	79.5	17	142	8.35294	3.06228	3.36572e-06	0.000118221	Up	1508	gi|831311759|ref|XP_012688344.1|PREDICTED: homeobox protein DLX-5 [Clupea harengus]	0	sp|P50576|DLX5A_DANRE	2e-170	Homeobox protein Dlx5a OS=Danio rerio GN=dlx5a PE=2 SV=1	KOG0850	2e-136	Transcription factor DLX and related proteins with LIM Zn-binding and HOX domains	ko04550	Signaling pathways regulating pluripotency of stem cells	1	K18489	DLX5	homeobox protein DLX5	GO:0005634;GO:0043565;GO:0051216;GO:0048703;GO:0033334;GO:0035141;GO:0021628;GO:0071699;GO:0033339;GO:0006355;GO:0009612	nucleus|sequence-specific DNA binding|cartilage development|embryonic viscerocranium morphogenesis|fin morphogenesis|medial fin morphogenesis|olfactory nerve formation|olfactory placode morphogenesis|pectoral fin development|regulation of transcription, DNA-templated|response to mechanical stimulus
comp171808_c1_seq2	164	324	4	0.0123457	-6.33985	2.38751e-12	8.38609e-11	Down	2154
comp171835_c0_seq1	89	36	142	3.94444	1.97982	3.8425e-05	0.00134967	Up	640
comp171843_c0_seq2	191	62	320	5.16129	2.36773	2.4284e-06	8.52974e-05	Up	413
comp171905_c0_seq1	35.5	3	68	22.6667	4.5025	3.11136e-06	0.000109286	Up	334
comp171906_c0_seq1	15	30	0	0		1.02645e-05	0.000360539	Down	767
comp171910_c0_seq1	45	90	0	0	Inf	2.41056e-08	8.46708e-07	Down	2597
comp171928_c0_seq1	224	45	403	8.95556	3.16278	4.86886e-08	1.71018e-06	Up	457
comp171954_c0_seq2	16	32	0	0	Inf	7.99857e-06	0.000280949	Down	503
comp172008_c0_seq1	894	440	1348	3.06364	1.61525	2.85631e-06	0.000100328	Up	625
comp172079_c0_seq1	10.5	21	0	0	Inf	3.41233e-05	0.00119858	Down	352
comp172085_c0_seq1	151	19	283	14.8947	3.89673	1.70563e-08	5.99099e-07	Up	2112	gi|831295861|ref|XP_012679696.1|PREDICTED: tachykinin-3 [Clupea harengus]	2.67407e-60							ko04080	Neuroactive ligand-receptor interaction	1	K05240	TAC2_3	tachykinin 2/3
comp172107_c0_seq1	12.5	25	0	0	Inf	1.96876e-05	0.000691526	Down	878
comp172107_c1_seq1	44	87	1	0.0114943	Inf	1.35535e-07	4.76066e-06	Down	1265
comp172171_c0_seq1	15	29	1	0.0344828	-4.85798	3.07729e-05	0.00108089	Down	634
comp172198_c0_seq3	9.5	19	0	0	Inf	4.57294e-05	0.00160624	Down	554
comp172315_c0_seq1	43.5	0	87	87000000	26.3745	3.12013e-08	9.81494e-07	Up	1003
comp172374_c1_seq3	11.5	0	23	23000000	24.4551	2.58472e-05	0.000813069	Up	798
comp172380_c0_seq1	10.5	0	21	21000000	24.3239	3.41233e-05	0.00107341	Up	535
comp172397_c0_seq1	17.5	1	34	34	5.08746	1.77515e-05	0.00062352	Up	643	gi|831325316|ref|XP_012695723.1|PREDICTED: zinc finger and BTB domain-containing protein 7C [Clupea harengus]	6.63414e-72	sp|Q8VCZ7|ZBT7C_MOUSE	9e-29	Zinc finger and BTB domain-containing protein 7C OS=Mus musculus GN=Zbtb7c PE=2 SV=1	KOG1721	5e-30	FOG: Zn-finger							GO:0046872;GO:0003676	metal ion binding|nucleic acid binding
comp172397_c1_seq1	59	20	98	4.9	2.29278	3.75851e-05	0.00132017	Up	822	gi|831325316|ref|XP_012695723.1|PREDICTED: zinc finger and BTB domain-containing protein 7C [Clupea harengus]	3.26659e-129	sp|Q8VCZ7|ZBT7C_MOUSE	4e-44	Zinc finger and BTB domain-containing protein 7C OS=Mus musculus GN=Zbtb7c PE=2 SV=1	KOG1721	7e-28	FOG: Zn-finger							GO:0046872;GO:0003676	metal ion binding|nucleic acid binding
comp172415_c0_seq1	10.5	0	21	21000000	24.3239	3.41233e-05	0.00107341	Up	487
comp172447_c0_seq1	26	2	50	25	4.64386	7.54507e-06	0.00026502	Up	669
comp172474_c0_seq1	52.5	0	105	105000000	26.6458	6.93718e-09	2.18221e-07	Up	1039	gi|642097398|emb|CDQ78691.1|unnamed protein product	1.74392e-15
comp172496_c2_seq1	29.5	53	6	0.113208	-3.14296	3.22655e-05	0.00113332	Down	716	gi|831285601|ref|XP_012674075.1|PREDICTED: synaptotagmin-1-like [ClDownea harengus]	5.1997e-116	sp|Q5R4J5|SYT1_PONAB	5e-107	Synaptotagmin-1 OS=Pongo abelii GN=SYT1 PE=2 SV=1	KOG1028	7e-102	Ca2+-dependent phospholipid-binding protein Synaptotagmin, required for synaptic vesicle and secretory granule exocytosis	ko04721	Synaptic vesicle cycle	1	K15290	SYT1	synaptotagmin-1	GO:0030054;GO:0042584;GO:0016021;GO:0030672;GO:0046872	cell junction|chromaffin granule membrane|integral component of membrane|synaptic vesicle membrane|metal ion binding
comp172496_c3_seq1	43	78	8	0.102564	-3.2854	1.12113e-05	0.000393796	Down	552	gi|831285601|ref|XP_012674075.1|PREDICTED: synaptotagmin-1-like [ClDownea harengus]	5.25747e-15
comp172532_c0_seq1	23	43	3	0.0697674	-3.8413	2.39093e-05	0.000839812	Down	615
comp172539_c0_seq1	236.5	92	381	4.1413	2.05009	4.9114e-06	0.000172512	Up	661
comp172546_c0_seq1	18.5	37	0	0	Inf	4.38375e-06	0.000153979	Down	608
comp172552_c0_seq1	38	76	0	0	Inf	8.26913e-08	2.90452e-06	Down	307
comp172583_c0_seq2	96	175	17	0.0971429	-3.36375	7.95574e-07	2.79445e-05	Down	745	gi|966672388|gb|KTG05769.1|hypothetical protein cypCar_00035009 [Cyprinus carpio]	4.48072e-08
comp172592_c0_seq1	14.5	1	28	28	4.80735	3.44503e-05	0.00121006	Up	1127
comp172593_c0_seq1	26.5	6	47	7.83333	2.96963	4.92861e-05	0.00173117	Up	350
comp172700_c0_seq1	17.5	0	35	35000000	25.0609	5.55574e-06	0.000174766	Up	821
comp172753_c0_seq1	66.5	20	113	5.65	2.49825	1.97506e-05	0.000693738	Up	598
comp172794_c0_seq1	82.5	34	131	3.85294	1.94596	4.65217e-05	0.00163407	Up	1357
comp172800_c0_seq1	1207.5	769	1646	2.14044	1.09791	3.1134e-05	0.00109358	Up	968
comp172808_c1_seq1	32	0	64	64000000	25.9316	2.54507e-07	8.00598e-06	Up	408
comp172843_c0_seq1	11	22	0	0	Inf	2.96643e-05	0.00104196	Down	440
comp172849_c0_seq1	10.5	21	0	0	Inf	3.41233e-05	0.00119858	Down	390
comp172882_c1_seq3	531	733	329	0.44884	-1.15573	4.98321e-05	0.00175035	Down	1973	gi|831277692|ref|XP_012669735.1|PREDICTED: glycine N-methyltransferase [ClDownea harengus]	0	sp|Q9QXF8|GNMT_MOUSE	9e-157	Glycine N-methyltransferase OS=Mus musculus GN=Gnmt PE=1 SV=3				ko00260	Glycine, serine and threonine metabolism	1	K00552	GNMT	glycine N-methyltransferase	GO:0005737;GO:0005542;GO:0016594;GO:0017174;GO:0005977;GO:0006555;GO:0006730;GO:0051289;GO:0006111;GO:0046500	cytoplasm|folic acid binding|glycine binding|glycine N-methyltransferase activity|glycogen metabolic process|methionine metabolic process|one-carbon metabolic process|protein homotetramerization|regulation of gluconeogenesis|S-adenosylmethionine metabolic process
comp172909_c0_seq2	21	0	42	42000000	25.3239	2.47135e-06	7.77408e-05	Up	956
comp172929_c0_seq1	26	1	51	51	5.67243	3.18068e-06	0.000111721	Up	627
comp172988_c0_seq1	14	28	0	0	Inf	1.32482e-05	0.000465342	Down	358
comp173002_c0_seq1	336.5	669	4	0.00597907	-7.38586	3.91578e-18	1.37541e-16	Down	1231
comp173011_c0_seq1	41	10	72	7.2	2.848	2.62386e-05	0.000921627	Up	491
comp173016_c0_seq2	20.5	3	38	12.6667	3.66297	3.69777e-05	0.00129884	Up	409
comp173040_c0_seq1	15	30	0	0	Inf	1.02645e-05	0.000360539	Down	1440
comp173049_c1_seq2	110.5	32	189	5.90625	2.56224	5.32643e-06	0.00018709	Up	620
comp173099_c0_seq1	24	47	1	0.0212766	-5.55459	4.68057e-06	0.000164405	Down	1088	gi|808873663|gb|KKF22903.1|hypothetical protein EH28_11267 [Larimichthys crocea]	5.29182e-49
comp173183_c0_seq1	33.5	67	0	0	Inf	1.9089e-07	6.70497e-06	Down	1304	gi|827520617|gb|AKJ85666.1|CODM codeine O-demethylase [synthetic construct]	4.54029e-41	sp|P24397|HY6H_HYONI	3e-88	Hyoscyamine 6-dioxygenase OS=Hyoscyamus niger GN=H6H PE=1 SV=1	KOG0143	1e-60	Iron/ascorbate family oxidoreductases							GO:0047998;GO:0005506;GO:0031418	hyoscyamine (6S)-dioxygenase activity|iron ion binding|L-ascorbic acid binding
comp173184_c0_seq1	164.5	256	73	0.285156	-1.81018	2.28311e-05	0.00080194	Down	307
comp173210_c2_seq1	15.5	31	0	0	Inf	9.05486e-06	0.000318051	Down	938	gi|597736620|ref|XP_007230565.1|PREDICTED: arrestin domain-containing protein 1-like	4.69871e-26	sp|Q99KN1|ARRD1_MOUSE	1e-07	Arrestin domain-containing protein 1 OS=Mus musculus GN=Arrdc1 PE=2 SV=2	KOG3780	8e-08	Thioredoxin binding protein TBP-2/VDDown1							GO:0031410;GO:0070062;GO:0005886	cytoplasmic vesicle|extracellular exosome|plasma membrane
comp173269_c0_seq1	21.5	0	43	43000000	25.3578	2.21055e-06	6.95367e-05	Up	580
comp173289_c0_seq1	56	10	102	10.2	3.3505	4.87308e-06	0.000171166	Up	1046
comp173314_c0_seq1	24.5	0	49	49000000	25.5463	1.15427e-06	3.63095e-05	Up	331
comp173322_c0_seq1	12.5	25	0	0	Inf	1.96876e-05	0.000691526	Down	621
comp173384_c0_seq1	55.5	111	0	0	Inf	4.29421e-09	1.50834e-07	Down	2097
comp173402_c0_seq1	34.5	3	66	22	4.45943	3.63718e-06	0.000127756	Up	388
comp173469_c0_seq2	45.5	88	3	0.0340909	-4.87447	6.92153e-07	2.43118e-05	Down	370
comp173474_c0_seq1	22	0	44	44000000	25.391	1.97921e-06	6.22595e-05	Up	316
comp173523_c0_seq1	11	0	22	22000000	24.391	2.96643e-05	0.000933144	Up	514
comp173563_c1_seq1	18.5	0	37	37000000	25.141	4.38375e-06	0.000137899	Up	343
comp173577_c0_seq2	47.5	87	8	0.091954	-3.44294	6.51047e-06	0.000228679	Down	995
comp173626_c0_seq1	4357	2556	6158	2.40923	1.26857	4.02619e-06	0.00014142	Up	2192	gi|831316365|ref|XP_012690817.1|PREDICTED: calcium/calmodulin-dependent protein kinase II inhibitor 2 [Clupea harengus]	2.56449e-43	sp|Q0IHT1|CK2N2_XENTR	7e-33	Calcium/calmodulin-dependent protein kinase II inhibitor 2 OS=Xenopus tropicalis GN=camk2n2 PE=3 SV=1										GO:0005829;GO:0005634;GO:0004860	cytosol|nucleus|protein kinase inhibitor activity
comp173655_c0_seq1	10	0	20	20000000	24.2535	3.9399e-05	0.00123937	Up	595
comp173744_c0_seq1	41.5	83	0	0	Inf	4.42318e-08	1.55364e-06	Down	396
comp173758_c0_seq2	45	14	76	5.42857	2.44057	4.44144e-05	0.00156005	Up	967	gi|688544797|ref|XP_009298041.1|PREDICTED: potassium channel subfamily T member 2-like [Danio rerio]	3.39691e-178	sp|Q6UVM4|KCNT2_RAT	3e-134	Potassium channel subfamily T member 2 OS=Rattus norvegicus GN=Kcnt2 PE=1 SV=1	KOG3193	3e-85	K+ channel subunit							GO:0008076;GO:0005524;GO:0015269;GO:0005228;GO:0005249	voltage-gated potassium channel complex|ATP binding|calcium-activated potassium channel activity|intracellular sodium activated potassium channel activity|voltage-gated potassium channel activity
comp173781_c0_seq2	20.5	41	0	0	Inf	2.76576e-06	9.71468e-05	Down	626
comp173825_c0_seq1	16	32	0	0	Inf	7.99857e-06	0.000280949	Down	483
comp173831_c0_seq4	16.5	31	2	0.0645161	-3.9542	4.51362e-05	0.0015854	Down	1243	gi|348515345|ref|XP_003445200.1|PREDICTED: uncharacterized protein LOC100702800 [Oreochromis niloticus]	0	sp|Q9NZN9|AIPL1_HUMAN	7e-119	Aryl-hydrocarbon-interacting protein-like 1 OS=Homo sapiens GN=AIPL1 PE=1 SV=2	KOG0545	2e-119	Aryl-hydrocarbon receptor-interacting protein
comp173890_c0_seq2	57.5	4	111	27.75	4.79442	2.64187e-07	9.27954e-06	Up	827	gi|831300051|ref|XP_012681965.1|PREDICTED: potassium voltage-gated channel subfamily E member 1 [ClDownea harengus]	2.51049e-52	sp|P23299|KCNE1_MOUSE	6e-13	Potassium voltage-gated channel subfamily E member 1 OS=Mus musculus GN=Kcne1 PE=1 SV=1				ko04261	Adrenergic signaling in cardiomyocytes	1	K04894	KCNE1	potassium voltage-gated channel Isk-related subfamily E member 1	GO:0016324;GO:0005783;GO:0005794;GO:0008076;GO:0030018;GO:0005251;GO:0015459;GO:0071468;GO:0002070;GO:0060047;GO:0008584;GO:0086011;GO:1902260;GO:0090315;GO:1901381;GO:1901387;GO:0006487;GO:0006493;GO:0086091;GO:0060306;GO:1901379	apical plasma membrane|endoplasmic reticulum|Golgi apparatus|voltage-gated potassium channel complex|Z disc|delayed rectifier potassium channel activity|potassium channel regulator activity|cellular response to acidic pH|epithelial cell maturation|heart contraction|male gonad development|membrane repolarization during action potential|negative regulation of delayed rectifier potassium channel act…
comp173891_c0_seq1	20	2	38	19	4.24793	2.27715e-05	0.000799846	Up	610
comp173899_c0_seq3	24.5	47	2	0.0425532	-4.55459	9.87361e-06	0.000346809	Down	3559	gi|928066561|ref|XP_013882933.1|PREDICTED: uncharacterized protein LOC106531578	0
comp173904_c0_seq1	62.5	119	6	0.0504202	-4.30986	4.52311e-07	1.58874e-05	Down	725
comp173987_c0_seq1	147.5	279	16	0.0573477	-4.12412	8.44159e-09	2.9651e-07	Down	446
comp174105_c0_seq1	1549	2151	947	0.44026	-1.18357	1.62421e-05	0.000570502	Down	909
comp174106_c0_seq1	16.5	33	0	0	Inf	7.07474e-06	0.000248499	Down	1562	gi|116283512|gb|AAH29790.1|Unknown (protein for MGC:35458) [Homo sapiens]	0	sp|Q40565|RCA2_TOBAC	0	Ribulose bisphosphate carboxylase/oxygenase activase 2, chloroplastic OS=Nicotiana tabacum GN=RCA PE=2 SV=1	KOG0651	0	26S proteasome regulatory complex, ATPase RPT4							GO:0009570;GO:0005524	chloroplast stroma|ATP binding
comp174133_c0_seq3	23	4	42	10.5	3.39232	3.88378e-05	0.00136417	Up	718
comp174151_c0_seq1	66.5	125	8	0.064	-3.96578	7.24342e-07	2.54424e-05	Down	648
comp174177_c0_seq1	839.5	1181	498	0.421677	-1.24579	2.15155e-05	0.000755728	Down	486
comp174181_c0_seq1	9.5	0	19	19000000	24.1795	4.57294e-05	0.0014385	Up	991
comp174199_c0_seq1	58.5	97	20	0.206186	-2.27798	3.92391e-05	0.00137827	Down	1371
comp174213_c1_seq1	49	15	83	5.53333	2.46815	3.67302e-05	0.00129014	Up	355
comp174244_c0_seq1	11	0	22	22000000	24.391	2.96643e-05	0.000933144	Up	733
comp174364_c0_seq1	59	12	106	8.83333	3.14296	6.48682e-06	0.000227849	Up	464
comp174387_c0_seq1	40	0	80	80000000	26.2535	5.76938e-08	1.81486e-06	Up	426
comp174684_c0_seq2	18	2	34	17	4.08746	3.35345e-05	0.00117789	Up	536
comp174698_c0_seq1	32	60	4	0.0666667	-3.90689	9.50405e-06	0.000333829	Down	367
comp174719_c0_seq1	14.5	28	1	0.0357143	-4.80735	3.44503e-05	0.00121006	Down	1118
comp174743_c0_seq1	11	22	0	0	Inf	2.96643e-05	0.00104196	Down	398
comp174794_c0_seq1	27	50	4	0.08	-3.64386	2.05348e-05	0.000721281	Down	1009	gi|908560857|ref|XP_013123700.1|PREDICTED: uncharacterized protein LOC106097791	1.30134e-52
comp174846_c0_seq3	38.5	7	70	10	3.32193	1.38414e-05	0.000486177	Up	740	gi|831299995|ref|XP_012681936.1|PREDICTED: fatty acid-binding protein	9.77389e-71	sp|Q99P60|FABP4_ICTTR	4e-50		KOG4015	4e-49	Fatty acid-binding protein FABP	ko03320;ko04923	PPAR signaling pathway|Regulation of lipolysis in adipocyte	2	K08753	FABP4, aP2	fatty acid-binding protein 4, adipocyte	GO:0005737;GO:0070062;GO:0005634;GO:0008289;GO:0005215;GO:0050873;GO:0071285;GO:0042632;GO:0001816;GO:0042750;GO:0006469;GO:0045892;GO:0050729;GO:0050872	cytoplasm|extracellular exosome|nucleus|lipid binding|transporter activity|brown fat cell differentiation|cellular response to lithium ion|cholesterol homeostasis|cytokine production|hibernation|negative regulation of protein kinase activity|negative regulation of transcription, DNA-templated|positive regulation of inflammatory response|white fat cell differentiation
comp174881_c0_seq1	44	12	76	6.33333	2.66297	3.14363e-05	0.0011042	Up	606
comp174900_c0_seq1	13.5	27	0	0	Inf	1.50911e-05	0.000530072	Down	334
comp175076_c0_seq1	37.5	4	71	17.75	4.14975	4.18878e-06	0.00014713	Up	539
comp175175_c0_seq4	42.5	72	13	0.180556	-2.46949	4.63654e-05	0.00162858	Down	1762	gi|831319092|ref|XP_012692322.1|PREDICTED: protocadherin-7-like [ClDownea harengus]	1.30368e-62
comp175189_c0_seq2	34	4	64	16	4	7.03076e-06	0.000246955	Up	3123	gi|528478702|ref|XP_005171824.1|PREDICTED: zinc finger BED domain-containing protein 1-like [Danio rerio]	2.12473e-113	sp|O96006|ZBED1_HUMAN	1e-23	Zinc finger BED domain-containing protein 1 OS=Homo sapiens GN=ZBED1 PE=1 SV=1	KOG1121	4e-24	Tam3-transposase (Ac family)							GO:0000228;GO:0003677;GO:0046872;GO:0004803	nuclear chromosome|DNA binding|metal ion binding|transposase activity
comp175196_c0_seq2	16.5	0	33	33000000	24.976	7.07474e-06	0.000222549	Up	638
comp175403_c0_seq2	36	72	0	0	Inf	1.19355e-07	4.19233e-06	Down	711
comp175407_c1_seq1	11	0	22	22000000	24.391	2.96643e-05	0.000933144	Up	323
comp175463_c0_seq1	20.5	1	40	40	5.32193	9.44028e-06	0.000331589	Up	3418	gi|149058686|gb|EDM09843.1|polymeric immunoglobulin receptor [Rattus norvegicus]	0	sp|P15083|PIGR_RAT	0	Polymeric immunoglobulin receptor OS=Rattus norvegicus GN=Pigr PE=2 SV=1				ko04672	Intestinal immune network for IgA production	1	K13073	PIGR	polymeric immunoglobulin receptor	GO:0005576;GO:0016021;GO:0005886;GO:0055038;GO:0030133;GO:0005154	extracellular region|integral component of membrane|plasma membrane|recycling endosome membrane|transport vesicle|epidermal growth factor receptor binding
comp175524_c0_seq1	10.5	0	21	21000000	24.3239	3.41233e-05	0.00107341	Up	507
comp175632_c1_seq1	77.5	26	129	4.96154	2.31079	2.24268e-05	0.000787738	Up	505
comp175691_c0_seq1	17.5	35	0	0	Inf	5.55574e-06	0.000195145	Down	302
comp175694_c0_seq2	20.5	1	40	40	5.32193	9.44028e-06	0.000331589	Up	742
comp175723_c0_seq1	13.5	0	27	27000000	24.6865	1.50911e-05	0.000474716	Up	720	gi|966648062|gb|KTF82972.1|hypothetical protein cypCar_00026713 [Cyprinus carpio]	2.43557e-18	sp|O60140|YNS9_SCHPO	3e-08	Uncharacterized protein C18H10.09 OS=Schizosaccharomyces pombe (strain 972 / ATCC 24843) GN=SPBC18H10.09 PE=4 SV=2	KOG1940	3e-10	Zn-finger protein							GO:0005737;GO:0008270	cytoplasm|zinc ion binding
comp175757_c1_seq2	9.5	0	19	19000000	24.1795	4.57294e-05	0.0014385	Up	551
comp175759_c0_seq1	16.5	33	0	0	Inf	7.07474e-06	0.000248499	Down	426
comp175780_c0_seq1	15	30	0	0	Inf	1.02645e-05	0.000360539	Down	341
comp175802_c0_seq2	103	40	166	4.15	2.05311	2.52731e-05	0.000887714	Up	420
comp175843_c0_seq1	30	59	1	0.0169	-5.88264	1.50714e-06	5.29383e-05	Down	2862	gi|831314307|ref|XP_012689717.1|PREDICTED: rod cGMP-specific 3	0	sp|Q28263|PDE6A_CANFA	0	Rod cGMP-specific 3',5'-cyclic phosphodiesterase subunit alpha OS=Canis familiaris GN=PDE6A PE=2 SV=2	KOG3689	0	Cyclic nucleotide phosphodiesterase	ko00230;ko04744	Purine metabolism|Phototransduction	2	K08718	PDE6A	rod cGMP-specific 3',5'-cyclic phosphodiesterase subunit alpha	GO:0005886;GO:0047555;GO:0046872;GO:0007165;GO:0007601	plasma membrane|3',5'-cyclic-GMP phosphodiesterase activity|metal ion binding|signal transduction|visual perception
comp175885_c0_seq1	9.5	0	19	19000000	24.1795	4.57294e-05	0.0014385	Up	1383	gi|831318066|ref|XP_012691750.1|PREDICTED: zinc finger protein 142 [Clupea harengus]	2.49413e-72	sp|P52746|ZN142_HUMAN	3e-43	Zinc finger protein 142 OS=Homo sapiens GN=ZNF142 PE=2 SV=4	KOG1721	7e-44	FOG: Zn-finger							GO:0005634;GO:0003677;GO:0046872;GO:0006355;GO:0006351	nucleus|DNA binding|metal ion binding|regulation of transcription, DNA-templated|transcription, DNA-templated
comp175929_c0_seq1	628.5	0	1257	1257000000	30.2273	2.37238e-28	7.46274e-27	Up	889	gi|831281504|ref|XP_012671840.1|PREDICTED: cholecystokinin-like [Clupea harengus]	5.11632e-33	sp|O57312|CCKN_PAROL	1e-20	Cholecystokinin OS=Paralichthys olivaceus GN=cck PE=2 SV=1				ko04080;ko04972	Neuroactive ligand-receptor interaction|Pancreatic secretion	2	K05226	CCK	cholecystokinin	GO:0005576	extracellular region
comp175930_c0_seq3	13.5	27	0	0	Inf	1.50911e-05	0.000530072	Down	1440	gi|831766331|ref|XP_012751760.1|hypothetical protein SAMD00019534_084150 [Acytostelium subglobosum LB1] gi|735852392|dbj|GAM25240.1| hypothetical protein SAMD00019534_084150 [Acytostelium subglobosum LB1]	9.31843e-172	sp|P43282|METK3_SOLLC	0	S-adenosylmethionine synthase 3 OS=Solanum lycopersicum GN=SAM3 PE=2 SV=1	KOG1506	0	S-adenosylmethionine synthetase	ko00270;ko01230	Cysteine and methionine metabolism|Biosynthesis of amino acids	2	K00789	metK	S-adenosylmethionine synthetase	GO:0005737;GO:0005524;GO:0046872;GO:0004478;GO:0006730;GO:0006556	cytoplasm|ATP binding|metal ion binding|methionine adenosyltransferase activity|one-carbon metabolic process|S-adenosylmethionine biosynthetic process
comp175932_c0_seq1	42	9	75	8.33333	3.05889	1.74754e-05	0.000613822	Up	675
comp175936_c0_seq1	38	0	76	76000000	26.1795	8.26913e-08	2.6012e-06	Up	460
comp175979_c0_seq1	24	0	48	48000000	25.5165	1.28355e-06	4.03762e-05	Up	344
comp175989_c0_seq1	11	0	22	22000000	24.391	2.96643e-05	0.000933144	Up	696	gi|908560109|ref|XP_013123604.1|PREDICTED: uncharacterized protein LOC106097703	1.12535e-35
comp175996_c0_seq1	41	74	8	0.108108	-3.20945	1.43193e-05	0.000502963	Down	806
comp176028_c0_seq1	227.5	331	124	0.374622	-1.41649	4.94056e-05	0.00173537	Down	657
comp176095_c0_seq1	16	32	0	0	Inf	7.99857e-06	0.000280949	Down	495	gi|908527189|ref|XP_013132550.1|PREDICTED: asialoglycoprotein receptor 2-like [Oreochromis niloticus]	2.47342e-07
comp176111_c0_seq1	57	0	114	114000000	26.7645	3.39061e-09	1.06658e-07	Up	1154
comp176116_c0_seq1	11	0	22	22000000	24.391	2.96643e-05	0.000933144	Up	450
comp176196_c0_seq1	511.5	790	233	0.294937	-1.76152	3.52698e-06	0.000123885	Down	973
comp176387_c0_seq2	25	50	0	0	Inf	1.03882e-06	3.64885e-05	Down	1356	gi|831275651|ref|XP_012692048.1|PREDICTED: homeobox protein Hox-C4a-like [ClDownea harengus]	5.48003e-138	sp|Q9PWM3|HXC4A_DANRE	7e-118	Homeobox protein Hox-C4a OS=Danio rerio GN=hoxc4a PE=2 SV=1	KOG0489	1e-94	Transcription factor zerknullt and related HOX domain proteins							GO:0005634;GO:0043565;GO:0003700;GO:0007275;GO:0006351	nucleus|sequence-specific DNA binding|transcription factor activity, sequence-specific DNA binding|multicellular organismal development|transcription, DNA-templated
comp176469_c0_seq2	32.5	6	59	9.83333	3.29768	2.12614e-05	0.000746804	Up	301
comp176493_c0_seq1	56	15	97	6.46667	2.69302	1.85929e-05	0.000653072	Up	609
comp176537_c0_seq1	70	138	2	0.0144928	-6.10852	9.44444e-09	3.31735e-07	Down	1465	gi|113675890|ref|NP_001038552.1|otolith matrix protein 1 precursor [Danio rerio] gi|123909198|sp|Q0VIL3.1|OTOMP_DANRE RecName: Full=Otolith matrix protein 1; Short=OMP-1; Flags: Precursor gi|56475304|gb|AAV91906.1| otolith matrix protein 1 [Danio rerio] gi|133778790|gb|AAI34026.1| Otolith matrix protein [Danio rerio]	0	sp|Q0VIL3|OTOMP_DANRE	0	Otolith matrix protein 1 OS=Danio rerio GN=otomp PE=2 SV=1										GO:0005576	extracellular region
comp176565_c0_seq1	14.5	29	0	0	Inf	1.16519e-05	0.000409272	Down	1120
comp176572_c0_seq1	9268.5	12506	6031	0.482249	-1.05215	1.18431e-05	0.000415987	Down	1003	gi|222087959|gb|ACM41842.1|14 kDa apolipoprotein	2.62023e-44
comp176572_c1_seq1	2411	1575	3247	2.06159	1.04376	2.47312e-05	0.000868681	Up	699
comp176606_c0_seq1	191	52	330	6.34615	2.66588	7.59931e-07	2.66925e-05	Up	586
comp176636_c0_seq1	30.5	56	5	0.0892857	-3.48543	1.89279e-05	0.000664839	Down	515
comp176667_c0_seq3	26.5	2	51	25.5	4.67243	6.90445e-06	0.000242518	Up	693
comp176703_c0_seq1	9.5	0	19	19000000	24.1795	4.57294e-05	0.0014385	Up	463
comp176712_c0_seq2	24	0	48	48000000	25.5165	1.28355e-06	4.03762e-05	Up	672
comp176729_c1_seq1	569.5	172	967	5.62209	2.49111	4.12717e-08	1.44966e-06	Up	520
comp176843_c0_seq1	80	25	135	5.4	2.43296	1.57862e-05	0.000554488	Up	677
comp176902_c0_seq1	13.5	27	0	0	Inf	1.50911e-05	0.000530072	Down	338	gi|831314580|ref|XP_012689865.1|PREDICTED: cartilage intermediate layer protein 1 isoform X1 [ClDownea harengus]	6.43608e-21	sp|Q66K08|CILP1_MOUSE	7e-12	Cartilage intermediate layer protein 1 OS=Mus musculus GN=Cilp PE=2 SV=1										GO:0070062;GO:0031012;GO:0005615;GO:0005578;GO:0043569	extracellular exosome|extracellular matrix|extracellular space|proteinaceous extracellular matrix|negative regulation of insulin-like growth factor receptor signaling pathway
comp176934_c0_seq1	23.5	0	47	47000000	25.4862	1.42846e-06	4.49348e-05	Up	512
comp177013_c1_seq1	800.5	1184	417	0.352196	-1.50555	6.20668e-06	0.000218009	Down	799
comp177036_c0_seq1	13	26	0	0	Inf	1.72215e-05	0.000604904	Down	834	gi|954324210|gb|KRY04547.1|Elongation factor 1-alpha	9.88618e-102	sp|P17786|EF1A_SOLLC	4e-121	Elongation factor 1-alpha OS=Solanum lycopersicum PE=2 SV=1	KOG0052	3e-115	Translation elongation factor EF-1 alpha/Tu	ko03013;ko05134	RNA transport|Legionellosis	2	K03231	EEF1A	elongation factor 1-alpha	GO:0005737;GO:0005525;GO:0003924;GO:0003746	cytoplasm|GTP binding|GTPase activity|translation elongation factor activity
comp177049_c0_seq2	29.5	0	59	59000000	25.8142	4.15086e-07	1.30573e-05	Up	309
comp177060_c0_seq1	124	9	239	26.5556	4.73094	3.35301e-09	1.17774e-07	Up	1799	gi|966710033|gb|KTG42271.1|hypothetical protein cypCar_00000358	0	sp|P05123|KCRM_CANFA	0	Creatine kinase M-type OS=Canis familiaris GN=CKM PE=1 SV=3	KOG3581	0	Creatine kinases	ko00330	Arginine and proline metabolism	1	K00933	E2.7.3.2	creatine kinase	GO:0005737;GO:0005615;GO:0005524;GO:0004111;GO:0009408	cytoplasm|extracellular space|ATP binding|creatine kinase activity|response to heat
comp177064_c0_seq2	9.5	19	0	0	Inf	4.57294e-05	0.00160624	Down	639
comp177092_c0_seq1	11.5	0	23	23000000	24.4551	2.58472e-05	0.000813069	Up	362
comp177096_c0_seq1	74	14	134	9.57143	3.25873	2.57377e-06	9.04035e-05	Up	476
comp177101_c2_seq1	72.5	144	1	0.00694444	-7.16993	1.96515e-09	6.90257e-08	Down	981
comp177159_c0_seq2	20.5	39	2	0.0512821	-4.2854	2.07034e-05	0.000727205	Down	1140	gi|929197535|ref|XP_013984366.1|PREDICTED: uncharacterized protein LOC106563385 isoform X1 [Salmo salar] gi|929197590|ref|XP_013984367.1| PREDICTED: uncharacterized protein LOC106563385 isoform X2 [Salmo salar]	9.9651e-80	sp|Q09575|YRD6_CAEEL	6e-09	Uncharacterized protein K02A2.6 OS=Caenorhabditis elegans GN=K02A2.6 PE=4 SV=1	KOG0017	3e-11	FOG: Transposon-encoded proteins with TYA, reverse transcriptase, integrase domains in various combinations							GO:0003676;GO:0008270;GO:0015074	nucleic acid binding|zinc ion binding|DNA integration
comp177197_c0_seq1	17.5	2	33	16.5	4.04439	3.7001e-05	0.00129966	Up	821
comp177249_c0_seq1	70.5	114	27	0.236842	-2.078	4.40817e-05	0.00154836	Down	460
comp177384_c0_seq1	20.5	0	41	41000000	25.2891	2.76576e-06	8.70018e-05	Up	952
comp177398_c0_seq1	18	0	36	36000000	25.1015	4.93222e-06	0.000155152	Up	401
comp177409_c0_seq5	11.5	0	23	23000000	24.4551	2.58472e-05	0.000813069	Up	635
comp177414_c0_seq1	17.5	0	35	35000000	25.0609	5.55574e-06	0.000174766	Up	855
comp177478_c0_seq1	10.5	0	21	21000000	24.3239	3.41233e-05	0.00107341	Up	1039	gi|831324260|ref|XP_012695143.1|PREDICTED: zinc-binding protein A33-like [Clupea harengus]	5.38781e-107	sp|Q02084|A33_PLEWA	5e-45	Zinc-binding protein A33 OS=Pleurodeles waltl PE=1 SV=2	KOG2177	2e-40	Predicted E3 ubiquitin ligase							GO:0005694;GO:0005634;GO:0003723;GO:0008270;GO:0007275	chromosome|nucleus|RNA binding|zinc ion binding|multicellular organismal development
comp177530_c0_seq1	30.5	0	61	61000000	25.8623	3.4079e-07	1.07202e-05	Up	369
comp177571_c0_seq2	23	43	3	0.0697674	-3.8413	2.39093e-05	0.000839812	Down	2136	gi|831279733|ref|XP_012670858.1|PREDICTED: NACHT	5.09349e-171	sp|Q91453|STXB_SYNHO	3e-34	Stonustoxin subunit beta OS=Synanceia horrida PE=1 SV=3	KOG4308	6e-26	LRR-containing protein							GO:0005576;GO:0044179	extracellular region|hemolysis in other organism
comp177580_c0_seq2	441	245	637	2.6	1.37851	2.51833e-05	0.000884559	Up	1146	gi|831315987|ref|XP_012690611.1|PREDICTED: caytaxin-like [Clupea harengus]	3.37021e-100	sp|Q86WG3|ATCAY_HUMAN	5e-82	Caytaxin OS=Homo sapiens GN=ATCAY PE=1 SV=2	KOG4406	7e-26	CDC42 Rho GTPase-activating protein							GO:0030424;GO:0030054;GO:0005737;GO:0030425;GO:0031966;GO:0043005;GO:0045202;GO:0019894;GO:0006915;GO:0048311;GO:2000212;GO:0031175;GO:0032880;GO:0006810	axon|cell junction|cytoplasm|dendrite|mitochondrial membrane|neuron projection|synapse|kinesin binding|apoptotic process|mitochondrion distribution|negative regulation of glutamate metabolic process|neuron projection development|regulation of protein localization|transport
comp177615_c0_seq2	82	20	144	7.2	2.848	5.31674e-06	0.00018675	Up	449
comp177620_c0_seq1	10.5	21	0	0	Inf	3.41233e-05	0.00119858	Down	390
comp177644_c0_seq1	11	0	22	22000000	24.391	2.96643e-05	0.000933144	Up	369
comp177681_c0_seq1	147.5	245	50	0.204082	-2.29278	6.06361e-06	0.000212983	Down	1475	gi|597759778|ref|XP_007241550.1|PREDICTED: dehydrogenase/reductase SDR family member 12 [Astyanax mexicanus]	9.79478e-178	sp|A6QP05|DHR12_BOVIN	3e-145	Dehydrogenase/reductase SDR family member 12 OS=Bos taurus GN=DHRS12 PE=2 SV=1	KOG1208	1e-91	Dehydrogenases with different specificities (related to short-chain alcohol dehydrogenases)							GO:0016491	oxidoreductase activity
comp177708_c0_seq4	13	0	26	26000000	24.632	1.72215e-05	0.000541734	Up	311
comp177730_c0_seq1	10.5	21	0	0	Inf	3.41233e-05	0.00119858	Down	419
comp177787_c0_seq1	75.5	24	127	5.29167	2.40372	1.90106e-05	0.000667744	Up	1375	gi|831291021|ref|XP_012677036.1|PREDICTED: probable phospholipid-transporting ATPase VA [Clupea harengus]	0	sp|O54827|AT10A_MOUSE	0	Probable phospholipid-transporting ATPase VA OS=Mus musculus GN=Atp10a PE=2 SV=4	KOG0206	0	P-type ATPase							GO:0005783;GO:0005789;GO:0016021;GO:0005886;GO:0005524;GO:0000287;GO:0004012;GO:0006886;GO:0045332	endoplasmic reticulum|endoplasmic reticulum membrane|integral component of membrane|plasma membrane|ATP binding|magnesium ion binding|phospholipid-translocating ATPase activity|intracellular protein transport|phospholipid translocation
comp177803_c0_seq1	10	0	20	20000000	24.2535	3.9399e-05	0.00123937	Up	376
comp177833_c1_seq1	276.5	154	399	2.59091	1.37346	4.51603e-05	0.00158625	Up	911
comp177920_c0_seq2	10	0	20	20000000	24.2535	3.9399e-05	0.00123937	Up	363
comp177945_c0_seq3	10	20	0	0	Inf	3.9399e-05	0.00138389	Down	1986	gi|962025139|ref|XP_014834781.1|PREDICTED: uncharacterized protein LOC106912473 [Poecilia mexicana]	9.99644e-34
comp177968_c0_seq1	32.5	8	57	7.125	2.83289	4.14642e-05	0.00145642	Up	761
comp177974_c0_seq1	38.5	8	69	8.625	3.10852	1.94976e-05	0.00068485	Up	763
comp177988_c3_seq1	58.5	20	97	4.85	2.27798	3.92391e-05	0.00137827	Up	431
comp178005_c0_seq1	80.5	13	148	11.3846	3.50901	1.03111e-06	3.62176e-05	Up	483
comp178051_c0_seq2	499.5	180	819	4.55	2.18587	3.88631e-07	1.36506e-05	Up	1510	gi|831292788|ref|XP_012677992.1|PREDICTED: caM kinase-like vesicle-associated protein [Clupea harengus]	0	sp|Q7SY49|CAMKV_DANRE	0	CaM kinase-like vesicle-associated protein OS=Danio rerio GN=camkv PE=2 SV=2	KOG0032	0	Ca2+/calmodulin-dependent protein kinase, EF-Hand protein superfamily							GO:0030659;GO:0005524;GO:0004672	cytoplasmic vesicle membrane|ATP binding|protein kinase activity
comp178052_c0_seq2	24	48	0	0	Inf	1.28355e-06	4.50844e-05	Down	2311
comp178085_c0_seq2	36.5	68	5	0.0735294	-3.76553	8.00673e-06	0.000281235	Down	793
comp178130_c0_seq2	16	32	0	0	Inf	7.99857e-06	0.000280949	Down	365
comp178215_c0_seq1	9.5	19	0	0	Inf	4.57294e-05	0.00160624	Down	327
comp178271_c0_seq2	70.5	23	118	5.13043	2.35908	2.39794e-05	0.000842274	Up	762
comp178307_c0_seq1	1997.5	2756	1239	0.449565	-1.1534	1.54399e-05	0.000542324	Down	1452	gi|831323460|ref|XP_012694703.1|PREDICTED: histone H1.0-B [ClDownea harengus]	1.88515e-35	sp|P10922|H10_MOUSE	2e-29	Histone H1.0 OS=Mus musculus GN=H1f0 PE=2 SV=4	KOG4012	1e-30	Histone H1							GO:0015629;GO:0005794;GO:0000790;GO:0005719;GO:0005654;GO:0000786;GO:0005634;GO:0031490;GO:0044822;GO:0006334	actin cytoskeleton|Golgi apparatus|nuclear chromatin|nuclear euchromatin|nucleoplasm|nucleosome|nucleus|chromatin DNA binding|poly(A) RNA binding|nucleosome assembly
comp178313_c0_seq1	17	1	33	33	5.04439	1.978e-05	0.000694771	Up	733
comp178330_c0_seq2	14	0	28	28000000	24.7389	1.32482e-05	0.000416746	Up	1814
comp178339_c0_seq1	13.5	27	0	0	Inf	1.50911e-05	0.000530072	Down	459
comp178374_c0_seq1	21.5	4	39	9.75	3.2854	4.96064e-05	0.00174242	Up	427
comp178412_c0_seq1	288	519	57	0.109827	-3.1867	1.31958e-08	4.635e-07	Down	1431	gi|831328540|ref|XP_012697482.1|PREDICTED: homeobox protein unc-4 homolog [ClDownea harengus]	1.04119e-108	sp|Q50D79|UNC4_DANRE	3e-106	Homeobox protein unc-4 homolog OS=Danio rerio GN=uncx PE=2 SV=2	KOG0490	5e-96	Transcription factor, contains HOX domain							GO:0005634;GO:0043565;GO:0030154;GO:0007399;GO:0006355;GO:0006351	nucleus|sequence-specific DNA binding|cell differentiation|nervous system development|regulation of transcription, DNA-templated|transcription, DNA-templated
comp178513_c0_seq1	42	79	5	0.0632911	-3.98185	3.73541e-06	0.000131206	Down	452
comp178520_c0_seq8	9.5	0	19	19000000	24.1795	4.57294e-05	0.0014385	Up	818
comp178580_c0_seq2	14	28	0	0	Inf	1.32482e-05	0.000465342	Down	407
comp178647_c1_seq1	64	12	116	9.66667	3.27302	3.88607e-06	0.000136498	Up	1060	gi|966712122|gb|KTG44360.1|hypothetical protein cypCar_00006488 [Cyprinus carpio]	0	sp|P70083|AT2A1_MAKNI	0	Sarcoplasmic/endoplasmic reticulum calcium ATPase 1 OS=Makaira nigricans GN=atp2a1 PE=2 SV=2	KOG0202	0	Ca2+ transporting ATPase	ko04020;ko04022;ko05010;ko04972	Calcium signaling pathway|cGMP - PKG signaling pathway|Alzheimer's disease|Pancreatic secretion	4	K05853	ATP2A	Ca2+ transporting ATPase, sarcoplasmic/endoplasmic reticulum	GO:0005783;GO:0005789;GO:0005793;GO:0031673;GO:0031674;GO:0016021;GO:0016020;GO:0048471;GO:0016529;GO:0033017;GO:0005524;GO:0005509;GO:0005388;GO:0070588;GO:0006816;GO:0045988;GO:0031448;GO:0006942	endoplasmic reticulum|endoplasmic reticulum membrane|endoplasmic reticulum-Golgi intermediate compartment|H zone|I band|integral component of membrane|membrane|perinuclear region of cytoplasm|sarcoplasmic reticulum|sarcoplasmic reticulum membrane|ATP binding|calcium ion binding|calcium-transporting ATPase activity|calcium ion transmembrane transport|calcium ion transport|negative regulation of st…
comp178720_c0_seq1	53	89	17	0.191011	-2.38827	3.73102e-05	0.00131052	Down	310
comp178762_c0_seq1	101	41	161	3.92683	1.97336	3.19945e-05	0.0011238	Up	527
comp178779_c0_seq1	72.5	127	18	0.141732	-2.81876	7.85892e-06	0.000276043	Down	1960
comp178782_c0_seq2	15	0	30	30000000	24.8385	1.02645e-05	0.000322888	Up	1453	gi|34392563|dbj|BAC82611.1|pol-like protein [Danio rerio]	1.9624e-67	sp|P14381|YTX2_XENLA	2e-36	Transposon TX1 uncharacterized 149 kDa protein OS=Xenopus laevis PE=4 SV=1
comp178800_c0_seq1	34.5	2	67	33.5	5.06609	1.759e-06	6.17846e-05	Up	1347
comp178809_c0_seq4	10	0	20	20000000	24.2535	3.9399e-05	0.00123937	Up	785
comp178955_c0_seq2	192	5	379	75.8	6.24413	5.11325e-13	1.79602e-11	Up	1125	gi|597755181|ref|XP_007239375.1|PREDICTED: myosin regulatory light chain 2	4.12673e-110	sp|P02608|MLRS_RABIT	3e-100	Myosin regulatory light chain 2, skeletal muscle isoform type 2 OS=Oryctolagus cuniculus GN=MYLPF PE=1 SV=3	KOG0031	8e-99	Myosin regulatory light chain, EF-Hand protein superfamily	ko04810;ko04510;ko04530;ko04670	Regulation of actin cytoskeleton|Focal adhesion|Tight junction|Leukocyte transendothelial migration	4	K12758	MYLPF	fast skeletal myosin light chain 2	GO:0016459;GO:0005509	myosin complex|calcium ion binding
comp178969_c0_seq1	17.5	2	33	16.5	4.04439	3.7001e-05	0.00129966	Up	520
comp178984_c0_seq4	10	0	20	20000000	24.2535	3.9399e-05	0.00123937	Up	577
comp179023_c0_seq1	16.5	0	33	33000000	24.976	7.07474e-06	0.000222549	Up	889
comp179027_c0_seq1	13.5	0	27	27000000	24.6865	1.50911e-05	0.000474716	Up	548
comp179030_c0_seq1	13.5	0	27	27000000	24.6865	1.50911e-05	0.000474716	Up	418
comp179045_c0_seq1	65.5	112	19	0.169643	-2.55943	1.78208e-05	0.000625954	Down	1187
comp179045_c1_seq1	85.5	151	20	0.13245	-2.91648	3.96875e-06	0.000139402	Down	2128
comp179111_c0_seq1	54	90	18	0.2	-2.32193	4.1015e-05	0.00144065	Down	774
comp179124_c0_seq1	10	20	0	0	Inf	3.9399e-05	0.00138389	Down	1449
comp179241_c0_seq1	26	4	48	12	3.58496	2.40349e-05	0.000844222	Up	458
comp179275_c0_seq1	157	30	284	9.46667	3.24286	1.6675e-07	5.85706e-06	Up	1429	gi|831326640|ref|XP_012696445.1|PREDICTED: proenkephalin-B [Clupea harengus]	1.70767e-129	sp|P01213|PDYN_HUMAN	2e-39	Proenkephalin-B OS=Homo sapiens GN=PDYN PE=1 SV=1				ko05030;ko05031;ko05034	Cocaine addiction|Amphetamine addiction|Alcoholism	3	K15840	PDYN, PENKB	proenkephalin B (prodynorphin)	GO:0005737;GO:0005576;GO:0043025;GO:0005886;GO:0007218;GO:0007268	cytoplasm|extracellular region|neuronal cell body|plasma membrane|neuropeptide signaling pathway|synaptic transmission
comp179280_c0_seq1	14.5	29	0	0	Inf	1.16519e-05	0.000409272	Down	828
comp179298_c0_seq1	20.5	0	41	41000000	25.2891	2.76576e-06	8.70018e-05	Up	364
comp179316_c0_seq1	281	48	514	10.7083	3.42066	4.43974e-09	1.55945e-07	Up	377
comp179347_c0_seq1	67	22	112	5.09091	2.34792	2.69645e-05	0.000947125	Up	558	gi|642099995|emb|CDQ77143.1|unnamed protein product [Oncorhynchus mykiss]	4.83142e-96	sp|P86221|TBB4B_MESAU	4e-97	Tubulin beta-4B chain (Fragments) OS=Mesocricetus auratus GN=TUBB4B PE=1 SV=1	KOG1375	2e-96	Beta tubulin	ko04540;ko04145;ko05130	Gap junction|Phagosome|Pathogenic Escherichia coli infection	3	K07375	TUBB	tubulin beta	GO:0005737;GO:0005874;GO:0005525;GO:0003924;GO:0005200;GO:0007017;GO:0051258	cytoplasm|microtubule|GTP binding|GTPase activity|structural constituent of cytoskeleton|microtubule-based process|protein polymerization
comp179368_c1_seq1	17.5	33	2	0.0606061	-4.04439	3.7001e-05	0.00129966	Down	799
comp179388_c0_seq1	18	2	34	17	4.08746	3.35345e-05	0.00117789	Up	468
comp179410_c0_seq2	88.5	27	150	5.55556	2.47393	1.14954e-05	0.000403776	Up	514
comp179460_c0_seq1	112	29	195	6.72414	2.74935	2.941e-06	0.000103302	Up	956
comp179477_c0_seq3	11	22	0	0	Inf	2.96643e-05	0.00104196	Down	767	gi|831312479|ref|XP_012688739.1|PREDICTED: cytochrome P450 2K1-like	2.38179e-127	sp|Q92090|CP2K1_ONCMY	2e-117	Cytochrome P450 2K1 OS=Oncorhynchus mykiss GN=cyp2k1 PE=2 SV=1	KOG0156	4e-71	Cytochrome P450 CYP2 subfamily							GO:0005789;GO:0070330;GO:0020037;GO:0005506;GO:0043390;GO:0048252;GO:0002933	endoplasmic reticulum membrane|aromatase activity|heme binding|iron ion binding|aflatoxin B1 metabolic process|lauric acid metabolic process|lipid hydroxylation
comp179481_c0_seq1	17.5	35	0	0	Inf	5.55574e-06	0.000195145	Down	356
comp179505_c1_seq1	67	108	26	0.240741	-2.05445	4.9923e-05	0.00175354	Down	630
comp179546_c0_seq1	471.5	130	813	6.25385	2.64474	3.19688e-08	1.1229e-06	Up	1393	gi|348526021|ref|XP_003450519.1|PREDICTED: protein cornichon homolog 2 [Oreochromis niloticus] gi|542194062|ref|XP_005472007.1| PREDICTED: protein cornichon homolog 2 [Oreochromis niloticus] gi|542194064|ref|XP_005472008.1| PREDICTED: protein cornichon homolog 2 [Oreochromis niloticus] gi|542194066|ref|XP_005472009.1| PREDICTED: protein cornichon homolog 2 [Oreochromis niloticus] gi|548493011|ref…	5.07795e-93	sp|Q5BL21|CNIH2_DANRE	1e-93	Protein cornichon homolog 2 OS=Danio rerio GN=cnih2 PE=2 SV=1	KOG2729	6e-86	ER vesicle integral membrane protein involved in establishing cell polarity, signaling and protein degradation							GO:0016021;GO:0005622;GO:0035556	integral component of membrane|intracellular|intracellular signal transduction
comp179571_c0_seq1	51.5	103	0	0	Inf	8.1579e-09	2.86545e-07	Down	1391	gi|939282479|ref|XP_014264463.1|PREDICTED: uncharacterized protein LOC106675097 [Maylandia zebra]	1.81965e-25	sp|Q8TDI7|TMC2_HUMAN	8e-12	Transmembrane channel-like protein 2 OS=Homo sapiens GN=TMC2 PE=2 SV=3										GO:0016021;GO:0032426;GO:0005245;GO:0050910;GO:0060005	integral component of membrane|stereocilium bundle tip|voltage-gated calcium channel activity|detection of mechanical stimulus involved in sensory perception of sound|vestibular reflex
comp179577_c0_seq1	49.5	84	15	0.178571	-2.48543	3.49762e-05	0.00122854	Down	1318
comp179612_c1_seq1	27.5	49	6	0.122449	-3.02975	4.27618e-05	0.001502	Down	315
comp179717_c0_seq1	81.5	131	32	0.244275	-2.03342	3.8905e-05	0.00136653	Down	466
comp179758_c0_seq2	11.5	0	23	23000000	24.4551	2.58472e-05	0.000813069	Up	869
comp179809_c0_seq1	80	147	13	0.0884354	-3.49923	1.08178e-06	3.79973e-05	Down	837
comp179872_c0_seq1	15	0	30	30000000	24.8385	1.02645e-05	0.000322888	Up	366
comp179937_c0_seq3	23	46	0	0	Inf	1.59108e-06	5.58864e-05	Down	2347
comp179940_c0_seq2	10	0	20	20000000	24.2535	3.9399e-05	0.00123937	Up	459
comp179963_c0_seq1	40	11	69	6.27273	2.64909	3.81516e-05	0.00134007	Up	476
comp179969_c0_seq1	1195.5	586	1805	3.0802	1.62302	1.69565e-06	5.95596e-05	Up	1051	gi|642094012|emb|CDQ80434.1|unnamed protein product [Oncorhynchus mykiss]	2.94622e-91	sp|Q08462|ADCY2_HUMAN	5e-81	Adenylate cyclase type 2 OS=Homo sapiens GN=ADCY2 PE=1 SV=5	KOG3619	2e-82	Adenylate/guanylate cyclase	ko04114;ko04540;ko04015;ko04020;ko04022;ko04024;ko05200;ko05414;ko05166;ko05032;ko00230;ko04211;ko04213;ko04261;ko04270;ko04970;ko04971;ko04972;ko04976;ko04911;ko04912;ko04913;ko04914;ko04915;ko04916;ko04918;ko04921;ko04922;ko04923;ko04925;ko04713;ko04062;ko04611;ko04723;ko04724;ko04725;ko04727;ko04750	Oocyte meiosis|Gap junction|Rap1 signaling pathway|Calcium signaling pathway|cGMP - PKG signaling pathway|cAMP signaling pathway|Pathways in cancer|Dilated cardiomyopathy (DCM)|HTLV-I infection|Morphine addiction|Purine metabolism|Longevity regulating pathway - mammal|Longevity regulating pathway - multiple species|Adrenergic signaling in cardiomyocytes|Vascular smooth muscle contraction|Salivary…	38	K08042	ADCY2	adenylate cyclase 2	GO:0005737;GO:0030425;GO:0005887;GO:0005622;GO:0016020;GO:0045121;GO:0005886;GO:0004016;GO:0008179;GO:0005524;GO:0000287;GO:0030145;GO:0046982;GO:0007202;GO:0034199;GO:0007189;GO:0007193;GO:0007188;GO:0006171;GO:0019933;GO:1904322;GO:0071377;GO:0006112;GO:0007173;GO:0008543;GO:0045087;GO:0048011;GO:0003091;GO:0007165;GO:0044281;GO:0007268;GO:0055085;GO:0006833	cytoplasm|dendrite|integral component of plasma membrane|intracellular|membrane|membrane raft|plasma membrane|adenylate cyclase activity|adenylate cyclase binding|ATP binding|magnesium ion binding|manganese ion binding|protein heterodimerization activity|activation of phospholipase C activity|activation of protein kinase A activity|adenylate cyclase-activating G-protein coDownled receptor signali…
comp179987_c1_seq1	43	10	76	7.6	2.926	2.0863e-05	0.000732809	Up	381
comp180011_c1_seq2	37.5	6	69	11.5	3.52356	1.07573e-05	0.000377849	Up	437
comp180063_c0_seq3	18.5	36	1	0.0277778	-5.16993	1.43346e-05	0.0005035	Down	530
comp180078_c0_seq1	20	38	2	0.0526316	-4.24793	2.27715e-05	0.000799846	Down	1948
comp180136_c0_seq1	127	199	55	0.276382	-1.85526	3.03244e-05	0.00106514	Down	420
comp180145_c0_seq2	96	42	150	3.57143	1.8365	4.82031e-05	0.00169313	Up	688
comp180155_c0_seq1	31.5	60	3	0.05	-4.32193	5.851e-06	0.000205516	Down	344
comp180163_c0_seq1	20	3	37	12.3333	3.62449	4.04061e-05	0.00141926	Up	685
comp180199_c0_seq1	53	106	0	0	Inf	6.39986e-09	2.24794e-07	Down	632
comp180199_c1_seq1	28.5	57	0	0	Inf	5.06708e-07	1.77981e-05	Down	415
comp180244_c0_seq1	19	35	3	0.0857143	-3.54432	4.83161e-05	0.0016971	Down	461
comp180277_c0_seq1	723.5	382	1065	2.78796	1.47921	8.22752e-06	0.00028899	Up	1586
comp180336_c0_seq1	109.5	47	172	3.65957	1.87168	3.64962e-05	0.00128192	Up	692
comp180407_c0_seq1	12.5	0	25	25000000	24.5754	1.96876e-05	0.00061931	Up	937
comp180414_c0_seq1	53	14	92	6.57143	2.71621	1.98866e-05	0.000698514	Up	369
comp180418_c0_seq1	9.5	19	0	0	Inf	4.57294e-05	0.00160624	Down	394
comp180478_c1_seq1	81	25	137	5.48	2.45418	1.46141e-05	0.000513319	Up	393	gi|642102019|emb|CDQ76028.1|unnamed protein product [Oncorhynchus mykiss]	6.21465e-06
comp180491_c0_seq1	21.5	43	0	0	Inf	2.21055e-06	7.76452e-05	Down	1215	gi|831328203|ref|XP_012697301.1|PREDICTED: homeobox protein Hox-B2 [ClDownea harengus]	2.98739e-109	sp|O42367|HXB2A_DANRE	7e-95	Homeobox protein Hox-B2a OS=Danio rerio GN=hoxb2a PE=2 SV=2	KOG0489	4e-27	Transcription factor zerknullt and related HOX domain proteins							GO:0005634;GO:0043565;GO:0003700;GO:0007275;GO:0006351	nucleus|sequence-specific DNA binding|transcription factor activity, sequence-specific DNA binding|multicellular organismal development|transcription, DNA-templated
comp180496_c0_seq1	9.5	0	19	19000000	24.1795	4.57294e-05	0.0014385	Up	781
comp180584_c1_seq1	56	92	20	0.217391	-2.20163	4.86814e-05	0.00170993	Down	1324	gi|831274016|ref|XP_012682937.1|PREDICTED: collagen alpha-1(II) chain [ClDownea harengus]	5.8117e-33	sp|P02460|CO2A1_CHICK	2e-30	Collagen alpha-1(II) chain (Fragment) OS=Gallus gallus GN=COL2A1 PE=2 SV=1	KOG3544	2e-30	Collagens (type IV and type XIII), and related proteins	ko04510;ko04151;ko04512;ko04974	Focal adhesion|PI3K-Akt signaling pathway|ECM-receptor interaction|Protein digestion and absorption	4	K19719	COL2A	collagen, type II, alpha	GO:0005604;GO:0005585;GO:0005737;GO:0005615;GO:0005201;GO:0046872;GO:0001502;GO:0060351;GO:0071773;GO:0007417;GO:0002062;GO:0030199;GO:0060272;GO:0001958;GO:0003007;GO:0042472;GO:0060174;GO:2001240;GO:0030903;GO:0071599;GO:0060021;GO:0006029;GO:0010468;GO:0007605;GO:0001894;GO:0007601	basement membrane|collagen type II trimer|cytoplasm|extracellular space|extracellular matrix structural constituent|metal ion binding|cartilage condensation|cartilage development involved in endochondral bone morphogenesis|cellular response to BMP stimulus|central nervous system development|chondrocyte differentiation|collagen fibril organization|embryonic skeletal joint morphogenesis|endochondra…
comp180641_c0_seq2	106.5	177	36	0.20339	-2.29768	1.23295e-05	0.000433071	Down	597
comp180655_c0_seq1	30.5	3	58	19.3333	4.27302	6.87064e-06	0.00024133	Up	427
comp180671_c0_seq1	12.5	0	25	25000000	24.5754	1.96876e-05	0.00061931	Up	332
comp180743_c0_seq1	37	67	7	0.104478	-3.25873	1.68005e-05	0.000590115	Down	1951
comp180760_c0_seq1	14	28	0	0	Inf	1.32482e-05	0.000465342	Down	1839	gi|831292846|ref|XP_012678025.1|PREDICTED: opticin [ClDownea harengus]	1.94243e-137	sp|P79119|EPYC_BOVIN	8e-89	Epiphycan OS=Bos taurus GN=EPYC PE=1 SV=1	KOG0619	1e-87	FOG: Leucine rich repeat							GO:0005578	proteinaceous extracellular matrix
comp180764_c0_seq1	22.5	45	0	0	Inf	1.77376e-06	6.2303e-05	Down	303
comp180837_c0_seq3	749	1046	452	0.432122	-1.21049	2.84468e-05	0.000999189	Down	1164	gi|831302938|ref|XP_012683541.1|PREDICTED: uncharacterized protein LOC105900730 [ClDownea harengus]	9.43277e-110	sp|Q9JJR9|NRIP3_MOUSE	8e-55	Nuclear receptor-interacting protein 3 OS=Mus musculus GN=Nrip3 PE=2 SV=1	KOG0012	1e-54	DNA damage inducible protein							GO:0004190	aspartic-type endopeptidase activity
comp180850_c0_seq1	18	0	36	36000000	25.1015	4.93222e-06	0.000155152	Up	417
comp180860_c0_seq5	41.5	78	5	0.0641026	-3.96347	3.99966e-06	0.000140488	Down	1044
comp180877_c0_seq1	36.5	7	66	9.42857	3.23704	1.79269e-05	0.000629681	Up	672
comp180903_c0_seq1	22	40	4	0.1	-3.32193	4.57031e-05	0.00160531	Down	1641
comp180922_c0_seq1	31.5	55	8	0.145455	-2.78136	4.71044e-05	0.00165453	Down	703
comp180938_c0_seq1	31	60	2	0.0333333	-4.90689	3.16442e-06	0.00011115	Down	448
comp180940_c0_seq1	16	0	32	32000000	24.9316	7.99857e-06	0.000251609	Up	681
comp180942_c0_seq1	849.5	182	1517	8.33516	3.05921	1.24522e-10	4.37382e-09	Up	2677	gi|831285757|ref|XP_012674163.1|PREDICTED: copine-2 [Clupea harengus]	0	sp|Q96FN4|CPNE2_HUMAN	0	Copine-2 OS=Homo sapiens GN=CPNE2 PE=1 SV=3	KOG1327	0	Copine							GO:0005737;GO:0070062;GO:0005634;GO:0005886;GO:0071277	cytoplasm|extracellular exosome|nucleus|plasma membrane|cellular response to calcium ion
comp180971_c0_seq2	17	2	32	16	4	4.0853e-05	0.00143495	Up	1454
comp180973_c0_seq1	513	739	287	0.388363	-1.36452	2.21284e-05	0.000777257	Down	1058	gi|831308844|ref|XP_012686751.1|PREDICTED: intelectin-like [ClDownea harengus]	7.84479e-171	sp|P0DMV4|ITLN_ONCMY	3e-113											GO:0030246	carbohydrate binding
comp180994_c0_seq1	36.5	65	8	0.1231	3.02237	2.50182e-05	0.000878763	Up	1428	gi|831312725|ref|XP_012688870.1|PREDICTED: RPE-retinal G protein-coupled receptor [Clupea harengus]	3.71244e-167	sp|Q9Z2B3|RGR_MOUSE	2e-72	RPE-retinal G protein-coupled receptor OS=Mus musculus GN=Rgr PE=2 SV=1	KOG3656	7e-73	FOG: 7 transmembrane receptor							GO:0005887;GO:0004930;GO:0009881;GO:0007602;GO:0018298;GO:0007601	integral component of plasma membrane|G-protein coupled receptor activity|photoreceptor activity|phototransduction|protein-chromophore linkage|visual perception
comp181025_c0_seq1	136	14	258	18.4286	4.20387	1.038e-08	3.64595e-07	Up	1704	gi|831272476|ref|XP_012674630.1|PREDICTED: dexamethasone-induced Ras-related protein 1-like [Clupea harengus]	0	sp|Q9Y272|RASD1_HUMAN	2e-64	Dexamethasone-induced Ras-related protein 1 OS=Homo sapiens GN=RASD1 PE=1 SV=1	KOG0395	4e-65	Ras-related GTPase	ko04713	Circadian entrainment	1	K07843	RASD1	RAS, dexamethasone-induced Ras-related protein 1	GO:0005634;GO:0048471;GO:0005886;GO:0016529;GO:0005525;GO:0003924;GO:0007186;GO:0045892;GO:0007263;GO:0007165;GO:0007264	nucleus|perinuclear region of cytoplasm|plasma membrane|sarcoplasmic reticulum|GTP binding|GTPase activity|G-protein coupled receptor signaling pathway|negative regulation of transcription, DNA-templated|nitric oxide mediated signal transduction|signal transduction|small GTPase mediated signal transduction
comp181052_c0_seq1	49.5	97	2	0.0206186	-5.59991	1.68386e-07	5.91454e-06	Down	1242
comp181065_c0_seq1	40.5	77	4	0.0519481	-4.26679	2.7124e-06	9.52726e-05	Down	743
comp181108_c2_seq1	19	36	2	0.0555556	-4.16993	2.75989e-05	0.000969409	Down	318
comp181124_c0_seq1	10.5	21	0	0	Inf	3.41233e-05	0.00119858	Down	694
comp181150_c0_seq2	235.5	348	123	0.353448	-1.50043	3.61613e-05	0.00127016	Down	900	gi|831325076|ref|XP_012695591.1|PREDICTED: nuclear factor related to kappa-B-binding protein [ClDownea harengus]	3.87438e-47	sp|Q6PIJ4|NFRKB_MOUSE	7e-39	Nuclear factor related to kappa-B-binding protein OS=Mus musculus GN=Nfrkb PE=2 SV=1	KOG1927	1e-35	R-kappa-B and related transcription factors							GO:0031011;GO:0005654;GO:0005634;GO:0003677;GO:0002020;GO:0006310;GO:0006281;GO:0006355;GO:0006351	Ino80 complex|nucleoplasm|nucleus|DNA binding|protease binding|DNA recombination|DNA repair|regulation of transcription, DNA-templated|transcription, DNA-templated
comp181159_c0_seq1	17	2	32	16	4	4.0853e-05	0.00143495	Up	586
comp181188_c0_seq2	17.5	34	1	0.0294118	-5.08746	1.77515e-05	0.00062352	Down	1346
comp181299_c0_seq1	51	0	102	102000000	26.604	8.85042e-09	2.78406e-07	Up	534
comp181310_c0_seq3	109	6	212	35.3333	5.14296	2.57409e-09	9.04147e-08	Up	1377	gi|831487907|ref|XP_012706000.1|PREDICTED: putative nuclease HARBI1 [Fundulus heteroclitus]	1.35854e-106	sp|Q6AZB8|HARB1_DANRE	4e-21	Putative nuclease HARBI1 OS=Danio rerio GN=harbi1 PE=2 SV=1	KOG4585	1e-24	Predicted transposase							GO:0005737;GO:0005634;GO:0046872;GO:0004518	cytoplasm|nucleus|metal ion binding|nuclease activity
comp181344_c0_seq1	11.5	23	0	0	Inf	2.58472e-05	0.000907879	Down	1465	gi|429840554|gb|AGA15805.1|PAL1 [Expression vector pUDE172]	0	sp|P26600|PAL5_SOLLC	0	Phenylalanine ammonia-lyase OS=Solanum lycopersicum GN=PAL5 PE=3 SV=1	KOG0222	0	Phenylalanine and histidine ammonia-lyase	ko00340	Histidine metabolism	1	K01745	hutH, HAL	histidine ammonia-lyase	GO:0005737;GO:0045548;GO:0009800;GO:0006559	cytoplasm|phenylalanine ammonia-lyase activity|cinnamic acid biosynthetic process|L-phenylalanine catabolic process
comp181419_c0_seq1	19	35	3	0.0857143	-3.54432	4.83161e-05	0.0016971	Down	1377	gi|831326500|ref|XP_012696371.1|PREDICTED: taste receptor type 1 member 1-like [ClDownea harengus]	3.68995e-150	sp|Q7RTX1|TS1R1_HUMAN	5e-72	Taste receptor type 1 member 1 OS=Homo sapiens GN=TAS1R1 PE=2 SV=1	KOG1056	5e-72	Glutamate-gated metabotropic ion channel receptor subunit GRM2 and related subunits, G-protein coDownled receptor sDownerfamily	ko04742	Taste transduction	1	K04624	TAS1R1	taste receptor type 1 member 1
comp181434_c0_seq1	12.5	0	25	25000000	24.5754	1.96876e-05	0.00061931	Up	486
comp181497_c2_seq1	55.5	109	2	0.0183486	-5.76818	7.01375e-08	2.46357e-06	Down	375
comp181519_c0_seq1	137.5	217	58	0.267281	-1.90357	2.32545e-05	0.000816811	Down	1047	gi|831286373|ref|XP_012674498.1|PREDICTED: hyaluronan-binding protein 2-like [ClDownea harengus]	3.03218e-147	sp|Q8K0D2|HABP2_MOUSE	8e-81	Hyaluronan-binding protein 2 OS=Mus musculus GN=Habp2 PE=1 SV=2	KOG3627	1e-82	Trypsin							GO:0005615;GO:0008233;GO:0006508	extracellular space|peptidase activity|proteolysis
comp181570_c0_seq3	44	87	1	0.0114943	-6.44294	1.35535e-07	4.76066e-06	Down	2906	gi|908558521|ref|XP_013123399.1|PREDICTED: uncharacterized protein LOC102080509 [Oreochromis niloticus]	0
comp181624_c0_seq1	27	4	50	12.5	3.64386	2.05348e-05	0.000721281	Up	350
comp181628_c0_seq1	43.5	78	9	0.115385	-3.11548	1.46399e-05	0.000514225	Down	309
comp181661_c0_seq2	121	28	214	7.64286	2.93411	1.30371e-06	4.57928e-05	Up	706	gi|831322276|ref|XP_012694054.1|PREDICTED: prepronociceptin-like [Clupea harengus]	4.63269e-59
comp181679_c0_seq1	1142.5	684	1601	2.34064	1.22691	1.72363e-05	0.000605421	Up	1573	gi|597771326|ref|XP_007249444.1|PREDICTED: N-terminal EF-hand calcium-binding protein 1 [Astyanax mexicanus]	0	sp|Q5R467|NECA1_PONAB	7e-159	N-terminal EF-hand calcium-binding protein 1 OS=Pongo abelii GN=NECAB1 PE=2 SV=1										GO:0005737;GO:0005509	cytoplasm|calcium ion binding
comp181681_c0_seq1	84.5	32	137	4.28125	2.09803	3.16296e-05	0.00111098	Up	1085
comp181706_c0_seq2	31	61	1	0.0163934	-5.93074	1.25625e-06	4.41257e-05	Down	1069
comp181734_c0_seq1	42	72	12	0.166667	-2.58496	3.89845e-05	0.00136933	Down	487
comp181757_c0_seq2	72.5	19	126	6.63158	2.72935	9.70167e-06	0.00034077	Up	343
comp181813_c0_seq1	17.5	0	35	35000000	25.0609	5.55574e-06	0.000174766	Up	1518	gi|528515079|ref|XP_003200989.2|PREDICTED: piggyBac transposable element-derived protein 3 [Danio rerio]	0	sp|Q8N328|PGBD3_HUMAN	2e-19	PiggyBac transposable element-derived protein 3 OS=Homo sapiens GN=PGBD3 PE=2 SV=3
comp181824_c0_seq2	10	0	20	20000000	24.2535	3.9399e-05	0.00123937	Up	383
comp181847_c0_seq1	28	56	0	0	Inf	5.60339e-07	1.96818e-05	Down	331
comp181857_c0_seq1	42.5	5	80	16	4	3.48925e-06	0.000122559	Up	1034	gi|939309152|ref|XP_014269280.1|PREDICTED: zinc finger MYM-type protein 1-like [Maylandia zebra]	5.17693e-08
comp181892_c0_seq1	49.5	83	16	0.192771	-2.37504	4.27632e-05	0.00150205	Down	572	gi|831313696|ref|XP_012689385.1|PREDICTED: Krueppel-like factor 5 [ClDownea harengus]	3.46888e-75	sp|Q9Z0Z7|KLF5_MOUSE	3e-09	Krueppel-like factor 5 OS=Mus musculus GN=Klf5 PE=2 SV=2	KOG1721	4e-09	FOG: Zn-finger							GO:0005737;GO:0005794;GO:0043231;GO:0005654;GO:0005634;GO:0005886;GO:0003677;GO:0046872;GO:0000978;GO:0003700;GO:0001077;GO:0001525;GO:0060576;GO:0030033;GO:0000122;GO:0045600;GO:0045944;GO:0045893;GO:0032534;GO:0006357;GO:0035914;GO:0006366	cytoplasm|Golgi apparatus|intracellular membrane-bounded organelle|nucleoplasm|nucleus|plasma membrane|DNA binding|metal ion binding|RNA polymerase II core promoter proximal region sequence-specific DNA binding|transcription factor activity, sequence-specific DNA binding|transcriptional activator activity, RNA polymerase II core promoter proximal region sequence-specific binding|angiogenesis|inte…
comp181988_c0_seq1	293.5	163	424	2.60123	1.37919	4.12889e-05	0.00145027	Up	952	gi|831316115|ref|XP_012690683.1|PREDICTED: caytaxin-like [Clupea harengus]	5.63293e-52	sp|Q1M168|ATCAY_RAT	3e-32	Caytaxin OS=Rattus norvegicus GN=Atcay PE=1 SV=1										GO:0030424;GO:0030054;GO:0005737;GO:0030425;GO:0031966;GO:0045202;GO:0050699;GO:0006915;GO:0048311;GO:2000212;GO:0031175;GO:0032880;GO:0006810	axon|cell junction|cytoplasm|dendrite|mitochondrial membrane|synapse|WW domain binding|apoptotic process|mitochondrion distribution|negative regulation of glutamate metabolic process|neuron projection development|regulation of protein localization|transport
comp181988_c2_seq1	74.5	30	119	3.96667	1.98793	4.92045e-05	0.0017283	Up	306	gi|831315987|ref|XP_012690611.1|PREDICTED: caytaxin-like [Clupea harengus]	9.31807e-50	sp|Q86WG3|ATCAY_HUMAN	4e-43	Caytaxin OS=Homo sapiens GN=ATCAY PE=1 SV=2										GO:0030424;GO:0030054;GO:0005737;GO:0030425;GO:0031966;GO:0043005;GO:0045202;GO:0019894;GO:0006915;GO:0048311;GO:2000212;GO:0031175;GO:0032880;GO:0006810	axon|cell junction|cytoplasm|dendrite|mitochondrial membrane|neuron projection|synapse|kinesin binding|apoptotic process|mitochondrion distribution|negative regulation of glutamate metabolic process|neuron projection development|regulation of protein localization|transport
comp182025_c0_seq1	373	196	550	2.80612	1.48858	2.02033e-05	0.000709639	Up	601
comp182031_c0_seq2	723	1086	360	0.331492	-1.59296	4.56718e-06	0.000160422	Down	843
comp182039_c0_seq2	21.5	4	39	9.75	3.2854	4.96064e-05	0.00174242	Up	1752	gi|831325974|ref|XP_012696087.1|PREDICTED: homeobox protein Dlx2b-like [Clupea harengus]	9.12626e-167	sp|Q98876|DLX2B_DANRE	2e-123	Homeobox protein Dlx2b OS=Danio rerio GN=dlx2b PE=2 SV=1	KOG0850	1e-72	Transcription factor DLX and related proteins with LIM Zn-binding and HOX domains							GO:0005634;GO:0043565;GO:0007275;GO:0006355	nucleus|sequence-specific DNA binding|multicellular organismal development|regulation of transcription, DNA-templated
comp182101_c0_seq1	51	16	86	5.375	2.42626	3.70673e-05	0.00130198	Up	513
comp182102_c0_seq3	10	0	20	20000000	24.2535	3.9399e-05	0.00123937	Up	337
comp182205_c0_seq2	17	2	32	16	4	4.0853e-05	0.00143495	Up	679
comp182248_c0_seq4	107.5	44	171	3.88636	1.95842	3.00558e-05	0.00105571	Up	626
comp182356_c0_seq1	13.5	0	27	27000000	24.6865	1.50911e-05	0.000474716	Up	829
comp182388_c0_seq2	26.5	3	50	16.6667	4.05889	1.3226e-05	0.00046456	Up	742	gi|831322443|ref|XP_012694147.1|PREDICTED: delta-type opioid receptor [Clupea harengus]	6.15254e-69	sp|P33533|OPRD_RAT	1e-39	Delta-type opioid receptor OS=Rattus norvegicus GN=Oprd1 PE=2 SV=1	KOG3656	4e-39	FOG: 7 transmembrane receptor	ko04022;ko04071;ko04080	cGMP - PKG signaling pathway|Sphingolipid signaling pathway|Neuroactive ligand-receptor interaction	3	K04213	OPRD1	delta-type opioid receptor	GO:0043679;GO:0005737;GO:0032590;GO:0005887;GO:0045121;GO:0043005;GO:0005886;GO:0045211;GO:0031982;GO:0038046;GO:0042923;GO:0007193;GO:0008344;GO:0071363;GO:0071456;GO:0097237;GO:0042755;GO:0007187;GO:0010629;GO:0032460;GO:0007218;GO:0038003;GO:0007200;GO:0033138;GO:0000060;GO:0051924;GO:0051881;GO:0051930;GO:0007268	axon terminus|cytoplasm|dendrite membrane|integral component of plasma membrane|membrane raft|neuron projection|plasma membrane|postsynaptic membrane|vesicle|enkephalin receptor activity|neuropeptide binding|adenylate cyclase-inhibiting G-protein coupled receptor signaling pathway|adult locomotory behavior|cellular response to growth factor stimulus|cellular response to hypoxia|cellular response …
comp182529_c2_seq1	66	112	20	0.178571	-2.48543	2.0613e-05	0.000724028	Down	399
comp182677_c0_seq2	36	10	62	6.2	2.63227	4.68532e-05	0.00164571	Up	820	gi|929517623|ref|XP_005495644.2|PREDICTED: ras-related protein Rab-37 isoform X1 [Zonotrichia albicollis]	7.06917e-55	sp|Q29RR0|RAB26_BOVIN	9e-29	Ras-related protein Rab-26 OS=Bos taurus GN=RAB26 PE=2 SV=1	KOG0083	2e-26	GTPase Rab26/Rab37, small G protein superfamily							GO:0000139;GO:0031226;GO:0030667;GO:0019002;GO:0005525;GO:0035272;GO:0043001;GO:0045055;GO:0017157;GO:0007264	Golgi membrane|intrinsic component of plasma membrane|secretory granule membrane|GMP binding|GTP binding|exocrine system development|Golgi to plasma membrane protein transport|regulated secretory pathway|regulation of exocytosis|small GTPase mediated signal transduction
comp182696_c0_seq1	119	235	3	0.012766	-6.29155	7.7403e-11	2.71877e-09	Down	6872	gi|831314943|ref|XP_012690063.1|PREDICTED: otogelin [ClDownea harengus]	0	sp|Q6ZRI0|OTOG_HUMAN	0	Otogelin OS=Homo sapiens GN=OTOG PE=1 SV=3	KOG1216	0	von Willebrand factor and related coagulation proteins							GO:0016324;GO:0005615;GO:0046556;GO:0005198;GO:0008344;GO:0046373;GO:0007605	apical plasma membrane|extracellular space|alpha-L-arabinofuranosidase activity|structural molecule activity|adult locomotory behavior|L-arabinose metabolic process|sensory perception of sound
comp182721_c0_seq2	81.5	0	163	163000000	27.2803	9.3493e-11	2.94099e-09	Up	2140	gi|326673462|ref|XP_002664363.2|PREDICTED: uncharacterized protein si:dkey-92i17.2 [Danio rerio]	1.2498e-28
comp182781_c0_seq1	12.5	0	25	25000000	24.5754	1.96876e-05	0.00061931	Up	385
comp182798_c0_seq1	25	5	45	9	3.16993	4.27886e-05	0.00150294	Up	459
comp182806_c1_seq1	23.5	0	47	47000000	25.4862	1.42846e-06	4.49348e-05	Up	815
comp182856_c0_seq1	11.5	23	0	0	Inf	2.58472e-05	0.000907879	Down	400
comp182876_c0_seq1	12.5	25	0	0	Inf	1.96876e-05	0.000691526	Down	349	gi|514696146|ref|XP_004995643.1|hypothetical protein PTSG_03050 [Salpingoeca rosetta] gi|326436837|gb|EGD82407.1| hypothetical protein PTSG_03050 [Salpingoeca rosetta]	9.86016e-06
comp182885_c0_seq1	11	0	22	22000000	24.391	2.96643e-05	0.000933144	Up	753
comp182887_c1_seq1	9.5	0	19	19000000	24.1795	4.57294e-05	0.0014385	Up	482
comp182891_c0_seq1	55.5	95	16	0.168421	-2.56986	2.41921e-05	0.000849743	Down	1070	gi|831316063|ref|XP_012690653.1|PREDICTED: lipoprotein lipase-like [ClDownea harengus]	0	sp|Q06000|LIPL_RAT	8e-142	Lipoprotein lipase OS=Rattus norvegicus GN=Lpl PE=1 SV=1				ko05010;ko00561;ko03320	Alzheimer's disease|Glycerolipid metabolism|PPAR signaling pathway	3	K01059	LPL	lipoprotein lipase	GO:0031225;GO:0009986;GO:0042627;GO:0070062;GO:0031012;GO:0005886;GO:0034361;GO:0008201;GO:0004465;GO:0017129;GO:0016042;GO:0010886;GO:0010744;GO:0010890;GO:0009409;GO:0042493;GO:0019432;GO:0070328	anchored component of membrane|cell surface|chylomicron|extracellular exosome|extracellular matrix|plasma membrane|very-low-density lipoprotein particle|heparin binding|lipoprotein lipase activity|triglyceride binding|lipid catabolic process|positive regulation of cholesterol storage|positive regulation of macrophage derived foam cell differentiation|positive regulation of sequestering of triglyc…
comp182891_c1_seq1	79	135	23	0.17037	-2.55325	1.2128e-05	0.000425994	Down	1792	gi|831316063|ref|XP_012690653.1|PREDICTED: lipoprotein lipase-like [ClDownea harengus]	1.90445e-105	sp|P11602|LIPL_CHICK	2e-52	Lipoprotein lipase OS=Gallus gallus GN=LPL PE=1 SV=1				ko05010;ko00561;ko03320	Alzheimer's disease|Glycerolipid metabolism|PPAR signaling pathway	3	K01059	LPL	lipoprotein lipase	GO:0031225;GO:0009986;GO:0042627;GO:0070062;GO:0005886;GO:0034361;GO:0008201;GO:0004465;GO:0016042;GO:0010886;GO:0010744;GO:0010890;GO:0070328	anchored component of membrane|cell surface|chylomicron|extracellular exosome|plasma membrane|very-low-density lipoprotein particle|heparin binding|lipoprotein lipase activity|lipid catabolic process|positive regulation of cholesterol storage|positive regulation of macrophage derived foam cell differentiation|positive regulation of sequestering of triglyceride|triglyceride homeostasis
comp182913_c0_seq1	16	32	0	0	Inf	7.99857e-06	0.000280949	Down	447
comp182967_c0_seq1	23.5	0	47	47000000	25.4862	1.42846e-06	4.49348e-05	Up	671
comp182992_c0_seq1	20	40	0	0	Inf	3.09838e-06	0.00010883	Down	1352
comp183034_c0_seq3	41	12	70	5.83333	2.54432	4.34305e-05	0.00152549	Up	948	gi|929326013|ref|XP_014041827.1|PREDICTED: potassium channel subfamily T member 2-like	0	sp|Q6UVM4|KCNT2_RAT	1e-142	Potassium channel subfamily T member 2 OS=Rattus norvegicus GN=Kcnt2 PE=1 SV=1	KOG3193	5e-88	K+ channel subunit							GO:0008076;GO:0005524;GO:0015269;GO:0005228;GO:0005249	voltage-gated potassium channel complex|ATP binding|calcium-activated potassium channel activity|intracellular sodium activated potassium channel activity|voltage-gated potassium channel activity
comp183100_c1_seq1	14	0	28	28000000	24.7389	1.32482e-05	0.000416746	Up	523
comp183122_c0_seq2	83.5	149	18	0.120805	-3.04924	3.00503e-06	0.000105551	Down	499
comp183142_c1_seq1	69.5	113	26	0.230088	-2.11974	4.12537e-05	0.00144903	Down	1400	gi|831293149|ref|XP_012678190.1|PREDICTED: interleukin-8-like [ClDownea harengus]	3.3119e-10
comp183148_c0_seq1	312	122	502	4.11475	2.04081	2.70894e-06	9.51512e-05	Up	1138	gi|831275146|ref|XP_012689140.1|PREDICTED: alpha-synuclein-like [Clupea harengus]	1.0246e-21							ko05010;ko05012	Alzheimer's disease|Parkinson's disease	2	K04528	SNCA	synuclein, alpha (non A4 component of amyloid precursor)
comp183164_c0_seq1	114.5	40	189	4.725	2.24031	1.24491e-05	0.000437275	Up	742
comp183195_c0_seq1	94	147	41	0.278912	-1.84212	4.89921e-05	0.00172084	Down	3230	gi|831275542|ref|XP_012691538.1|PREDICTED: 1	0	sp|Q07973|CP24A_HUMAN	0	1,25-dihydroxyvitamin D(3) 24-hydroxylase, mitochondrial OS=Homo sapiens GN=CYP24A1 PE=1 SV=2	KOG0159	0	Cytochrome P450 CYP11/CYP12/CYP24/CYP27 subfamilies	ko05206;ko00100	MicroRNAs in cancer|Steroid biosynthesis	2	K07436	CYP24A1	vitamin D3 24-hydroxylase	GO:0005743;GO:0030342;GO:0008403;GO:0020037;GO:0005506;GO:0016491;GO:0001649;GO:0055114;GO:0033280;GO:0044281;GO:0008202;GO:0042369;GO:0042359;GO:0070561;GO:0006766;GO:0006805	mitochondrial inner membrane|1-alpha,25-dihydroxyvitamin D3 24-hydroxylase activity|25-hydroxycholecalciferol-24-hydroxylase activity|heme binding|iron ion binding|oxidoreductase activity|osteoblast differentiation|oxidation-reduction process|response to vitamin D|small molecule metabolic process|steroid metabolic process|vitamin D catabolic process|vitamin D metabolic process|vitamin D receptor …
comp183236_c0_seq1	21	0	42	42000000	25.3239	2.47135e-06	7.77408e-05	Up	316
comp183271_c0_seq1	24.5	49	0	0	Inf	1.15427e-06	4.05435e-05	Down	310
comp183293_c0_seq1	110	176	44	0.25	-2	2.5952e-05	0.00091156	Down	988
comp183294_c0_seq3	31	56	6	0.107143	-3.22239	2.61719e-05	0.000919284	Down	2553	gi|831318517|ref|XP_012692006.1|PREDICTED: stereocilin [ClDownea harengus]	0	sp|Q7RTU9|STRC_HUMAN	6e-23	Stereocilin OS=Homo sapiens GN=STRC PE=2 SV=1										GO:0009986;GO:0060091;GO:0032420;GO:0032426;GO:0060088;GO:0007160;GO:0050910;GO:0007605	cell surface|kinocilium|stereocilium|stereocilium bundle tip|auditory receptor cell stereocilium organization|cell-matrix adhesion|detection of mechanical stimulus involved in sensory perception of sound|sensory perception of sound
comp183308_c0_seq1	16.5	0	33	33000000	24.976	7.07474e-06	0.000222549	Up	859
comp183372_c0_seq1	11.5	0	23	23000000	24.4551	2.58472e-05	0.000813069	Up	1260
comp183374_c0_seq1	21.5	0	43	43000000	25.3578	2.21055e-06	6.95367e-05	Up	335
comp183395_c0_seq2	10	0	20	20000000	24.2535	3.9399e-05	0.00123937	Up	635
comp183459_c0_seq1	13	0	26	26000000	24.632	1.72215e-05	0.000541734	Up	728
comp183489_c0_seq1	39	2	76	38	5.24793	8.46999e-07	2.97507e-05	Up	563
comp183505_c0_seq2	18.5	37	0	0	Inf	4.38375e-06	0.000153979	Down	904
comp183526_c0_seq1	24.5	2	47	23.5	4.55459	9.87361e-06	0.000346809	Up	491
comp183589_c0_seq2	12	0	24	24000000	24.5165	2.25457e-05	0.000709216	Up	309
comp183605_c0_seq1	19	3	35	11.6667	3.54432	4.83161e-05	0.0016971	Up	686
comp183734_c0_seq1	65.5	110	21	0.190909	-2.38904	2.57283e-05	0.000903705	Down	521
comp183791_c0_seq1	10.5	0	21	21000000	24.3239	3.41233e-05	0.00107341	Up	329
comp183953_c0_seq1	10	0	20	20000000	24.2535	3.9399e-05	0.00123937	Up	1618	gi|528495735|ref|XP_005156176.1|PREDICTED: uncharacterized protein LOC101885994 [Danio rerio]	0	sp|Q7LHG5|YI31B_YEAST	5e-32	Transposon Ty3-I Gag-Pol polyprotein OS=Saccharomyces cerevisiae (strain ATCC 204508 / S288c) GN=TY3B-I PE=3 SV=2	KOG0017	6e-38	FOG: Transposon-encoded proteins with TYA, reverse transcriptase, integrase domains in various combinations							GO:0005737;GO:0005634;GO:0000943;GO:0004190;GO:0005524;GO:0003677;GO:0003887;GO:0008233;GO:0004540;GO:0003723;GO:0003964;GO:0004523;GO:0008270;GO:0071897;GO:0015074;GO:0006310;GO:0090501;GO:0006278;GO:0032197;GO:0019076	cytoplasm|nucleus|retrotransposon nucleocapsid|aspartic-type endopeptidase activity|ATP binding|DNA binding|DNA-directed DNA polymerase activity|peptidase activity|ribonuclease activity|RNA binding|RNA-directed DNA polymerase activity|RNA-DNA hybrid ribonuclease activity|zinc ion binding|DNA biosynthetic process|DNA integration|DNA recombination|RNA phosphodiester bond hydrolysis|RNA-dependent DN…
comp183966_c0_seq1	62.5	23	102	4.43478	2.14886	4.57206e-05	0.00160593	Up	571
comp183969_c0_seq1	13.5	0	27	27000000	24.6865	1.50911e-05	0.000474716	Up	804
comp184010_c0_seq1	19.5	1	38	38	5.24793	1.16142e-05	0.000407946	Up	409	gi|831291021|ref|XP_012677036.1|PREDICTED: probable phospholipid-transporting ATPase VA [Clupea harengus]	1.70316e-20
comp184012_c0_seq1	15.5	0	31	31000000	24.8858	9.05486e-06	0.000284837	Up	709
comp184078_c0_seq2	27	52	2	0.0384615	-4.70044	6.321e-06	0.000222024	Down	564
comp184090_c0_seq1	16.5	33	0	0	Inf	7.07474e-06	0.000248499	Down	1077	gi|167521652|ref|XP_001745164.1|hypothetical protein [Monosiga brevicollis MX1] gi|163776122|gb|EDQ89742.1| predicted protein [Monosiga brevicollis MX1]	4.0586e-74	sp|Q05431|APX1_ARATH	9e-144	L-ascorbate peroxidase 1, cytosolic OS=Arabidopsis thaliana GN=APX1 PE=1 SV=2										GO:0005618;GO:0009507;GO:0009570;GO:0005829;GO:0005794;GO:0005886;GO:0009506;GO:0020037;GO:0016688;GO:0046872;GO:0009793;GO:0042744;GO:0046686;GO:0009735;GO:0009408;GO:0000302;GO:0009651	cell wall|chloroplast|chloroplast stroma|cytosol|Golgi apparatus|plasma membrane|plasmodesma|heme binding|L-ascorbate peroxidase activity|metal ion binding|embryo development ending in seed dormancy|hydrogen peroxide catabolic process|response to cadmium ion|response to cytokinin|response to heat|response to reactive oxygen species|response to salt stress
comp184136_c0_seq1	230.5	368	93	0.252717	-1.9844	6.69434e-06	0.000235138	Down	828
comp184139_c2_seq1	93	21	165	7.85714	2.974	2.65637e-06	9.33046e-05	Up	937
comp184178_c0_seq1	52.5	96	9	0.09375	-3.41504	5.16233e-06	0.000181326	Down	833	gi|831297093|ref|XP_012680363.1|PREDICTED: keratin	4.24965e-169	sp|Q6NWF6|K2C8_DANRE	5e-136	Keratin, type II cytoskeletal 8 OS=Danio rerio GN=krt8 PE=1 SV=1										GO:0005737;GO:0045095;GO:0016363;GO:0005654;GO:0005198	cytoplasm|keratin filament|nuclear matrix|nucleoplasm|structural molecule activity
comp184269_c0_seq2	10	20	0	0	Inf	3.9399e-05	0.00138389	Down	882			sp|B9SXY8|CSPLE_RICCO	1e-13	CASP-like protein RCOM_1206790 OS=Ricinus communis GN=RCOM_1206790 PE=3 SV=1										GO:0016021;GO:0005886	integral component of membrane|plasma membrane
comp184308_c0_seq2	52	5	99	19.8	4.30743	9.87095e-07	3.46716e-05	Up	867	gi|831322104|ref|XP_012693960.1|PREDICTED: somatoliberin [Clupea harengus]	1.08605e-74	sp|P63292|SLIB_BOVIN	5e-11	Somatoliberin OS=Bos taurus GN=GHRH PE=1 SV=1				ko04080	Neuroactive ligand-receptor interaction	1	K05260	GHRH	growth hormone-releasing hormone	GO:0005615;GO:0005622;GO:0043195;GO:0021984;GO:0019933;GO:0030252;GO:0030819;GO:0008284;GO:0060124;GO:0032024;GO:1903489;GO:0040018;GO:0032094	extracellular space|intracellular|terminal bouton|adenohypophysis development|cAMP-mediated signaling|growth hormone secretion|positive regulation of cAMP biosynthetic process|positive regulation of cell proliferation|positive regulation of growth hormone secretion|positive regulation of insulin secretion|positive regulation of lactation|positive regulation of multicellular organism growth|respon…
comp184381_c0_seq3	24.5	44	5	0.113636	-3.1375	4.6151e-05	0.00162105	Down	1249	gi|831290167|ref|XP_012676562.1|PREDICTED: integrin alpha-2-like [ClDownea harengus]	0	sp|P17301|ITA2_HUMAN	8e-146	Integrin alpha-2 OS=Homo sapiens GN=ITGA2 PE=1 SV=1	KOG3637	2e-146	Vitronectin receptor, alpha subunit	ko04810;ko04510;ko04145;ko04151;ko04512;ko05200;ko05205;ko05222;ko05410;ko05412;ko05414;ko04611;ko04640	Regulation of actin cytoskeleton|Focal adhesion|Phagosome|PI3K-Akt signaling pathway|ECM-receptor interaction|Pathways in cancer|Proteoglycans in cancer|Small cell lung cancer|Hypertrophic cardiomyopathy (HCM)|Arrhythmogenic right ventricular cardiomyopathy (ARVC)|Dilated cardiomyopathy (DCM)|Platelet activation|Hematopoietic cell lineage	13	K06481	ITGA2	integrin alpha 2
comp184383_c0_seq2	66.5	0	133	133000000	26.9869	7.97404e-10	2.50838e-08	Up	861
comp184404_c0_seq1	90	34	146	4.29412	2.10236	2.81553e-05	0.00098895	Up	658
comp184449_c0_seq1	74.5	25	124	4.96	2.31034	2.41566e-05	0.000848499	Up	590
comp184510_c0_seq1	162	63	261	4.14286	2.05063	1.09315e-05	0.000383968	Up	1427
comp184578_c0_seq1	33	65	1	0.0153846	-6.02237	8.77036e-07	3.08058e-05	Down	1828	gi|602730926|ref|XP_007450870.1|PREDICTED: catalase isozyme 1-like [Lipotes vexillifer]	2.27952e-150	sp|P30264|CATA1_SOLLC	0	Catalase isozyme 1 OS=Solanum lycopersicum GN=CAT1 PE=2 SV=1	KOG0047	0	Catalase	ko04146;ko04068;ko05014;ko00380;ko00630;ko01200;ko04211;ko04212;ko04213	Peroxisome|FoxO signaling pathway|Amyotrophic lateral sclerosis (ALS)|Tryptophan metabolism|Glyoxylate and dicarboxylate metabolism|Carbon metabolism|Longevity regulating pathway - mammal|Longevity regulating pathway - worm|Longevity regulating pathway - multiple species	9	K03781	katE, CAT, catB, srpA	catalase	GO:0005777;GO:0004096;GO:0020037;GO:0046872;GO:0042744;GO:0006979	peroxisome|catalase activity|heme binding|metal ion binding|hydrogen peroxide catabolic process|response to oxidative stress
comp184670_c0_seq2	25	0	50	50000000	25.5754	1.03882e-06	3.2678e-05	Up	326
comp184782_c1_seq2	24.5	44	5	0.113636	-3.1375	4.6151e-05	0.00162105	Down	1727
comp184861_c0_seq1	13.5	27	0	0	Inf	1.50911e-05	0.000530072	Down	687
comp184865_c0_seq1	12	0	24	24000000	24.5165	2.25457e-05	0.000709216	Up	348	gi|34392560|dbj|BAC82609.1|pol-like protein [Danio rerio]	7.86762e-08
comp184870_c0_seq1	13.5	0	27	27000000	24.6865	1.50911e-05	0.000474716	Up	564
comp184995_c0_seq1	68.5	23	114	4.95652	2.30933	2.81693e-05	0.000989441	Up	1169
comp184998_c0_seq1	25	50	0	0	Inf	1.03882e-06	3.64885e-05	Down	430
comp185005_c0_seq1	35.5	62	9	0.145161	-2.78427	3.80702e-05	0.00133721	Down	357
comp185085_c0_seq2	41.5	73	10	0.136986	-2.8679	2.47736e-05	0.000870169	Down	809
comp185138_c0_seq1	25.5	49	2	0.0408163	-4.61471	8.24889e-06	0.000289741	Down	686	gi|290988766|ref|XP_002677064.1|alpha-tubulin [Naegleria gruberi] gi|284090669|gb|EFC44320.1| alpha-tubulin	1.73805e-105	sp|P33629|TBA_PRUDU	2e-106	Tubulin alpha chain OS=Prunus dulcis GN=TUBA PE=2 SV=1	KOG1376	1e-105	Alpha tubulin	ko04540;ko04145;ko05130	Gap junction|Phagosome|Pathogenic Escherichia coli infection	3	K07374	TUBA	tubulin alpha	GO:0005737;GO:0005874;GO:0005525;GO:0003924;GO:0005200;GO:0007017;GO:0051258	cytoplasm|microtubule|GTP binding|GTPase activity|structural constituent of cytoskeleton|microtubule-based process|protein polymerization
comp185138_c2_seq1	14	28	0	0	Inf	1.32482e-05	0.000465342	Down	975	gi|642990266|gb|AIA82437.1|alpha-tubulin-like protein 06	0	sp|Q9ZRR5|TBA3_HORVU	0	Tubulin alpha-3 chain OS=Hordeum vulgare GN=TUBA3 PE=1 SV=1	KOG1376	0	Alpha tubulin	ko04540;ko04145;ko05130	Gap junction|Phagosome|Pathogenic Escherichia coli infection	3	K07374	TUBA	tubulin alpha	GO:0005737;GO:0005874;GO:0005525;GO:0003924;GO:0005200;GO:0007017;GO:0051258	cytoplasm|microtubule|GTP binding|GTPase activity|structural constituent of cytoskeleton|microtubule-based process|protein polymerization
comp185207_c0_seq1	12.5	0	25	25000000	24.5754	1.96876e-05	0.00061931	Up	683
comp185251_c0_seq2	15.5	31	0	0	Inf	9.05486e-06	0.000318051	Down	889
comp185301_c0_seq1	85.5	168	3	0.0178571	-5.80735	3.53189e-09	1.24057e-07	Down	1753
comp185305_c0_seq1	27.5	3	52	17.3333	4.11548	1.12061e-05	0.000393613	Up	1394	gi|803119291|ref|XP_012040812.1|PREDICTED: elongation factor 1-alpha 1-like isoform X1 [Ovis aries]	0	sp|P62630|EF1A1_RAT	0	Elongation factor 1-alpha 1 OS=Rattus norvegicus GN=Eef1a1 PE=1 SV=1	KOG0052	0	Translation elongation factor EF-1 alpha/Tu	ko03013;ko05134	RNA transport|Legionellosis	2	K03231	EEF1A	elongation factor 1-alpha	GO:0005737;GO:0005730;GO:0005634;GO:0005525;GO:0003924;GO:0003729;GO:0003746;GO:0071364;GO:0051260	cytoplasm|nucleolus|nucleus|GTP binding|GTPase activity|mRNA binding|translation elongation factor activity|cellular response to epidermal growth factor stimulus|protein homooligomerization
comp185306_c0_seq4	29.5	3	56	18.6667	4.22239	8.07738e-06	0.000283717	Up	949
comp185325_c0_seq1	101	158	44	0.278481	-1.84435	4.40167e-05	0.00154608	Down	338
comp185336_c0_seq1	11	0	22	22000000	24.391	2.96643e-05	0.000933144	Up	894	gi|831297287|ref|XP_012680469.1|PREDICTED: homeobox protein Nkx-2.1 [Clupea harengus]	3.40522e-128	sp|P43699|NKX21_HUMAN	1e-100	Homeobox protein Nkx-2.1 OS=Homo sapiens GN=NKX2-1 PE=1 SV=1	KOG0842	2e-101	Transcription factor tinman/NKX2-3, contains HOX domain
comp185336_c1_seq1	24	0	48	48000000	25.5165	1.28355e-06	4.03762e-05	Up	1014	gi|831297287|ref|XP_012680469.1|PREDICTED: homeobox protein Nkx-2.1 [Clupea harengus]	4.22509e-61	sp|P23441|NKX21_RAT	5e-32	Homeobox protein Nkx-2.1 OS=Rattus norvegicus GN=Nkx2-1 PE=1 SV=1	KOG0842	2e-32	Transcription factor tinman/NKX2-3, contains HOX domain							GO:0005654;GO:0005634;GO:0001047;GO:0003677;GO:0001161;GO:0000977;GO:0043565;GO:0003700;GO:0001228;GO:0007623;GO:0046545;GO:0007631;GO:0042538;GO:0045892;GO:0042753;GO:0045944;GO:0045893;GO:0002016;GO:0006355;GO:0045471;GO:0032496;GO:0006366	nucleoplasm|nucleus|core promoter binding|DNA binding|intronic transcription regulatory region sequence-specific DNA binding|RNA polymerase II regulatory region sequence-specific DNA binding|sequence-specific DNA binding|transcription factor activity, sequence-specific DNA binding|transcriptional activator activity, RNA polymerase II transcription regulatory region sequence-specific binding|circa…
comp185337_c0_seq1	16	0	32	32000000	24.9316	7.99857e-06	0.000251609	Up	373
comp185338_c0_seq1	13	0	26	26000000	24.632	1.72215e-05	0.000541734	Up	431
comp185347_c0_seq2	14	28	0	0	Inf	1.32482e-05	0.000465342	Down	763	gi|734633478|ref|XP_010745227.1|PREDICTED: protein S100-B-like [Larimichthys crocea]	1.66373e-42	sp|P50114|S100B_MOUSE	2e-26	Protein S100-B OS=Mus musculus GN=S100b PE=2 SV=2										GO:0005737;GO:0005576;GO:0005615;GO:0043231;GO:0043025;GO:0005634;GO:0048471;GO:0001726;GO:0005509;GO:0048306;GO:0042802;GO:0042803;GO:0050786;GO:0044548;GO:0048156;GO:0008270;GO:0048708;GO:0006874;GO:0071456;GO:0006112;GO:0007611;GO:0060291;GO:0007613;GO:2001015;GO:0043065;GO:0008284;GO:0043123;GO:0008360;GO:0042035;GO:0048169;GO:0048168;GO:0051384;GO:0051597	cytoplasm|extracellular region|extracellular space|intracellular membrane-bounded organelle|neuronal cell body|nucleus|perinuclear region of cytoplasm|ruffle|calcium ion binding|calcium-dependent protein binding|identical protein binding|protein homodimerization activity|RAGE receptor binding|S100 protein binding|tau protein binding|zinc ion binding|astrocyte differentiation|cellular calcium ion …
comp185390_c0_seq1	14	0	28	28000000	24.7389	1.32482e-05	0.000416746	Up	1038
comp185411_c0_seq1	31	59	3	0.0508475	-4.29768	6.33946e-06	0.000222673	Down	1034
comp185431_c0_seq1	12.5	0	25	25000000	24.5754	1.96876e-05	0.00061931	Up	405
comp185432_c0_seq1	28	56	0	0	Inf	5.60339e-07	1.96818e-05	Down	391
comp185437_c0_seq2	66	9	123	13.6667	3.77259	1.14667e-06	4.02765e-05	Up	1274
comp185447_c0_seq1	9.5	0	19	19000000	24.1795	4.57294e-05	0.0014385	Up	329	gi|929326222|ref|XP_014046649.1|PREDICTED: protocadherin gamma-A7-like	3.13757e-57	sp|Q5DRB2|PCDG8_PANTR	4e-26	Protocadherin gamma-A8 OS=Pan troglodytes GN=PCDHGA8 PE=3 SV=1	KOG3594	6e-27	FOG: Cadherin repeats							GO:0016021;GO:0005886;GO:0005509;GO:0007156	integral component of membrane|plasma membrane|calcium ion binding|homophilic cell adhesion via plasma membrane adhesion molecules
comp185453_c0_seq1	58.5	117	0	0	Inf	2.68317e-09	9.4246e-08	Down	456
comp185462_c0_seq1	23.5	2	45	22.5	4.49185	1.18419e-05	0.000415947	Up	1125
comp185463_c0_seq1	14	0	28	28000000	24.7389	1.32482e-05	0.000416746	Up	407
comp185496_c0_seq2	11.5	23	0	0	Inf	2.58472e-05	0.000907879	Down	332
comp185541_c0_seq1	45	90	0	0	Inf	2.41056e-08	8.46708e-07	Down	1023
comp185582_c0_seq1	19	0	38	38000000	25.1795	3.90066e-06	0.000122702	Up	540
comp185606_c0_seq1	17.5	2	33	16.5	4.04439	3.7001e-05	0.00129966	Up	568
comp185637_c0_seq1	10.5	0	21	21000000	24.3239	3.41233e-05	0.00107341	Up	304
comp185698_c0_seq1	24.5	5	44	8.8	3.1375	4.6151e-05	0.00162105	Up	1134
comp185851_c0_seq2	43.5	79	8	0.101266	-3.30378	1.05493e-05	0.000370541	Down	3032	gi|919086357|ref|XP_013380319.1|PREDICTED: uncharacterized protein LOC106151541 [Lingula anatina]	5.90946e-87
comp185853_c1_seq1	41	72	10	0.138889	-2.848	2.62386e-05	0.000921627	Down	738
comp185869_c0_seq1	10	0	20	20000000	24.2535	3.9399e-05	0.00123937	Up	809
comp185920_c0_seq5	51	0	102	102000000	26.604	8.85042e-09	2.78406e-07	Up	1822
comp185931_c0_seq1	12	0	24	24000000	24.5165	2.25457e-05	0.000709216	Up	447
comp186015_c0_seq2	12.5	25	0	0	Inf	1.96876e-05	0.000691526	Down	2055	gi|66826525|ref|XP_646617.1|heat shock protein [Dictyostelium discoideum AX4] gi|166203663|sp|P36415.2|HS7C1_DICDI RecName: Full=Heat shock cognate 70 kDa protein 1; Short=HSC70-1 gi|60473985|gb|EAL71922.1| heat shock protein [Dictyostelium discoideum AX4]	0	sp|P27322|HSP72_SOLLC	0	Heat shock cognate 70 kDa protein 2 OS=Solanum lycopersicum GN=HSC-2 PE=1 SV=1	KOG0101	0	Molecular chaperones HSP70/HSC70, HSP70 sDownerfamily	ko04144;ko04010;ko04141;ko03040;ko05134;ko05145;ko05162;ko05164;ko05169;ko04213;ko04915;ko04612	Endocytosis|MAPK signaling pathway|Protein processing in endoplasmic reticulum|Spliceosome|Legionellosis|Toxoplasmosis|Measles|Influenza A|Epstein-Barr virus infection|Longevity regulating pathway - multiple species|Estrogen signaling pathway|Antigen processing and presentation	12	K03283	HSPA1_8	heat shock 70kDa protein 1/8	GO:0005524	ATP binding
comp186088_c1_seq1	16	32	0	0	Inf	7.99857e-06	0.000280949	Down	762
comp186123_c0_seq1	97	6	188	31.3333	4.96963	9.07317e-09	3.18694e-07	Up	607	gi|642010568|emb|CDQ96727.1|unnamed protein product [Oncorhynchus mykiss]	2.84544e-12
comp186123_c1_seq1	56	0	112	112000000	26.7389	3.96799e-09	1.2482e-07	Up	340	gi|597802254|ref|XP_007242454.1|PREDICTED: protachykinin-1-like isoform X1 [Astyanax mexicanus]	2.61635e-26
comp186145_c0_seq1	35.5	69	2	0.0289855	-5.10852	1.49185e-06	5.24009e-05	Down	852
comp186218_c0_seq1	11.5	0	23	23000000	24.4551	2.58472e-05	0.000813069	Up	522
comp186243_c0_seq3	19	38	0	0	Inf	3.90066e-06	0.00013701	Down	1216	gi|657557678|ref|XP_008282989.1|PREDICTED: uncharacterized protein LOC103359432 isoform X1 [Stegastes partitus]	1.25578e-34
comp186319_c0_seq1	44	7	81	11.5714	3.5325	6.88005e-06	0.000241661	Up	2659	gi|831318863|ref|XP_012692196.1|PREDICTED: collagen alpha-1(X) chain-like [Clupea harengus]	4.37368e-144	sp|P08125|COAA1_CHICK	1e-45	Collagen alpha-1(X) chain OS=Gallus gallus GN=COL10A1 PE=1 SV=4				ko04974	Protein digestion and absorption	1	K19479	COL10A	collagen, type X, alpha	GO:0005581;GO:0005576;GO:0005578	collagen trimer|extracellular region|proteinaceous extracellular matrix
comp186337_c0_seq1	50	12	88	7.33333	2.87447	1.65939e-05	0.00058286	Up	1042
comp186340_c1_seq1	56.5	19	94	4.94737	2.30666	3.92522e-05	0.00137873	Up	328	gi|831280289|ref|XP_012671169.1|PREDICTED: myelin transcription factor 1-like protein [Clupea harengus]	2.88286e-41	sp|P97500|MYT1L_MOUSE	9e-25	Myelin transcription factor 1-like protein OS=Mus musculus GN=Myt1l PE=2 SV=2	KOG3803	2e-25	Transcription factor containing C2HC type Zn finger							GO:0005634;GO:0003677;GO:0003700;GO:0008270;GO:0030154;GO:0007399;GO:0006351	nucleus|DNA binding|transcription factor activity, sequence-specific DNA binding|zinc ion binding|cell differentiation|nervous system development|transcription, DNA-templated
comp186420_c0_seq3	12	0	24	24000000	24.5165	2.25457e-05	0.000709216	Up	1255
comp186437_c0_seq1	19	2	36	18	4.16993	2.75989e-05	0.000969409	Up	623
comp186553_c0_seq2	17.5	35	0	0	Inf	5.55574e-06	0.000195145	Down	684
comp186558_c0_seq1	19	0	38	38000000	25.1795	3.90066e-06	0.000122702	Up	492
comp186629_c0_seq1	19	3	35	11.6667	3.54432	4.83161e-05	0.0016971	Up	1281
comp186675_c0_seq1	63	19	107	5.63158	2.49354	2.21726e-05	0.00077881	Up	517
comp186677_c0_seq2	53.5	94	13	0.138298	-2.85415	1.48757e-05	0.000522506	Down	1244	gi|831313706|ref|XP_012689391.1|PREDICTED: CAVP-target protein [ClDownea harengus]	6.74242e-152	sp|P05548|CAVPT_BRALA	2e-51	CAVP-target protein OS=Branchiostoma lanceolatum PE=1 SV=1	KOG0613	5e-22	Projectin/twitchin and related proteins
comp186709_c0_seq1	24	0	48	48000000	25.5165	1.28355e-06	4.03762e-05	Up	396
comp186725_c0_seq1	10.5	21	0	0	Inf	3.41233e-05	0.00119858	Down	539
comp186727_c0_seq1	254	66	442	6.69697	2.74351	2.00813e-07	7.05354e-06	Up	1320
comp186728_c0_seq1	9.5	19	0	0	Inf	4.57294e-05	0.00160624	Down	741
comp186740_c0_seq1	219	4	434	108.5	6.76155	2.02346e-14	7.10738e-13	Up	1871
comp186754_c0_seq1	11	0	22	22000000	24.391	2.96643e-05	0.000933144	Up	315
comp186800_c0_seq1	123.5	242	5	0.0206612	-5.59694	2.87357e-10	1.00934e-08	Down	1710	gi|831290234|ref|XP_012676599.1|PREDICTED: keratin	0	sp|Q5K2N9|K1C18_PROAT	4e-86	Keratin, type I cytoskeletal 18 OS=Protopterus aethiopicus GN=krt18 PE=1 SV=1										GO:0005882;GO:0005198	intermediate filament|structural molecule activity
comp186919_c0_seq1	15.5	31	0	0	Inf	9.05486e-06	0.000318051	Down	355
comp186920_c0_seq1	14	0	28	28000000	24.7389	1.32482e-05	0.000416746	Up	579
comp186963_c1_seq2	121.5	57	186	3.26316	1.70627	4.80754e-05	0.00168864	Up	380	gi|831280289|ref|XP_012671169.1|PREDICTED: myelin transcription factor 1-like protein [Clupea harengus]	1.64722e-36	sp|Q9UL68|MYT1L_HUMAN	3e-32	Myelin transcription factor 1-like protein OS=Homo sapiens GN=MYT1L PE=2 SV=3	KOG3803	2e-18	Transcription factor containing C2HC type Zn finger							GO:0005634;GO:0003677;GO:0003700;GO:0008270;GO:0030154;GO:0007399;GO:0006351	nucleus|DNA binding|transcription factor activity, sequence-specific DNA binding|zinc ion binding|cell differentiation|nervous system development|transcription, DNA-templated
comp186985_c0_seq1	92	33	151	4.57576	2.19401	2.16034e-05	0.000758816	Up	333	gi|268569204|ref|XP_002648201.1|Hypothetical protein CBG24309 [Caenorhabditis briggsae] gi|187040287|emb|CAP20949.1| Protein CBG24309 [Caenorhabditis briggsae]	7.22721e-06
comp186995_c0_seq11	15	30	0	0	Inf	1.02645e-05	0.000360539	Down	1186	gi|930770935|ref|XP_014185840.1|PREDICTED: uncharacterized protein LOC102309729 isoform X1 [Haplochromis burtoni]	3.4017e-42	sp|O95388|WISP1_HUMAN	2e-12	WNT1-inducible-signaling pathway protein 1 OS=Homo sapiens GN=WISP1 PE=1 SV=1										GO:0005737;GO:0005615;GO:0005578;GO:0008201;GO:0005178;GO:0007155;GO:0007267;GO:0060548;GO:0001558;GO:0007165;GO:0016055	cytoplasm|extracellular space|proteinaceous extracellular matrix|heparin binding|integrin binding|cell adhesion|cell-cell signaling|negative regulation of cell death|regulation of cell growth|signal transduction|Wnt signaling pathway
comp187011_c0_seq2	18.5	37	0	0	Inf	4.38375e-06	0.000153979	Down	622
comp187074_c0_seq1	17	33	1	0.030303	-5.04439	1.978e-05	0.000694771	Down	1170
comp187085_c0_seq2	16	30	2	0.0666667	-3.90689	4.99027e-05	0.00175282	Down	573
comp187108_c0_seq3	9.5	19	0	0	Inf	4.57294e-05	0.00160624	Down	306
comp187156_c0_seq1	12	24	0	0	Inf	2.25457e-05	0.000791916	Down	369
comp187166_c0_seq1	9.5	0	19	19000000	24.1795	4.57294e-05	0.0014385	Up	971
comp187203_c1_seq5	16	31	1	0.0322581	-4.9542	2.46255e-05	0.000864966	Down	905	gi|742218566|ref|XP_010898540.1|PREDICTED: nectin-3-like isoform X3 [Esox lucius]	8.47817e-09
comp187278_c0_seq1	10	0	20	20000000	24.2535	3.9399e-05	0.00123937	Up	782
comp187334_c0_seq1	12	0	24	24000000	24.5165	2.25457e-05	0.000709216	Up	881
comp187347_c0_seq1	9.5	0	19	19000000	24.1795	4.57294e-05	0.0014385	Up	421
comp187348_c1_seq1	17.5	0	35	35000000	25.0609	5.55574e-06	0.000174766	Up	667
comp187450_c0_seq2	256.5	395	118	0.298734	-1.74307	1.35793e-05	0.000476972	Down	1156	gi|698422940|ref|XP_009813936.1|PREDICTED: CODown transcription factor 2-like	1.94116e-42	sp|Q6PH18|N2F1B_DANRE	8e-42	Nuclear receptor subfamily 2 groDown F member 1-B OS=Danio rerio GN=nr2f1b PE=2 SV=1	KOG3575	4e-44	FOG: Hormone receptors							GO:0005634;GO:0004879;GO:0043565;GO:0003707;GO:0008270;GO:0006351	nucleus|RNA polymerase II transcription factor activity, ligand-activated sequence-specific DNA binding|sequence-specific DNA binding|steroid hormone receptor activity|zinc ion binding|transcription, DNA-templated
comp187496_c0_seq1	10.5	21	0	0	Inf	3.41233e-05	0.00119858	Down	515	gi|831290388|ref|XP_012676684.1|PREDICTED: endonuclease domain-containing 1 protein-like [ClDownea harengus]	7.05764e-37	sp|Q8C522|ENDD1_MOUSE	3e-13	Endonuclease domain-containing 1 protein OS=Mus musculus GN=Endod1 PE=1 SV=2										GO:0070062;GO:0016020;GO:0004519;GO:0046872;GO:0003676	extracellular exosome|membrane|endonuclease activity|metal ion binding|nucleic acid binding
comp187533_c0_seq1	16	2	30	15	3.90689	4.99027e-05	0.00175282	Up	746
comp187628_c1_seq1	417	615	219	0.356098	-1.48966	1.71902e-05	0.000603804	Down	2052	gi|831298305|ref|XP_012681013.1|PREDICTED: extracellular serine/threonine protein kinase FAM20C-like [ClDownea harengus]	0	sp|Q5MJS3|FA20C_MOUSE	6e-133		KOG3829	3e-45	Uncharacterized conserved protein							GO:0070062;GO:0005615;GO:0005794;GO:0005524;GO:0005509;GO:0030145;GO:0004674;GO:0031214;GO:0097187;GO:0070166;GO:0071895;GO:0036179;GO:0030501;GO:0045669;GO:0006468;GO:0040036;GO:0051174;GO:0001501	extracellular exosome|extracellular space|Golgi apparatus|ATP binding|calcium ion binding|manganese ion binding|protein serine/threonine kinase activity|biomineral tissue development|dentinogenesis|enamel mineralization|odontoblast differentiation|osteoclast maturation|positive regulation of bone mineralization|positive regulation of osteoblast differentiation|protein phosphorylation|regulation o…
comp187639_c0_seq1	11.5	23	0	0	Inf	2.58472e-05	0.000907879	Down	344
comp187669_c0_seq2	32	3	61	20.3333	4.34577	5.40168e-06	0.000189733	Up	609
comp187718_c0_seq1	75.5	11	140	12.7273	3.66985	8.76677e-07	3.07932e-05	Up	849
comp187738_c0_seq1	67	19	115	6.05263	2.59756	1.56364e-05	0.000549228	Up	651
comp187790_c0_seq2	26	50	2	0.04	-4.64386	7.54507e-06	0.00026502	Down	531
comp187793_c0_seq1	10	0	20	20000000	24.2535	3.9399e-05	0.00123937	Up	465
comp187826_c0_seq1	16	0	32	32000000	24.9316	7.99857e-06	0.000251609	Up	640
comp187859_c0_seq2	67	0	134	134000000	26.9977	7.40491e-10	2.32935e-08	Up	1791
comp187873_c0_seq2	25.5	0	51	51000000	25.604	9.35629e-07	2.94319e-05	Up	1323
comp187885_c0_seq2	159	79	239	3.02532	1.59709	4.51213e-05	0.00158488	Up	1286	gi|966659556|gb|KTF94410.1|hypothetical protein cypCar_00006215 [Cyprinus carpio]	4.37637e-10
comp187928_c0_seq1	24	43	5	0.116279	-3.10434	4.97913e-05	0.00174891	Down	319
comp188015_c0_seq2	229.5	25	434	17.36	4.1177	4.85719e-10	1.70608e-08	Up	2050	gi|831320706|ref|XP_012693194.1|PREDICTED: arrestin-C-like [Clupea harengus]	0	sp|P36575|ARRC_HUMAN	4e-111	Arrestin-C OS=Homo sapiens GN=ARR3 PE=1 SV=2	KOG3865	1e-112	Arrestin	ko04144;ko04010;ko05032;ko04062;ko04740	Endocytosis|MAPK signaling pathway|Morphine addiction|Chemokine signaling pathway|Olfactory transduction	5	K04439	ARRB	beta-arrestin	GO:0005737;GO:0001917;GO:0001750;GO:0045202;GO:0006897;GO:0001932;GO:0007165;GO:0007601	cytoplasm|photoreceptor inner segment|photoreceptor outer segment|synapse|endocytosis|regulation of protein phosphorylation|signal transduction|visual perception
comp188047_c0_seq1	11.5	23	0	0	Inf	2.58472e-05	0.000907879	Down	491
comp188050_c0_seq1	27.5	0	55	55000000	25.7129	6.20027e-07	1.95041e-05	Up	1342	gi|831286029|ref|XP_012674310.1|PREDICTED: LOW QUALITY PROTEIN: serine/threonine-protein kinase haspin [Clupea harengus]	1.36378e-10
comp188094_c0_seq1	26.5	1	52	52	5.70044	2.89203e-06	0.000101582	Up	2296	gi|928082817|ref|XP_013856279.1|PREDICTED: uncharacterized protein LOC106512146 [Austrofundulus limnaeus]	1.62498e-68	sp|P11260|LORF1_MOUSE	1e-07	LINE-1 retrotransposable element ORF1 protein OS=Mus musculus PE=1 SV=2										GO:0005737;GO:0005730;GO:0000166	cytoplasm|nucleolus|nucleotide binding
comp188149_c0_seq1	568	291	845	2.90378	1.53793	8.79865e-06	0.000309051	Up	1000	gi|831283558|ref|XP_012672962.1|PREDICTED: peroxiredoxin-1 [Clupea harengus]	7.67225e-140	sp|P0CB50|PRDX1_CHICK	4e-126	Peroxiredoxin-1 OS=Gallus gallus GN=PRDX1 PE=1 SV=1	KOG0852	2e-121	Alkyl hydroperoxide reductase, thiol specific antioxidant and related enzymes	ko04146	Peroxisome	1	K13279	PRDX1	peroxiredoxin 1	GO:0070062;GO:0005615;GO:0005739;GO:0043209;GO:0005634;GO:0044822;GO:0008379;GO:0008283;GO:0034101;GO:0042744;GO:0042267;GO:0042345;GO:0032872;GO:0019430;GO:0001895	extracellular exosome|extracellular space|mitochondrion|myelin sheath|nucleus|poly(A) RNA binding|thioredoxin peroxidase activity|cell proliferation|erythrocyte homeostasis|hydrogen peroxide catabolic process|natural killer cell mediated cytotoxicity|regulation of NF-kappaB import into nucleus|regulation of stress-activated MAPK cascade|removal of superoxide radicals|retina homeostasis
comp188173_c0_seq1	17.5	0	35	35000000	25.0609	5.55574e-06	0.000174766	Up	707
comp188189_c1_seq3	220.5	97	344	3.54639	1.82635	1.30778e-05	0.000459357	Up	2358	gi|831319260|ref|XP_012692414.1|PREDICTED: polypeptide N-acetylgalactosaminyltransferase-like 6 [Clupea harengus]	0	sp|Q49A17|GLTL6_HUMAN	0	Polypeptide N-acetylgalactosaminyltransferase-like 6 OS=Homo sapiens GN=GALNTL6 PE=2 SV=2	KOG3736	2e-164	Polypeptide N-acetylgalactosaminyltransferase	ko00512	Mucin type O-glycan biosynthesis	1	K00710	GALNT	polypeptide N-acetylgalactosaminyltransferase	GO:0000139;GO:0016021;GO:0030246;GO:0046872;GO:0004653;GO:0006486	Golgi membrane|integral component of membrane|carbohydrate binding|metal ion binding|polypeptide N-acetylgalactosaminyltransferase activity|protein glycosylation
comp188189_c2_seq1	32	7	57	8.14286	3.02554	3.23806e-05	0.00113737	Up	613
comp188230_c0_seq1	28.5	6	51	8.5	3.08746	3.71307e-05	0.00130421	Up	721
comp188238_c0_seq1	19.5	3	36	12	3.58496	4.41736e-05	0.00155159	Up	1283
comp188240_c0_seq3	218.5	9	428	47.5556	5.57154	1.26636e-12	4.44809e-11	Up	1958	gi|831271256|ref|XP_012686649.1|PREDICTED: la-related protein 6-like [Clupea harengus]	0	sp|Q9BRS8|LARP6_HUMAN	8e-57	La-related protein 6 OS=Homo sapiens GN=LARP6 PE=1 SV=1	KOG1855	3e-56	Predicted RNA-binding protein							GO:0005737;GO:0005634;GO:0030529;GO:0000166;GO:0003723;GO:0006417;GO:0006396	cytoplasm|nucleus|ribonucleoprotein complex|nucleotide binding|RNA binding|regulation of translation|RNA processing
comp188302_c0_seq1	649	395	903	2.28608	1.19287	3.53995e-05	0.0012434	Up	1567	gi|831325356|ref|XP_012695745.1|PREDICTED: ras-related protein Rab-27B [Clupea harengus]	1.55041e-94	sp|Q99P58|RB27B_MOUSE	5e-75	Ras-related protein Rab-27B OS=Mus musculus GN=Rab27b PE=1 SV=3	KOG0081	2e-75	GTPase Rab27, small G protein superfamily	ko04972	Pancreatic secretion	1	K07886	RAB27B	Ras-related protein Rab-27B	GO:0016324;GO:0070062;GO:0005794;GO:0005795;GO:0042470;GO:0032585;GO:0030141;GO:0030140;GO:0042589;GO:0019003;GO:0005525;GO:0003924;GO:0031489;GO:0019904;GO:0006886;GO:0032402;GO:0071985;GO:0045921;GO:0009306;GO:0032482;GO:0006904	apical plasma membrane|extracellular exosome|Golgi apparatus|Golgi stack|melanosome|multivesicular body membrane|secretory granule|trans-Golgi network transport vesicle|zymogen granule membrane|GDP binding|GTP binding|GTPase activity|myosin V binding|protein domain specific binding|intracellular protein transport|melanosome transport|multivesicular body sorting pathway|positive regulation of exoc…
comp188307_c0_seq1	42	0	84	84000000	26.3239	4.0514e-08	1.27444e-06	Up	418
comp188364_c0_seq1	13	0	26	26000000	24.632	1.72215e-05	0.000541734	Up	811
comp188403_c0_seq1	9.5	19	0	0	Inf	4.57294e-05	0.00160624	Down	552	gi|847173925|ref|XP_012809991.1|PREDICTED: uncharacterized protein LOC105945767 [Xenopus (Silurana) tropicalis]	9.79088e-21
comp188455_c0_seq6	14	28	0	0	Inf	1.32482e-05	0.000465342	Down	864
comp188461_c0_seq2	274	405	143	0.353086	-1.50191	2.94077e-05	0.00103294	Down	1763	gi|831278935|ref|XP_012670415.1|PREDICTED: tumor protein p53-inducible nuclear protein 2-like isoform X1 [ClDownea harengus]	3.51889e-65
comp188503_c0_seq4	15.5	31	0	0	Inf	9.05486e-06	0.000318051	Down	618
comp188527_c0_seq1	93.5	40	147	3.675	1.87774	4.54018e-05	0.00159473	Up	2981	gi|831278213|ref|XP_012670020.1|PREDICTED: hematopoietically-expressed homeobox protein HHEX [Clupea harengus]	5.88039e-134	sp|Q8AWG6|HHEX_XENTR	2e-86	Hematopoietically-expressed homeobox protein hhex OS=Xenopus tropicalis GN=hhex PE=2 SV=1	KOG0483	1e-85	Transcription factor HEX, contains HOX and HALZ domains	ko05202;ko04950	Transcriptional misregulation in cancers|Maturity onset diabetes of the young	2	K08024	HHEX, HEX, PRH	homeobox protein HEX	GO:0005634;GO:0043565;GO:0009952;GO:0035162;GO:0007507;GO:0001889;GO:0000122;GO:0045892;GO:0030177;GO:0006351;GO:0001570;GO:0016055	nucleus|sequence-specific DNA binding|anterior/posterior pattern specification|embryonic hemopoiesis|heart development|liver development|negative regulation of transcription from RNA polymerase II promoter|negative regulation of transcription, DNA-templated|positive regulation of Wnt signaling pathway|transcription, DNA-templated|vasculogenesis|Wnt signaling pathway
comp188587_c0_seq3	152.5	301	4	0.013289	-6.23362	7.03612e-12	2.47143e-10	Down	1434	gi|929256452|ref|XP_014004573.1|PREDICTED: histone-lysine N-methyltransferase SUV420H1-like [Salmo salar] gi|929256454|ref|XP_014004574.1| PREDICTED: histone-lysine N-methyltransferase SUV420H1-like [Salmo salar] gi|929256456|ref|XP_014004575.1| PREDICTED: histone-lysine N-methyltransferase SUV420H1-like [Salmo salar] gi|929256458|ref|XP_014004576.1| PREDICTED: histone-lysine N-methyltransferase …	2.17311e-08
comp188600_c0_seq2	15	0	30	30000000	24.8385	1.02645e-05	0.000322888	Up	1121
comp188618_c3_seq1	105	0	210	210000000	27.6458	4.32977e-12	1.36201e-10	Up	953
comp188693_c0_seq2	16.5	33	0	0	Inf	7.07474e-06	0.000248499	Down	604
comp188699_c0_seq1	20.5	3	38	12.6667	3.66297	3.69777e-05	0.00129884	Up	1026
comp188703_c0_seq1	25	48	2	0.0416667	-4.58496	9.02258e-06	0.000316917	Down	632
comp188718_c0_seq1	123.5	58	189	3.25862	1.70426	4.72715e-05	0.0016604	Up	335
comp188742_c0_seq1	40	2	78	39	5.2854	7.22531e-07	2.53788e-05	Up	710
comp188777_c0_seq1	581	232	930	4.00862	2.00311	7.37547e-07	2.59063e-05	Up	2274	gi|657566594|ref|XP_008286643.1|PREDICTED: class E basic helix-loop-helix protein 22 [Stegastes partitus]	1.17105e-135	sp|Q71T09|BHE22_CHICK	2e-87	Class E basic helix-loop-helix protein 22 OS=Gallus gallus GN=BHLHE22 PE=2 SV=1	KOG3898	6e-81	Transcription factor NeuroD and related HTH proteins							GO:0005634;GO:0006355;GO:0006351	nucleus|regulation of transcription, DNA-templated|transcription, DNA-templated
comp188779_c0_seq1	77	133	21	0.157895	-2.66297	9.85918e-06	0.000346303	Down	1360	gi|831322806|ref|XP_012694346.1|PREDICTED: parvalbumin	1.48795e-58	sp|P0CE71|OCM2_HUMAN	5e-39	Putative oncomodulin-2 OS=Homo sapiens GN=OCM2 PE=5 SV=1	KOG0027	1e-39	Calmodulin and related proteins (EF-Hand sDownerfamily)							GO:0005509	calcium ion binding
comp188783_c1_seq1	13	26	0	0	Inf	1.72215e-05	0.000604904	Down	686
comp188826_c0_seq4	32	5	59	11.8	3.56071	1.52234e-05	0.000534719	Up	2189
comp188835_c1_seq1	10	0	20	20000000	24.2535	3.9399e-05	0.00123937	Up	338
comp188906_c0_seq1	54.5	19	90	4.73684	2.24393	4.68325e-05	0.00164499	Up	565	gi|941817118|ref|XP_014330302.1|PREDICTED: protein SZT2 [Xiphophorus maculatus]	1.16548e-12
comp188913_c0_seq1	20.5	41	0	0	Inf	2.76576e-06	9.71468e-05	Down	1229
comp188948_c0_seq1	83	10	156	15.6	3.96347	2.82885e-07	9.93629e-06	Up	411
comp188980_c0_seq1	16.5	32	1	0.03125	-5	2.20601e-05	0.000774857	Down	573	gi|831291902|ref|XP_012677513.1|PREDICTED: deleted in malignant brain tumors 1 protein-like	1.69364e-51	sp|P30205|WC11_BOVIN	7e-42	Antigen WC1.1 OS=Bos taurus PE=2 SV=1	KOG3627	8e-08	Trypsin	ko04970	Salivary secretion	1	K13912	DMBT1	deleted in malignant brain tumors 1 protein	GO:0005576;GO:0016020;GO:0005044	extracellular region|membrane|scavenger receptor activity
comp189003_c0_seq2	12.5	25	0	0	Inf	1.96876e-05	0.000691526	Down	1037
comp189029_c3_seq2	21.5	3	40	13.3333	3.73697	3.10145e-05	0.00108938	Up	598	gi|831305438|ref|XP_012684903.1|PREDICTED: calcium-dependent secretion activator 2 [Clupea harengus]	1.75866e-124	sp|Q8BYR5|CAPS2_MOUSE	1e-94	Calcium-dependent secretion activator 2 OS=Mus musculus GN=Cadps2 PE=1 SV=2	KOG3543	2e-91	Ca2+-dependent activator protein							GO:0030054;GO:0016023;GO:0031410;GO:0030659;GO:0045211;GO:0042734;GO:0008289;GO:0046872;GO:0009267;GO:0045921;GO:0015031;GO:0016082	cell junction|cytoplasmic membrane-bounded vesicle|cytoplasmic vesicle|cytoplasmic vesicle membrane|postsynaptic membrane|presynaptic membrane|lipid binding|metal ion binding|cellular response to starvation|positive regulation of exocytosis|protein transport|synaptic vesicle priming
comp189042_c0_seq1	66.5	9	124	13.7778	3.78427	1.08584e-06	3.81399e-05	Up	551
comp189079_c0_seq1	65.5	121	10	0.0826446	-3.59694	1.74695e-06	6.13613e-05	Down	1131
comp189220_c0_seq2	10.5	21	0	0	Inf	3.41233e-05	0.00119858	Down	1206
comp189229_c0_seq1	59	115	3	0.026087	-5.26053	1.04416e-07	3.66761e-06	Down	872
comp189247_c0_seq9	32	60	4	0.0666667	-3.90689	9.50405e-06	0.000333829	Down	3244	gi|908556042|ref|XP_013122974.1|PREDICTED: otogelin [Oreochromis niloticus]	0	sp|O55225|OTOG_MOUSE	0	Otogelin OS=Mus musculus GN=Otog PE=1 SV=2	KOG1216	0	von Willebrand factor and related coagulation proteins							GO:0016324;GO:0005829;GO:0005615;GO:0005578;GO:0046556;GO:0005198;GO:0008344;GO:0046373;GO:0007605	apical plasma membrane|cytosol|extracellular space|proteinaceous extracellular matrix|alpha-L-arabinofuranosidase activity|structural molecule activity|adult locomotory behavior|L-arabinose metabolic process|sensory perception of sound
comp189300_c0_seq1	93	27	159	5.88889	2.558	8.23836e-06	0.000289371	Up	1785	gi|831316141|ref|XP_012690697.1|PREDICTED: calcyphosin-like protein [Clupea harengus]	1.05245e-105	sp|Q6P8Y1|CAPSL_MOUSE	8e-85	Calcyphosin-like protein OS=Mus musculus GN=Capsl PE=2 SV=4	KOG0032	5e-69	Ca2+/calmodulin-dependent protein kinase, EF-Hand protein superfamily							GO:0005737;GO:0005509	cytoplasm|calcium ion binding
comp189313_c0_seq1	21.5	2	41	20.5	4.35755	1.71452e-05	0.000602223	Up	523
comp189337_c0_seq1	30	60	0	0	Inf	3.76006e-07	1.32072e-05	Down	1782	gi|961975375|ref|XP_014823266.1|PREDICTED: uncharacterized protein LOC106903790 isoform X2 [Poecilia mexicana]	0	sp|O92815|POL_WDSV	2e-92	Gag-Pol polyprotein OS=Walleye dermal sarcoma virus GN=gag-pol PE=1 SV=2	KOG0017	9e-35	FOG: Transposon-encoded proteins with TYA, reverse transcriptase, integrase domains in various combinations							GO:0020002;GO:0016020;GO:0019013;GO:0004190;GO:0003677;GO:0003887;GO:0003723;GO:0003964;GO:0004523;GO:0039660;GO:0008270;GO:0015074;GO:0006310	host cell plasma membrane|membrane|viral nucleocapsid|aspartic-type endopeptidase activity|DNA binding|DNA-directed DNA polymerase activity|RNA binding|RNA-directed DNA polymerase activity|RNA-DNA hybrid ribonuclease activity|structural constituent of virion|zinc ion binding|DNA integration|DNA recombination
comp189430_c0_seq1	63	15	111	7.4	2.88753	9.49879e-06	0.000333644	Up	310
comp189439_c0_seq2	120	2	238	119	6.89482	2.21757e-11	7.78919e-10	Up	659	gi|831311353|ref|XP_012688124.1|PREDICTED: troponin I	1.2726e-51	sp|P68247|TNNI2_COTJA	5e-32	Troponin I, fast skeletal muscle OS=Coturnix coturnix japonica GN=TNNI2 PE=3 SV=2	KOG3977	5e-31	Troponin I							GO:0005861;GO:0046872	troponin complex|metal ion binding
comp189439_c2_seq2	58	0	116	116000000	26.7895	2.90014e-09	9.1229e-08	Up	402	gi|831311372|ref|XP_012688133.1|PREDICTED: troponin I	5.49529e-14	sp|P68247|TNNI2_COTJA	7e-11	Troponin I, fast skeletal muscle OS=Coturnix coturnix japonica GN=TNNI2 PE=3 SV=2	KOG3977	8e-11	Troponin I							GO:0005861;GO:0046872	troponin complex|metal ion binding
comp189458_c0_seq1	38309.5	52618	24001	0.456137	-1.13246	6.93984e-06	0.000243761	Down	2571	gi|831299699|ref|XP_012681770.1|PREDICTED: serotransferrin-2-like [ClDownea harengus]	0	sp|P80429|TRFE2_SALSA	0	Serotransferrin-2 OS=Salmo salar GN=tf2 PE=1 SV=1				ko04066;ko04978	HIF-1 signaling pathway|Mineral absorption	2	K14736	TF	transferrin	GO:0005615;GO:0046872;GO:0006811;GO:0055072	extracellular space|metal ion binding|ion transport|iron ion homeostasis
comp189572_c0_seq4	10	20	0	0	Inf	3.9399e-05	0.00138389	Down	642
comp189581_c0_seq1	50	3	97	32.3333	5.01495	3.6269e-07	1.27394e-05	Up	445
comp189609_c0_seq1	95.5	162	29	0.179012	-2.48187	9.48956e-06	0.00033332	Down	1635	gi|831307159|ref|XP_012685837.1|PREDICTED: serine protease inhibitor A3L-like [ClDownea harengus]	0	sp|O54758|ALMS_TAMSI	6e-70	Alpha-1-antitrypsin-like protein CM55-MS OS=Tamias sibiricus PE=2 SV=1	KOG2392	5e-66	Serpin							GO:0005615;GO:0004867	extracellular space|serine-type endopeptidase inhibitor activity
comp189638_c0_seq1	26.5	49	4	0.0816327	-3.61471	2.22126e-05	0.000780216	Down	369
comp189649_c0_seq1	56	96	16	0.166667	-2.58496	2.30765e-05	0.000810558	Down	329
comp189676_c0_seq1	48.5	12	85	7.08333	2.82443	1.9449e-05	0.000683145	Up	517
comp189701_c0_seq2	10	20	0	0	Inf	3.9399e-05	0.00138389	Down	632
comp189753_c0_seq3	10.5	0	21	21000000	24.3239	3.41233e-05	0.00107341	Up	442
comp189768_c0_seq2	11	22	0	0	Inf	2.96643e-05	0.00104196	Down	663
comp189784_c0_seq2	81	133	29	0.218045	-2.1973	2.69546e-05	0.000946778	Down	988	gi|679193591|gb|KFW83532.1|hypothetical protein N305_01566	6.12804e-14
comp189821_c0_seq1	45.5	12	79	6.58333	2.71882	2.67695e-05	0.000940275	Up	2320	gi|831314449|ref|XP_012689795.1|PREDICTED: neuropeptide Y receptor type 2-like [Clupea harengus]	0	sp|Q9DDN6|NPY2R_CHICK	6e-125	Neuropeptide Y receptor type 2 OS=Gallus gallus GN=NPY2R PE=3 SV=1	KOG3656	8e-119	FOG: 7 transmembrane receptor	ko04080	Neuroactive ligand-receptor interaction	1	K04205	NPY2R	neuropeptide Y receptor type 2	GO:0005887;GO:0031513;GO:0004930;GO:0001601;GO:0007193;GO:0003214;GO:0007166;GO:0007631;GO:0007218;GO:0003151;GO:0007268	integral component of plasma membrane|nonmotile primary cilium|G-protein coupled receptor activity|peptide YY receptor activity|adenylate cyclase-inhibiting G-protein coupled receptor signaling pathway|cardiac left ventricle morphogenesis|cell surface receptor signaling pathway|feeding behavior|neuropeptide signaling pathway|outflow tract morphogenesis|synaptic transmission
comp189826_c0_seq1	43.5	0	87	87000000	26.3745	3.12013e-08	9.81494e-07	Up	823	gi|831327732|ref|XP_012697045.1|PREDICTED: progonadoliberin-2 [Clupea harengus]	2.52872e-36	sp|Q8UW81|GON2_VERMO	6e-31	Progonadoliberin-2 OS=Verasper moseri GN=gnrh2 PE=2 SV=1				ko04912	GnRH signaling pathway	1	K05252	GNRH	gonadotropin-releasing hormone	GO:0005576;GO:0005183;GO:0007275	extracellular region|gonadotropin hormone-releasing hormone activity|multicellular organismal development
comp189847_c1_seq1	187	90	284	3.15556	1.65789	3.0049e-05	0.00105547	Up	1090
comp189862_c0_seq1	1785	576	2994	5.19792	2.37793	2.17312e-09	7.63305e-08	Up	988
comp189867_c0_seq1	117.5	52	183	3.51923	1.81526	3.79963e-05	0.00133462	Up	800
comp189867_c2_seq1	134	40	228	5.7	2.51096	3.78253e-06	0.000132861	Up	1048	gi|831305866|ref|XP_012685134.1|PREDICTED: protachykinin-1 [Clupea harengus]	1.48916e-52	sp|P25421|TKN1_CARAU	3e-44	Protachykinin OS=Carassius auratus PE=1 SV=2				ko04080	Neuroactive ligand-receptor interaction	1	K05239	TAC1	tachykinin 1	GO:0005576;GO:0007218;GO:0007268;GO:0007217	extracellular region|neuropeptide signaling pathway|synaptic transmission|tachykinin receptor signaling pathway
comp189908_c0_seq1	63	0	126	126000000	26.9088	1.34666e-09	4.23615e-08	Up	804
comp189911_c0_seq2	9.5	0	19	19000000	24.1795	4.57294e-05	0.0014385	Up	1450
comp189928_c1_seq1	347.5	500	195	0.39	-1.35845	3.63631e-05	0.00127725	Down	386
comp189928_c2_seq1	464	707	221	0.312588	-1.67766	6.32804e-06	0.000222272	Down	1001
comp189929_c0_seq1	54	17	91	5.35294	2.42033	3.40106e-05	0.00119462	Up	1163	gi|831316929|ref|XP_012691127.1|PREDICTED: protein reprimo [Clupea harengus]	1.06842e-55	sp|Q6PBK8|RPRMB_DANRE	7e-47	Protein reprimo B OS=Danio rerio GN=rprmb PE=3 SV=1				ko04115	p53 signaling pathway	1	K10128	RPRM	reprimo, TP53-dependent G2 arrest mediator candidate	GO:0005737;GO:0016021	cytoplasm|integral component of membrane
comp189967_c0_seq1	44	84	4	0.047619	-4.39232	1.6497e-06	5.79457e-05	Down	549
comp190102_c0_seq1	11.5	0	23	23000000	24.4551	2.58472e-05	0.000813069	Up	305
comp190147_c1_seq1	10.5	0	21	21000000	24.3239	3.41233e-05	0.00107341	Up	461
comp190148_c0_seq2	23	46	0	0	Inf	1.59108e-06	5.58864e-05	Down	742
comp190184_c0_seq1	1845.5	770	2921	3.79351	1.92353	9.11017e-08	3.19994e-06	Up	2434	gi|831316177|ref|XP_012690717.1|PREDICTED: neurogenic differentiation factor 6-B-like [Clupea harengus]	5.98599e-125	sp|Q6NYU3|NDF6A_DANRE	2e-97	Neurogenic differentiation factor 6-A OS=Danio rerio GN=neurod6a PE=2 SV=1	KOG3898	2e-57	Transcription factor NeuroD and related HTH proteins							GO:0005634;GO:0003677;GO:0030154;GO:0007399;GO:0006355;GO:0006351	nucleus|DNA binding|cell differentiation|nervous system development|regulation of transcription, DNA-templated|transcription, DNA-templated
comp190285_c0_seq2	13.5	0	27	27000000	24.6865	1.50911e-05	0.000474716	Up	744
comp190300_c0_seq1	15.5	0	31	31000000	24.8858	9.05486e-06	0.000284837	Up	933	gi|1170759|sp|P08699.4|LEG3_RATRecName: Full=Galectin-3; Short=Gal-3; AltName: Full=35 kDa lectin; AltName: Full=Carbohydrate-binding protein 35; Short=CBP 35; AltName: Full=Galactose-specific lectin 3; AltName: Full=IgE-binding protein; AltName: Full=Laminin-binding protein; AltName: Full=Lectin L-29; AltName: Full=Mac-2 antigen gi|57870645|gb|AAH89054.1| Lectin	1.64137e-94	sp|P08699|LEG3_RAT	5e-96	Galectin-3 OS=Rattus norvegicus GN=Lgals3 PE=1 SV=4	KOG3587	6e-80	Galectin, galactose-binding lectin							GO:0009986;GO:0005737;GO:0005615;GO:0005634;GO:0005886;GO:0005681;GO:0050785;GO:0048030;GO:0034988;GO:0019863;GO:0048029;GO:0030154;GO:0045087;GO:0006397;GO:0043066;GO:1903769;GO:0045766;GO:0008284;GO:0014064;GO:0008380;GO:0007165	cell surface|cytoplasm|extracellular space|nucleus|plasma membrane|spliceosomal complex|advanced glycation end-product receptor activity|disaccharide binding|Fc-gamma receptor I complex binding|IgE binding|monosaccharide binding|cell differentiation|innate immune response|mRNA processing|negative regulation of apoptotic process|negative regulation of cell proliferation in bone marrow|positive reg…
comp190343_c0_seq5	22.5	43	2	0.0465116	-4.42626	1.42328e-05	0.000499927	Down	2128	gi|928025653|ref|XP_013861075.1|PREDICTED: uncharacterized protein LOC106515698	1.8947e-69
comp190361_c0_seq1	165.5	263	68	0.258555	-1.95146	1.44687e-05	0.000508211	Down	906
comp190362_c0_seq1	29	7	51	7.28571	2.86507	4.83378e-05	0.00169786	Up	932
comp190374_c0_seq1	205.5	46	365	7.93478	2.98819	1.52847e-07	5.36872e-06	Up	1219
comp190415_c0_seq2	11.5	0	23	23000000	24.4551	2.58472e-05	0.000813069	Up	580
comp190425_c0_seq1	56	7	105	15	3.90689	1.58377e-06	5.56297e-05	Up	1241
comp190427_c0_seq2	19	0	38	38000000	25.1795	3.90066e-06	0.000122702	Up	1241	gi|736161898|ref|XP_010790896.1|PREDICTED: uncharacterized protein LOC104963906 isoform X1 [Notothenia coriiceps]	7.93107e-06
comp190508_c0_seq1	15.5	1	30	30	4.90689	2.75149e-05	0.000966459	Up	1739	gi|47219955|emb|CAG11488.1|unnamed protein product	2.66309e-30	sp|Q9NXL2|ARH38_HUMAN	4e-24	Rho guanine nucleotide exchange factor 38 OS=Homo sapiens GN=ARHGEF38 PE=2 SV=1	KOG3519	9e-25	Invasion-inducing protein TIAM1/CDC24 and related RhoGEF GTPases							GO:0005737;GO:0005089;GO:0035023	cytoplasm|Rho guanyl-nucleotide exchange factor activity|regulation of Rho protein signal transduction
comp190557_c1_seq1	795	483	1107	2.29193	1.19656	2.85516e-05	0.00100287	Up	1916						KOG3575	2e-06	FOG: Hormone receptors
comp190563_c0_seq1	137.5	214	61	0.285047	-1.81073	3.0328e-05	0.00106527	Down	1041	gi|597738688|ref|XP_007231554.1|PREDICTED: LIM domain transcription factor LMO4-B-like [Astyanax mexicanus]	6.15979e-85	sp|Q5FVB2|LMO41_XENTR	2e-75	LIM domain transcription factor LMO4.1 OS=Xenopus tropicalis GN=lmo4.1 PE=2 SV=1	KOG0490	4e-73	Transcription factor, contains HOX domain							GO:0003712;GO:0008270;GO:0007369;GO:0007498;GO:0045665;GO:0045944;GO:0006351	transcription cofactor activity|zinc ion binding|gastrulation|mesoderm development|negative regulation of neuron differentiation|positive regulation of transcription from RNA polymerase II promoter|transcription, DNA-templated
comp190620_c0_seq1	14.5	0	29	29000000	24.7895	1.16519e-05	0.000366532	Up	387
comp190665_c0_seq1	20.5	40	1	0.025	-5.32193	9.44028e-06	0.000331589	Down	2440
comp190669_c0_seq1	14	0	28	28000000	24.7389	1.32482e-05	0.000416746	Up	359
comp190710_c0_seq1	54	99	9	0.0909091	-3.45943	4.35312e-06	0.000152903	Down	512
comp190739_c0_seq1	30.5	57	4	0.0701754	-3.83289	1.19433e-05	0.000419505	Down	545
comp190740_c0_seq5	188.5	95	282	2.96842	1.5697	3.90139e-05	0.00137036	Up	1089
comp190756_c0_seq2	16.5	0	33	33000000	24.976	7.07474e-06	0.000222549	Up	1812	gi|831311829|ref|XP_012688381.1|PREDICTED: vacuolar protein sorting-associated protein 52 homolog [Clupea harengus]	1.99989e-10
comp190781_c1_seq1	1117.5	1772	463	0.261287	-1.93629	2.43764e-07	8.56219e-06	Down	1417	gi|831300374|ref|XP_012682142.1|PREDICTED: fructose-bisphosphate aldolase C [ClDownea harengus]	0	sp|Q4KMC8|ALDCA_DANRE	6e-178	Fructose-bisphosphate aldolase C-A OS=Danio rerio GN=aldoca PE=2 SV=1	KOG1557	2e-170	Fructose-biphosphate aldolase	ko00010;ko00030;ko00051;ko00680;ko00710;ko01200;ko01230	Glycolysis / Gluconeogenesis|Pentose phosphate pathway|Fructose and mannose metabolism|Methane metabolism|Carbon fixation in photosynthetic organisms|Carbon metabolism|Biosynthesis of amino acids	7	K01623	ALDO	fructose-bisphosphate aldolase, class I	GO:0004332;GO:0006096	fructose-bisphosphate aldolase activity|glycolytic process
comp190781_c2_seq1	397	665	129	0.193985	-2.36598	2.85865e-07	1.0041e-05	Down	570	gi|966671808|gb|KTG05189.1|hypothetical protein cypCar_00011925	9.37537e-49	sp|Q4KMC8|ALDCA_DANRE	9e-47	Fructose-bisphosphate aldolase C-A OS=Danio rerio GN=aldoca PE=2 SV=1	KOG1557	3e-42	Fructose-biphosphate aldolase	ko00010;ko00030;ko00051;ko00680;ko00710;ko01200;ko01230	Glycolysis / Gluconeogenesis|Pentose phosphate pathway|Fructose and mannose metabolism|Methane metabolism|Carbon fixation in photosynthetic organisms|Carbon metabolism|Biosynthesis of amino acids	7	K01623	ALDO	fructose-bisphosphate aldolase, class I	GO:0004332;GO:0006096	fructose-bisphosphate aldolase activity|glycolytic process
comp190792_c0_seq1	32.5	0	65	65000000	25.9539	2.31133e-07	7.27069e-06	Up	1435	gi|831309716|ref|XP_012687232.1|PREDICTED: lecithin retinol acyltransferase [Clupea harengus]	1.12201e-131	sp|Q9BGL2|LRAT_BOVIN	6e-89	Lecithin retinol acyltransferase OS=Bos taurus GN=LRAT PE=1 SV=1				ko00830;ko04977	Retinol metabolism|Vitamin digestion and absorption	2	K00678	LRAT	phosphatidylcholine-retinol O-acyltransferase	GO:0005623;GO:0005789;GO:0016021;GO:0005771;GO:0048471;GO:0005791;GO:0047173;GO:0050896;GO:0042572;GO:0007601	cell|endoplasmic reticulum membrane|integral component of membrane|multivesicular body|perinuclear region of cytoplasm|rough endoplasmic reticulum|phosphatidylcholine-retinol O-acyltransferase activity|response to stimulus|retinol metabolic process|visual perception
comp190805_c0_seq4	69.5	16	123	7.6875	2.94251	6.55132e-06	0.000230114	Up	1304
comp190841_c0_seq2	14	1	27	27	4.75489	3.86111e-05	0.00135621	Up	2079
comp190853_c0_seq1	17	34	0	0	Inf	6.26555e-06	0.000220077	Down	809
comp190866_c1_seq3	16.5	32	1	0.03125	-5	2.20601e-05	0.000774857	Down	1977	gi|642105903|emb|CDQ73854.1|unnamed protein product [Oncorhynchus mykiss]	3.22466e-23
comp190926_c0_seq1	27.5	53	2	0.0377358	-4.72792	5.78933e-06	0.000203349	Down	813
comp190937_c0_seq1	78.5	24	133	5.54167	2.47032	1.5013e-05	0.00052733	Up	628
comp190973_c0_seq2	23.5	3	44	14.6667	3.87447	2.1943e-05	0.000770744	Up	1414
comp190991_c2_seq1	77	21	133	6.33333	2.66297	9.85918e-06	0.000346303	Up	1277	gi|831524446|ref|XP_012718696.1|PREDICTED: early growth response protein 3 [Fundulus heteroclitus]	1.19328e-180	sp|P43300|EGR3_MOUSE	2e-109	Early growth response protein 3 OS=Mus musculus GN=Egr3 PE=2 SV=2	KOG1721	7e-109	FOG: Zn-finger	ko05203;ko05161	Viral carcinogenesis|Hepatitis B	2	K12497	EGR3	early growth response protein 3	GO:0005737;GO:0005634;GO:0003677;GO:0046872;GO:0003700;GO:0002042;GO:0071320;GO:0044344;GO:0071371;GO:0035924;GO:0035767;GO:0043066;GO:0007274;GO:0007422;GO:0001938;GO:0033089;GO:0045586;GO:0006351	cytoplasm|nucleus|DNA binding|metal ion binding|transcription factor activity, sequence-specific DNA binding|cell migration involved in sprouting angiogenesis|cellular response to cAMP|cellular response to fibroblast growth factor stimulus|cellular response to gonadotropin stimulus|cellular response to vascular endothelial growth factor stimulus|endothelial cell chemotaxis|negative regulation of …
comp191050_c0_seq1	92.5	185	0	0	Inf	2.1335e-11	7.49388e-10	Down	686
comp191099_c0_seq4	396.5	230	563	2.44783	1.2915	4.00209e-05	0.00140573	Up	3844	gi|498979118|ref|XP_004549493.1|PREDICTED: CXXC-type zinc finger protein 4 [Maylandia zebra] gi|498979122|ref|XP_004549494.1| PREDICTED: CXXC-type zinc finger protein 4 [Maylandia zebra] gi|542238846|ref|XP_005457059.1| PREDICTED: CXXC-type zinc finger protein 4 [Oreochromis niloticus] gi|548349081|ref|XP_005726896.1| PREDICTED: CXXC-type zinc finger protein 4 [Pundamilia nyererei] gi|554859909|r…	0	sp|Q0VFP6|CXXC4_XENTR	1e-107	CXXC-type zinc finger protein 4 OS=Xenopus tropicalis GN=cxxc4 PE=2 SV=2				ko04310	Wnt signaling pathway	1	K03344	IDAX	Dvl-binding protein IDAX	GO:0005737;GO:0003677;GO:0008270;GO:0016055;GO:0007352	cytoplasm|DNA binding|zinc ion binding|Wnt signaling pathway|zygotic specification of dorsal/ventral axis
comp191104_c0_seq1	13	0	26	26000000	24.632	1.72215e-05	0.000541734	Up	386
comp191104_c1_seq2	21.5	0	43	43000000	25.3578	2.21055e-06	6.95367e-05	Up	924	gi|831312955|ref|XP_012688994.1|PREDICTED: tetranectin-like isoform X1 [Clupea harengus]	1.55527e-116	sp|P05452|TETN_HUMAN	6e-67	Tetranectin OS=Homo sapiens GN=CLEC3B PE=1 SV=3	KOG4297	3e-68	C-type lectin
comp191204_c0_seq2	25.5	5	46	9.2	3.20163	3.96819e-05	0.00139382	Up	422
comp191207_c1_seq1	337.5	507	168	0.331361	-1.59352	1.54193e-05	0.0005416	Down	769
comp191208_c0_seq1	66.5	114	19	0.166667	-2.58496	1.63326e-05	0.000573681	Down	2022	gi|688596198|ref|XP_009291707.1|PREDICTED: anoctamin-1-like [Danio rerio]	0	sp|Q5XXA6|ANO1_HUMAN	4e-141	Anoctamin-1 OS=Homo sapiens GN=ANO1 PE=1 SV=1	KOG2514	1e-73	Uncharacterized conserved protein	ko04740	Olfactory transduction	1	K19497	ANO2, TMEM16B	anoctamin-2	GO:0016324;GO:0034707;GO:0005737;GO:0009897;GO:0070062;GO:0005886;GO:0005227;GO:0005254;GO:0005229;GO:0015111;GO:0005247;GO:0098655;GO:0006812;GO:0034605;GO:1902476;GO:0006821;GO:0050965;GO:0015705;GO:0034220;GO:0007275;GO:0007200;GO:0035774;GO:1903959;GO:0042391;GO:0055085	apical plasma membrane|chloride channel complex|cytoplasm|external side of plasma membrane|extracellular exosome|plasma membrane|calcium activated cation channel activity|chloride channel activity|intracellular calcium activated chloride channel activity|iodide transmembrane transporter activity|voltage-gated chloride channel activity|cation transmembrane transport|cation transport|cellular respo…
comp191222_c0_seq1	15.5	1	30	30	4.90689	2.75149e-05	0.000966459	Up	1725	gi|241630365|ref|XP_002410158.1|conserved hypothetical protein [Ixodes scapularis] gi|215503329|gb|EEC12823.1| conserved hypothetical protein	2.18924e-81
comp191245_c1_seq1	128	42	214	5.09524	2.34915	7.06315e-06	0.000248092	Up	606
comp191273_c1_seq1	24	3	45	15	3.90689	2.0147e-05	0.000707662	Up	1815	gi|528483762|ref|XP_005172203.1|PREDICTED: putative nuclease HARBI1 [Danio rerio]	1.26804e-59	sp|Q96MB7|HARB1_HUMAN	3e-35	Putative nuclease HARBI1 OS=Homo sapiens GN=HARBI1 PE=1 SV=1	KOG4585	1e-08	Predicted transposase							GO:0005813;GO:0005737;GO:0005634;GO:0046872;GO:0004518	centrosome|cytoplasm|nucleus|metal ion binding|nuclease activity
comp191318_c0_seq1	82	22	142	6.45455	2.69032	7.92558e-06	0.000278385	Up	883
comp191423_c0_seq1	227.5	84	371	4.41667	2.14296	3.72576e-06	0.000130867	Up	1473	gi|831272055|ref|XP_012672293.1|PREDICTED: argininosuccinate synthase [Clupea harengus]	0	sp|Q66I24|ASSY_DANRE	0	Argininosuccinate synthase OS=Danio rerio GN=ass1 PE=2 SV=1	KOG1706	0	Argininosuccinate synthase	ko00250;ko01230	Alanine, aspartate and glutamate metabolism|Biosynthesis of amino acids	2	K01940	argG, ASS1	argininosuccinate synthase	GO:0004055;GO:0005524;GO:0006526;GO:0000050	argininosuccinate synthase activity|ATP binding|arginine biosynthetic process|urea cycle
comp191432_c0_seq1	17.5	35	0	0	Inf	5.55574e-06	0.000195145	Down	3896	gi|831311430|ref|XP_012688164.1|PREDICTED: sDownpressor of tumorigenicity 14 protein [ClDownea harengus]	0	sp|P56677|ST14_MOUSE	0	SDownpressor of tumorigenicity 14 protein homolog OS=Mus musculus GN=St14 PE=1 SV=2	KOG3627	0	Trypsin	ko05206	MicroRNAs in cancer	1	K08670	ST14, PRSS14	sDownpressor of tumorigenicity protein 14	GO:0016323;GO:0070062;GO:0005576;GO:0005615;GO:0019897;GO:0005887;GO:0004252;GO:0008236;GO:0016477;GO:0060672;GO:0030216;GO:0001843;GO:0006508	basolateral plasma membrane|extracellular exosome|extracellular region|extracellular space|extrinsic component of plasma membrane|integral component of plasma membrane|serine-type endopeptidase activity|serine-type peptidase activity|cell migration|epithelial cell morphogenesis involved in placental branching|keratinocyte differentiation|neural tube closure|proteolysis
comp191437_c0_seq1	23.5	2	45	22.5	4.49185	1.18419e-05	0.000415947	Up	852
comp191447_c0_seq3	51	0	102	102000000	26.604	8.85042e-09	2.78406e-07	Up	790	gi|939311193|ref|XP_014269763.1|PREDICTED: uncharacterized protein LOC106676847 [Maylandia zebra]	6.87424e-22
comp191448_c0_seq1	10	0	20	20000000	24.2535	3.9399e-05	0.00123937	Up	952
comp191507_c0_seq1	256	129	383	2.96899	1.56997	2.54666e-05	0.00089451	Up	2049
comp191549_c0_seq1	69	26	112	4.30769	2.10692	4.28575e-05	0.00150537	Up	722
comp191589_c0_seq1	10.5	0	21	21000000	24.3239	3.41233e-05	0.00107341	Up	330
comp191697_c0_seq5	17.5	2	33	16.5	4.04439	3.7001e-05	0.00129966	Up	538	gi|831285277|ref|XP_012673900.1|PREDICTED: protocadherin gamma-B6-like	7.04213e-100	sp|Q5DRC0|PCDGB_PANTR	2e-53	Protocadherin gamma-A11 OS=Pan troglodytes GN=PCDHGA11 PE=3 SV=1	KOG3594	2e-54	FOG: Cadherin repeats							GO:0016021;GO:0005886;GO:0005509;GO:0007156	integral component of membrane|plasma membrane|calcium ion binding|homophilic cell adhesion via plasma membrane adhesion molecules
comp191746_c0_seq2	16	2	30	15	3.90689	4.99027e-05	0.00175282	Up	543	gi|736248174|ref|XP_010787184.1|PREDICTED: probable phospholipid-transporting ATPase VA	5.04521e-06
comp191765_c0_seq1	16	30	2	0.0666667	-3.90689	4.99027e-05	0.00175282	Down	1124
comp191814_c0_seq1	11.5	0	23	23000000	24.4551	2.58472e-05	0.000813069	Up	361
comp191824_c0_seq2	13.5	0	27	27000000	24.6865	1.50911e-05	0.000474716	Up	735
comp191829_c0_seq1	16	0	32	32000000	24.9316	7.99857e-06	0.000251609	Up	587
comp191857_c0_seq1	74.5	30	119	3.96667	1.98793	4.92045e-05	0.0017283	Up	579
comp191872_c0_seq1	14	0	28	28000000	24.7389	1.32482e-05	0.000416746	Up	365
comp191878_c0_seq2	125	0	250	250000000	27.8974	3.95132e-13	1.24296e-11	Up	6443	gi|688566088|ref|XP_009301878.1|PREDICTED: uncharacterized protein LOC103911441 [Danio rerio]	0				KOG0017	4e-77	FOG: Transposon-encoded proteins with TYA, reverse transcriptase, integrase domains in various combinations
comp191883_c3_seq1	11	0	22	22000000	24.391	2.96643e-05	0.000933144	Up	311
comp191899_c0_seq1	211.5	327	96	0.293578	-1.76818	1.72403e-05	0.000605562	Down	707
comp191902_c0_seq5	41.5	0	83	83000000	26.3066	4.42318e-08	1.39139e-06	Up	2331	gi|831305452|ref|XP_012684911.1|PREDICTED: fez family zinc finger protein 1 [Clupea harengus]	0	sp|Q25C93|FEZF1_DANRE	0	Fez family zinc finger protein 1 OS=Danio rerio GN=fezf1 PE=2 SV=1	KOG1721	1e-112	FOG: Zn-finger							GO:0005634;GO:0046872;GO:0000977;GO:0001227;GO:0007411;GO:0000122;GO:0045892;GO:0006357;GO:0006351	nucleus|metal ion binding|RNA polymerase II regulatory region sequence-specific DNA binding|transcriptional repressor activity, RNA polymerase II transcription regulatory region sequence-specific binding|axon guidance|negative regulation of transcription from RNA polymerase II promoter|negative regulation of transcription, DNA-templated|regulation of transcription from RNA polymerase II promoter|…
comp191978_c4_seq1	62.5	15	110	7.33333	2.87447	9.96254e-06	0.000349933	Up	753
comp191999_c0_seq1	111	48	174	3.625	1.85798	3.70302e-05	0.00130068	Up	1115	gi|831286387|ref|XP_012674506.1|PREDICTED: glutamate receptor ionotropic	6.64584e-83	sp|Q5IS45|NMDE1_PANTR	3e-26	Glutamate receptor ionotropic, NMDA 2A OS=Pan troglodytes GN=GRIN2A PE=2 SV=1	KOG1053	1e-26	Glutamate-gated NMDA-type ion channel receptor subunit GRIN2A and related subunits	ko04014;ko04015;ko04020;ko04024;ko04080;ko05322;ko05010;ko05014;ko05030;ko05031;ko05033;ko05034;ko04713;ko04720;ko04724;ko04728	Ras signaling pathway|Rap1 signaling pathway|Calcium signaling pathway|cAMP signaling pathway|Neuroactive ligand-receptor interaction|Systemic lupus erythematosus|Alzheimer's disease|Amyotrophic lateral sclerosis (ALS)|Cocaine addiction|Amphetamine addiction|Nicotine addiction|Alcoholism|Circadian entrainment|Long-term potentiation|Glutamatergic synapse|Dopaminergic synapse	16	K05209	GRIN2A	glutamate receptor ionotropic, NMDA 2A	GO:0030054;GO:0016021;GO:0045211;GO:0005234;GO:0004970;GO:0008270	cell junction|integral component of membrane|postsynaptic membrane|extracellular-glutamate-gated ion channel activity|ionotropic glutamate receptor activity|zinc ion binding
comp192026_c0_seq1	20.5	38	3	0.0789474	-3.66297	3.69777e-05	0.00129884	Down	604
comp192028_c0_seq1	14	28	0	0	Inf	1.32482e-05	0.000465342	Down	998
comp192039_c0_seq1	88	36	140	3.88889	1.95936	4.10083e-05	0.00144041	Up	869
comp192053_c0_seq2	9.5	0	19	19000000	24.1795	4.57294e-05	0.0014385	Up	959
comp192121_c0_seq1	34	63	5	0.0793651	-3.65535	1.14171e-05	0.000401025	Down	1091
comp192147_c0_seq2	31	60	2	0.0333333	-4.90689	3.16442e-06	0.00011115	Down	1401	gi|831286017|ref|XP_012674303.1|PREDICTED: NADPH oxidase organizer 1-like	0	sp|Q8VCM2|NOXO1_MOUSE	3e-49	NADPH oxidase organizer 1 OS=Mus musculus GN=Noxo1 PE=2 SV=2	KOG4773	4e-25	NADPH oxidase							GO:0043020;GO:0019899;GO:0042802;GO:0035091;GO:0016176;GO:0022617;GO:0043085;GO:0006801	NADPH oxidase complex|enzyme binding|identical protein binding|phosphatidylinositol binding|sDowneroxide-generating NADPH oxidase activator activity|extracellular matrix disassembly|positive regulation of catalytic activity|sDowneroxide metabolic process
comp192148_c0_seq2	12.5	25	0	0	Inf	1.96876e-05	0.000691526	Down	1478
comp192193_c0_seq2	10.5	0	21	21000000	24.3239	3.41233e-05	0.00107341	Up	1073
comp192221_c0_seq2	14.5	0	29	29000000	24.7895	1.16519e-05	0.000366532	Up	618
comp192240_c0_seq1	412	145	679	4.68276	2.22736	5.33601e-07	1.87427e-05	Up	1121	gi|831326697|ref|XP_012696475.1|PREDICTED: meiosis expressed gene 1 protein homolog [Clupea harengus] gi|831326699|ref|XP_012696476.1| PREDICTED: meiosis expressed gene 1 protein homolog [Clupea harengus]	2.15374e-52	sp|Q5RGE4|MEIG1_DANRE	2e-49	Meiosis expressed gene 1 protein homolog OS=Danio rerio GN=meig1 PE=3 SV=2										GO:0005634;GO:0030154;GO:0007283	nucleus|cell differentiation|spermatogenesis
comp192297_c0_seq1	38.5	10	67	6.7	2.74416	3.50198e-05	0.00123007	Up	1876
comp192320_c0_seq4	23.5	44	3	0.0681818	-3.87447	2.1943e-05	0.000770744	Down	922
comp192388_c0_seq2	14	0	28	28000000	24.7389	1.32482e-05	0.000416746	Up	1207
comp192442_c0_seq1	33.5	6	61	10.1667	3.34577	1.85257e-05	0.000650712	Up	1580
comp192450_c0_seq1	52	99	5	0.0505051	-4.30743	9.87095e-07	3.46716e-05	Down	829
comp192456_c0_seq2	418	203	633	3.11823	1.64073	8.95324e-06	0.000314481	Up	1694	gi|528503253|ref|XP_005173540.1|PREDICTED: neurocalcin-delta A isoform X1 [Danio rerio] gi|657790995|ref|XP_008322330.1| PREDICTED: neurocalcin-delta [Cynoglossus semilaevis] gi|657790997|ref|XP_008322331.1| PREDICTED: neurocalcin-delta [Cynoglossus semilaevis] gi|657790999|ref|XP_008322332.1| PREDICTED: neurocalcin-delta [Cynoglossus semilaevis] gi|657791001|ref|XP_008322333.1| PREDICTED: neuroc…	1.31839e-132	sp|A9JTH1|NCLDA_DANRE	1e-133	Neurocalcin-delta A OS=Danio rerio GN=ncalda PE=2 SV=1	KOG0044	3e-132	Ca2+ sensor (EF-Hand superfamily)	ko04740	Olfactory transduction	1	K19695	NCALD	neurocalcin delta	GO:0005509	calcium ion binding
comp192480_c0_seq2	132.5	207	58	0.280193	-1.83551	2.99696e-05	0.00105268	Down	537
comp192592_c0_seq1	27	2	52	26	4.70044	6.321e-06	0.000222024	Up	1353
comp192622_c0_seq2	47.5	80	15	0.1875	-2.41504	4.25492e-05	0.00149453	Down	859
comp192645_c0_seq2	28	2	54	27	4.75489	5.30458e-06	0.000186323	Up	817
comp192723_c0_seq1	16.5	31	2	0.0645161	-3.9542	4.51362e-05	0.0015854	Down	564
comp192727_c0_seq4	407.5	747	68	0.0910308	-3.4575	4.25235e-10	1.49363e-08	Down	1887
comp192750_c1_seq3	15.5	0	31	31000000	24.8858	9.05486e-06	0.000284837	Up	514
comp192784_c0_seq1	1088.5	639	1538	2.40689	1.26717	1.47257e-05	0.000517239	Up	2271	gi|410899807|ref|XP_003963388.1|PREDICTED: class E basic helix-loop-helix protein 23 [Takifugu rubripes]	6.34241e-138	sp|Q8BGW3|BHE23_MOUSE	4e-68	Class E basic helix-loop-helix protein 23 OS=Mus musculus GN=Bhlhe23 PE=2 SV=1	KOG3898	5e-50	Transcription factor NeuroD and related HTH proteins							GO:0005634;GO:0003677;GO:0046671;GO:0045944;GO:0048050;GO:0046548;GO:0006351	nucleus|DNA binding|negative regulation of retinal cell programmed cell death|positive regulation of transcription from RNA polymerase II promoter|post-embryonic eye morphogenesis|retinal rod cell development|transcription, DNA-templated
comp192937_c2_seq2	115.5	49	182	3.71429	1.89308	3.17931e-05	0.00111673	Up	433
comp192991_c0_seq1	20.5	2	39	19.5	4.2854	2.07034e-05	0.000727205	Up	590
comp193014_c1_seq1	82	34	130	3.82353	1.9349	4.81056e-05	0.0016897	Up	582
comp193027_c0_seq2	133	229	37	0.161572	-2.62975	2.62229e-06	9.21077e-05	Down	444
comp193108_c1_seq1	12	0	24	24000000	24.5165	2.25457e-05	0.000709216	Up	1404
comp193125_c0_seq2	347	11	683	62.0909	5.95631	9.03684e-16	3.17418e-14	Up	1180	gi|908482150|ref|XP_013124995.1|PREDICTED: RNA-directed DNA polymerase from mobile element jockey-like [Oreochromis niloticus]	1.57893e-22							ko04080;ko05032;ko05033;ko04723;ko04727	Neuroactive ligand-receptor interaction|Morphine addiction|Nicotine addiction|Retrograde endocannabinoid signaling|GABAergic synapse	5	K05186	GABRG	gmma-aminobutyric acid receptor subunit gamma
comp193149_c0_seq2	212.5	384	41	0.106771	-3.22741	4.63305e-08	1.62735e-06	Down	2473	gi|966713826|gb|KTG46064.1|hypothetical protein cypCar_00029995 [Cyprinus carpio]	7.54961e-42	sp|Q3V3I5|CQ067_MOUSE	1e-22	Uncharacterized protein C17orf67 homolog OS=Mus musculus GN=Gm525 PE=2 SV=1										GO:0005576	extracellular region
comp193177_c0_seq2	36.5	5	68	13.6	3.76553	8.00673e-06	0.000281235	Up	1178	gi|831312789|ref|XP_012688903.1|PREDICTED: 5-hydroxytryptamine receptor 1F-like [Clupea harengus]	1.67034e-26	sp|O08890|5HT1F_CAVPO	1e-19	5-hydroxytryptamine receptor 1F OS=Cavia porcellus GN=HTR1F PE=3 SV=1	KOG3656	9e-20	FOG: 7 transmembrane receptor	ko04024;ko04080;ko04726;ko04742	cAMP signaling pathway|Neuroactive ligand-receptor interaction|Serotonergic synapse|Taste transduction	4	K04153	HTR1	5-hydroxytryptamine receptor 1	GO:0005887;GO:0004993;GO:0007193;GO:0007210	integral component of plasma membrane|serotonin receptor activity|adenylate cyclase-inhibiting G-protein coupled receptor signaling pathway|serotonin receptor signaling pathway
comp193180_c0_seq1	29.5	6	53	8.83333	3.14296	3.22655e-05	0.00113332	Up	1634	gi|734651186|ref|XP_010754958.1|PREDICTED: protocadherin gamma-A12-like	0	sp|Q5DRC0|PCDGB_PANTR	1e-139	Protocadherin gamma-A11 OS=Pan troglodytes GN=PCDHGA11 PE=3 SV=1	KOG3594	9e-141	FOG: Cadherin repeats							GO:0016021;GO:0005886;GO:0005509;GO:0007156	integral component of membrane|plasma membrane|calcium ion binding|homophilic cell adhesion via plasma membrane adhesion molecules
comp193208_c0_seq1	10	20	0	0	Inf	3.9399e-05	0.00138389	Down	1341	gi|961105761|ref|XP_014777077.1|PREDICTED: leucine-rich repeat-containing protein 15-like isoform X2 [Octopus bimaculoides] gi|961105764|ref|XP_014777078.1| PREDICTED: leucine-rich repeat-containing protein 15-like isoform X2 [Octopus bimaculoides]	4.14217e-19	sp|Q8VCH9|LRC3B_MOUSE	7e-10	Leucine-rich repeat-containing protein 3B OS=Mus musculus GN=Lrrc3b PE=2 SV=1	KOG4237	2e-10	Extracellular matrix protein slit, contains leucine-rich and EGF-like repeats	ko04514;ko04360	Cell adhesion molecules (CAMs)|Axon guidance	2	K16351	LRRC4, NGL2	netrin-G2 ligand	GO:0016021	integral component of membrane
comp193228_c0_seq1	62.5	115	10	0.0869565	-3.52356	2.40784e-06	8.45752e-05	Down	1487	gi|831288291|ref|XP_012675536.1|PREDICTED: neurotensin receptor type 1-like [ClDownea harengus]	0	sp|P20789|NTR1_RAT	3e-121	Neurotensin receptor type 1 OS=Rattus norvegicus GN=Ntsr1 PE=1 SV=1	KOG3656	8e-121	FOG: 7 transmembrane receptor	ko04020;ko04080	Calcium signaling pathway|Neuroactive ligand-receptor interaction	2	K04211	NTSR1	neurotensin receptor 1	GO:0030424;GO:0043679;GO:0009986;GO:0005737;GO:0009898;GO:0030425;GO:0043198;GO:0043197;GO:0005783;GO:0005794;GO:0005887;GO:0045121;GO:0005739;GO:0044309;GO:0043025;GO:0043204;GO:0005886;GO:0032280;GO:0045202;GO:0043195;GO:0016492;GO:0046982;GO:0042803;GO:0047485;GO:0008344;GO:0070779;GO:0050965;GO:0071545;GO:1990123;GO:0007612;GO:0043066;GO:0051280;GO:0003085;GO:0043065;GO:0090238;GO:2001259;GO:…	axon|axon terminus|cell surface|cytoplasm|cytoplasmic side of plasma membrane|dendrite|dendritic shaft|dendritic spine|endoplasmic reticulum|Golgi apparatus|integral component of plasma membrane|membrane raft|mitochondrion|neuron spine|neuronal cell body|perikaryon|plasma membrane|symmetric synapse|synapse|terminal bouton|G-protein coDownled neurotensin receptor activity|protein heterodimerizatio…
comp193262_c0_seq1	93.5	148	39	0.263514	-1.92405	4.0684e-05	0.00142902	Down	350
comp193271_c1_seq1	27	51	3	0.0588235	-4.08746	1.21721e-05	0.000427542	Down	695
comp193327_c0_seq1	52	0	104	104000000	26.632	7.52174e-09	2.3661e-07	Up	1355
comp193367_c0_seq1	904.5	1341	468	0.348993	-1.51873	4.83159e-06	0.000169709	Down	1912	gi|831311632|ref|XP_012688274.1|PREDICTED: fibrinogen beta chain [ClDownea harengus]	0	sp|P02675|FIBB_HUMAN	0	Fibrinogen beta chain OS=Homo sapiens GN=FGB PE=1 SV=2	KOG2579	0	Ficolin and related extracellular proteins	ko04610;ko04611	Complement and coagulation cascades|Platelet activation	2	K03904	FGB	fibrinogen beta chain
comp193383_c0_seq1	12	0	24	24000000	24.5165	2.25457e-05	0.000709216	Up	525
comp193423_c0_seq2	68.5	117	20	0.17094	-2.54844	1.66512e-05	0.000584871	Down	1399
comp193429_c0_seq2	36.5	65	8	0.123077	-3.02237	2.50182e-05	0.000878763	Down	2690	gi|831310259|ref|XP_012687526.1|PREDICTED: T-box transcription factor TBX18 [ClDownea harengus]	0	sp|O95935|TBX18_HUMAN	0	T-box transcription factor TBX18 OS=Homo sapiens GN=TBX18 PE=2 SV=3	KOG3586	0	TBX1 and related T-box transcription factors
comp193437_c0_seq3	40	0	80	80000000	26.2535	5.76938e-08	1.81486e-06	Up	1482	gi|736246486|ref|XP_010786638.1|PREDICTED: uncharacterized protein LOC104960334 [Notothenia coriiceps] gi|736246490|ref|XP_010786639.1| PREDICTED: uncharacterized protein LOC104960334 [Notothenia coriiceps]	6.25799e-23	sp|P14362|V250_FOWPN	4e-10	Uncharacterized protein FPV250 OS=Fowlpox virus (strain NVSL) GN=FPV250 PE=4 SV=1
comp193460_c0_seq1	23.5	0	47	47000000	25.4862	1.42846e-06	4.49348e-05	Up	372
comp193483_c0_seq1	105.5	4	207	51.75	5.69349	8.51735e-10	2.99171e-08	Up	1221	gi|966648272|gb|KTF83182.1|hypothetical protein cypCar_00038152	1.9224e-76	sp|P70080|TPH1_CHICK	6e-64	Tryptophan 5-hydroxylase 1 OS=Gallus gallus GN=TPH1 PE=1 SV=1	KOG3820	6e-58	Aromatic amino acid hydroxylase	ko00380;ko04726	Tryptophan metabolism|Serotonergic synapse	2	K00502	TPH1_2	tryptophan 5-monooxygenase	GO:0005737;GO:0016597;GO:0005506;GO:0004510;GO:0009072;GO:0046849;GO:0045600;GO:0042427	cytoplasm|amino acid binding|iron ion binding|tryptophan 5-monooxygenase activity|aromatic amino acid family metabolic process|bone remodeling|positive regulation of fat cell differentiation|serotonin biosynthetic process
comp193483_c1_seq1	116	3	229	76.3333	6.25424	1.07084e-10	3.76133e-09	Up	1157	gi|831312144|ref|XP_012688557.1|PREDICTED: tryptophan 5-hydroxylase 1 [Clupea harengus]	0	sp|Q92142|TPH_XENLA	0	Tryptophan 5-hydroxylase OS=Xenopus laevis GN=tph PE=2 SV=1	KOG3820	0	Aromatic amino acid hydroxylase	ko00380;ko04726	Tryptophan metabolism|Serotonergic synapse	2	K00502	TPH1_2	tryptophan 5-monooxygenase	GO:0016597;GO:0005506;GO:0004510;GO:0009072;GO:0042427	amino acid binding|iron ion binding|tryptophan 5-monooxygenase activity|aromatic amino acid family metabolic process|serotonin biosynthetic process
comp193585_c1_seq1	24	4	44	11	3.45943	3.30518e-05	0.00116094	Up	690	gi|706114189|ref|XP_010193946.1|PREDICTED: DNA-directed RNA polymerase II subunit RPB3	1.37478e-06	sp|Q3T0Q3|RPB3_BOVIN	8e-07	DNA-directed RNA polymerase II subunit RPB3 OS=Bos taurus GN=POLR2C PE=2 SV=1	KOG1522	2e-07	RNA polymerase II, subunit POLR2C/RPB3							GO:0005737;GO:0005665;GO:0015630;GO:0005634;GO:0003677;GO:0003899;GO:0006366	cytoplasm|DNA-directed RNA polymerase II, core complex|microtubule cytoskeleton|nucleus|DNA binding|DNA-directed RNA polymerase activity|transcription from RNA polymerase II promoter
comp193606_c0_seq5	19	3	35	11.6667	3.54432	4.83161e-05	0.0016971	Up	1206
comp193631_c0_seq1	522	83	961	11.5783	3.53335	5.58592e-11	1.96205e-09	Up	885
comp193665_c0_seq1	157	21	293	13.9524	3.80244	1.96457e-08	6.90051e-07	Up	1328
comp193669_c0_seq1	17	2	32	16	4	4.0853e-05	0.00143495	Up	2005	gi|831318132|ref|XP_012691788.1|PREDICTED: collagen alpha-1(XXVIII) chain-like [Clupea harengus]	5.66217e-135	sp|Q2UY11|COSA1_MOUSE	1e-19	Collagen alpha-1(XXVIII) chain OS=Mus musculus GN=Col28a1 PE=2 SV=1	KOG1217	2e-19	Fibrillins and related proteins containing Ca2+-binding EGF-like domains							GO:0005604;GO:0005581;GO:0004867;GO:0007155	basement membrane|collagen trimer|serine-type endopeptidase inhibitor activity|cell adhesion
comp193764_c0_seq1	141.5	44	239	5.43182	2.44144	4.11855e-06	0.000144663	Up	1767	gi|831303804|ref|XP_012684017.1|PREDICTED: ras-specific guanine nucleotide-releasing factor 2 [Clupea harengus]	0	sp|A2CEA7|RGRF2_DANRE	0	Ras-specific guanine nucleotide-releasing factor 2 OS=Danio rerio GN=rasgrf2 PE=3 SV=1	KOG3417	0	Ras1 guanine nucleotide exchange factor	ko04010;ko04014	MAPK signaling pathway|Ras signaling pathway	2	K12326	RASGRF2	Ras-specific guanine nucleotide-releasing factor 2	GO:0005789;GO:0005886;GO:0005089;GO:0035023;GO:0007264	endoplasmic reticulum membrane|plasma membrane|Rho guanyl-nucleotide exchange factor activity|regulation of Rho protein signal transduction|small GTPase mediated signal transduction
comp193797_c0_seq1	200	49	351	7.16327	2.84062	3.17265e-07	1.11439e-05	Up	729
comp193797_c1_seq1	406.5	81	732	9.03704	3.17585	2.45109e-09	8.60943e-08	Up	2052	gi|831302430|ref|XP_012683265.1|PREDICTED: cerebellin-2-like [Clupea harengus]	1.6437e-118	sp|Q8IUK8|CBLN2_HUMAN	1e-101	Cerebellin-2 OS=Homo sapiens GN=CBLN2 PE=2 SV=1										GO:0005615;GO:0051965	extracellular space|positive regulation of synapse assembly
comp193830_c0_seq1	11.5	23	0	0	Inf	2.58472e-05	0.000907879	Down	358
comp193848_c0_seq1	25	3	47	15.6667	3.96963	1.70053e-05	0.000597311	Up	1538	gi|831298135|ref|XP_012680921.1|PREDICTED: probable G-protein coupled receptor 151 [Clupea harengus]	7.85798e-63	sp|Q8TDV0|GP151_HUMAN	6e-24	Probable G-protein coupled receptor 151 OS=Homo sapiens GN=GPR151 PE=2 SV=1	KOG3656	1e-24	FOG: 7 transmembrane receptor							GO:0005887;GO:0004930;GO:0007189	integral component of plasma membrane|G-protein coupled receptor activity|adenylate cyclase-activating G-protein coupled receptor signaling pathway
comp193880_c2_seq1	42.5	13	72	5.53846	2.46949	4.63654e-05	0.00162858	Up	663	gi|831318787|ref|XP_012692154.1|PREDICTED: leucine-rich repeat transmembrane protein FLRT2-like [Clupea harengus]	1.25695e-69	sp|O43155|FLRT2_HUMAN	2e-28	Leucine-rich repeat transmembrane protein FLRT2 OS=Homo sapiens GN=FLRT2 PE=1 SV=1										GO:0005911;GO:0070062;GO:0005615;GO:0005925;GO:0005887;GO:0005622;GO:0005578;GO:0045499;GO:0030674;GO:0005057;GO:0007411;GO:0071711;GO:0061343;GO:0008543;GO:0003007;GO:0035556;GO:0051965;GO:2001222	cell-cell junction|extracellular exosome|extracellular space|focal adhesion|integral component of plasma membrane|intracellular|proteinaceous extracellular matrix|chemorepellent activity|protein binding, bridging|receptor signaling protein activity|axon guidance|basement membrane organization|cell adhesion involved in heart morphogenesis|fibroblast growth factor receptor signaling pathway|heart m…
comp193882_c0_seq1	27.5	4	51	12.75	3.67243	1.89892e-05	0.000666995	Up	1178
comp193952_c0_seq1	24	2	46	23	4.52356	1.08103e-05	0.00037971	Up	1122
comp193993_c0_seq1	36	6	66	11	3.45943	1.31709e-05	0.000462626	Up	1291
comp194007_c0_seq4	29	53	5	0.0943396	-3.40599	2.35776e-05	0.00082816	Down	884
comp194017_c0_seq2	17	0	34	34000000	25.019	6.26555e-06	0.000197094	Up	702
comp194055_c0_seq1	79.5	20	139	6.95	2.79701	6.55824e-06	0.000230357	Up	696
comp194068_c0_seq2	74	24	124	5.16667	2.36923	2.13963e-05	0.000751543	Up	371
comp194072_c0_seq1	59.5	16	103	6.4375	2.6865	1.66013e-05	0.000583119	Up	822
comp194078_c0_seq1	44.5	89	0	0	Inf	2.62616e-08	9.22437e-07	Down	531	gi|831311933|ref|XP_012688440.1|PREDICTED: claudin-3-like [ClDownea harengus]	1.02446e-56	sp|Q63400|CLD3_RAT	8e-34	Claudin-3 OS=Rattus norvegicus GN=Cldn3 PE=2 SV=2				ko04530;ko04514;ko05160;ko04670	Tight junction|Cell adhesion molecules (CAMs)|Hepatitis C|Leukocyte transendothelial migration	4	K06087	CLDN	claudin	GO:0005923;GO:0070062;GO:0016021;GO:0016328;GO:0042802;GO:0005198;GO:0016338;GO:0003382;GO:0001666	bicellular tight junction|extracellular exosome|integral component of membrane|lateral plasma membrane|identical protein binding|structural molecule activity|calcium-independent cell-cell adhesion via plasma membrane cell-adhesion molecules|epithelial cell morphogenesis|response to hypoxia
comp194092_c0_seq1	25.5	5	46	9.2	3.20163	3.96819e-05	0.00139382	Up	1162
comp194133_c0_seq1	75	138	12	0.0869565	-3.52356	1.28658e-06	4.51909e-05	Down	1171	gi|641983718|emb|CDQ99542.1|unnamed protein product [Oncorhynchus mykiss]	2.21496e-15	sp|Q5K2N3|K2C8_PROAT	2e-11	Keratin, type II cytoskeletal 8 OS=Protopterus aethiopicus GN=KRT8 PE=1 SV=3										GO:0005737;GO:0045095;GO:0016363;GO:0005654;GO:0005198	cytoplasm|keratin filament|nuclear matrix|nucleoplasm|structural molecule activity
comp194138_c0_seq2	20	0	40	40000000	25.2535	3.09838e-06	9.74651e-05	Up	574
comp194141_c3_seq1	30.5	58	3	0.0517241	-4.27302	6.87064e-06	0.00024133	Down	652
comp194141_c4_seq1	11	22	0	0	Inf	2.96643e-05	0.00104196	Down	364
comp194154_c3_seq2	4890	6520	3260	0.5	-1	2.13732e-05	0.00075073	Down	430
comp194155_c0_seq1	1656.5	2188	1125	0.514168	-0.959688	4.82227e-05	0.00169382	Down	1317
comp194168_c0_seq3	30	56	4	0.0714286	-3.80735	1.28945e-05	0.000452917	Down	659
comp194175_c0_seq1	41.5	8	75	9.375	3.22882	1.34671e-05	0.000473032	Up	450
comp194233_c0_seq1	12.5	0	25	25000000	24.5754	1.96876e-05	0.00061931	Up	1520	gi|831286252|ref|XP_012674431.1|PREDICTED: ankyrin and armadillo repeat-containing protein [Clupea harengus]	1.67933e-60	sp|A2RT91|ANKAR_MOUSE	5e-25	Ankyrin and armadillo repeat-containing protein OS=Mus musculus GN=Ankar PE=2 SV=1										GO:0005913;GO:0005737;GO:0016021;GO:0035257;GO:0003713;GO:0045944;GO:0042659	cell-cell adherens junction|cytoplasm|integral component of membrane|nuclear hormone receptor binding|transcription coactivator activity|positive regulation of transcription from RNA polymerase II promoter|regulation of cell fate specification
comp194247_c1_seq3	1025	1534	516	0.336375	-1.57186	2.95366e-06	0.000103747	Down	1621	gi|831326727|ref|XP_012696493.1|PREDICTED: draxin [ClDownea harengus]	1.9238e-129	sp|B5X216|DRXIA_SALSA	8e-109	Draxin-A OS=Salmo salar GN=draxin-A PE=2 SV=1										GO:0005576;GO:0007411;GO:0021528;GO:0021516;GO:0030900;GO:0016055	extracellular region|axon guidance|commissural neuron differentiation in spinal cord|dorsal spinal cord development|forebrain development|Wnt signaling pathway
comp194260_c0_seq1	41	7	75	10.7143	3.42146	1.00521e-05	0.000353078	Up	2352	gi|831279610|ref|XP_012670789.1|PREDICTED: carbohydrate sulfotransferase 2-like [Clupea harengus]	0	sp|Q80WV3|CHST2_MOUSE	3e-158	Carbohydrate sulfotransferase 2 OS=Mus musculus GN=Chst2 PE=2 SV=3				ko00533	Glycosaminoglycan biosynthesis - keratan sulfate	1	K04745	CHST2	carbohydrate 6-sulfotransferase 2	GO:0000139;GO:0016021;GO:0005802;GO:0001517;GO:0008146;GO:0005975;GO:0006954;GO:0018146;GO:0006044;GO:0006790	Golgi membrane|integral component of membrane|trans-Golgi network|N-acetylglucosamine 6-O-sulfotransferase activity|sulfotransferase activity|carbohydrate metabolic process|inflammatory response|keratan sulfate biosynthetic process|N-acetylglucosamine metabolic process|sulfur compound metabolic process
comp194261_c0_seq1	70.5	121	20	0.165289	-2.59694	1.40436e-05	0.000493279	Down	1190	gi|831280538|ref|XP_012671306.1|PREDICTED: C-C motif chemokine 19-like [ClDownea harengus]	2.98846e-29	sp|O70460|CCL19_MOUSE	5e-11	C-C motif chemokine 19 OS=Mus musculus GN=Ccl19 PE=1 SV=1				ko04064;ko04060;ko04062	NF-kappa B signaling pathway|Cytokine-cytokine receptor interaction|Chemokine signaling pathway	3	K05512	CCL19, ELC	C-C motif chemokine 19	GO:0005623;GO:0005615;GO:0005622;GO:0031732;GO:0008009;GO:0042379;GO:0007257;GO:0048469;GO:0002407;GO:0001768;GO:0006955;GO:0001771;GO:0006954;GO:0072610;GO:0097029;GO:0002408;GO:2000107;GO:2000147;GO:0050921;GO:0002606;GO:2000549;GO:0045807;GO:0070374;GO:0010560;GO:0043547;GO:0043123;GO:0050718;GO:0032735;GO:0046330;GO:0090023;GO:0042346;GO:0043552;GO:0045860;GO:0051897;GO:0048260;GO:0042102;GO:…	cell|extracellular space|intracellular|CCR7 chemokine receptor binding|chemokine activity|chemokine receptor binding|activation of JUN kinase activity|cell maturation|dendritic cell chemotaxis|establishment of T cell polarity|immune response|immunological synapse formation|inflammatory response|interleukin-12 secretion|mature conventional dendritic cell differentiation|myeloid dendritic cell chem…
comp194345_c0_seq1	127	41	213	5.19512	2.37716	6.60044e-06	0.00023184	Up	374	gi|642007497|emb|CDQ97177.1|unnamed protein product [Oncorhynchus mykiss]	2.53844e-08
comp194349_c0_seq2	17.5	2	33	16.5	4.04439	3.7001e-05	0.00129966	Up	658
comp194361_c0_seq1	35.5	61	10	0.163934	-2.60881	4.96768e-05	0.00174489	Down	936
comp194401_c0_seq1	15.5	0	31	31000000	24.8858	9.05486e-06	0.000284837	Up	766
comp194425_c0_seq1	27.5	0	55	55000000	25.7129	6.20027e-07	1.95041e-05	Up	645
comp194541_c0_seq3	16	32	0	0	Inf	7.99857e-06	0.000280949	Down	1132
comp194580_c0_seq3	27	48	6	0.125	-3	4.59036e-05	0.00161236	Down	586
comp194635_c0_seq1	36.5	63	10	0.15873	-2.65535	4.41946e-05	0.00155233	Down	564
comp194698_c0_seq1	90.5	169	12	0.0710059	-3.81592	2.84545e-07	9.9946e-06	Down	1471	gi|831313652|ref|XP_012689361.1|PREDICTED: saxitoxin and tetrodotoxin-binding protein 1-like isoform X1 [ClDownea harengus]	2.43957e-134	sp|Q90WJ7|SXT1_TAKPA	1e-07	Saxitoxin and tetrodotoxin-binding protein 1 OS=Takifugu pardalis GN=psbp1 PE=1 SV=2										GO:0005737;GO:0005576;GO:0019534;GO:0009636;GO:1901998	cytoplasm|extracellular region|toxin transporter activity|response to toxic substance|toxin transport
comp194739_c0_seq3	157	58	256	4.41379	2.14202	8.64769e-06	0.000303749	Up	1637	gi|831289911|ref|XP_012676421.1|PREDICTED: protein RD3 [Clupea harengus]	8.17975e-104	sp|Q7Z3Z2|RD3_HUMAN	1e-36	Protein RD3 OS=Homo sapiens GN=RD3 PE=2 SV=1										GO:0050896;GO:0060041;GO:0007601	response to stimulus|retina development in camera-type eye|visual perception
comp194760_c0_seq1	14	28	0	0	Inf	1.32482e-05	0.000465342	Down	834
comp194768_c0_seq1	19.5	39	0	0	Inf	3.47461e-06	0.000122045	Down	568	gi|189536582|ref|XP_706384.2|PREDICTED: uncharacterized protein si:dkey-12l12.1 [Danio rerio]	3.77278e-18
comp194773_c0_seq2	36.5	8	65	8.125	3.02237	2.50182e-05	0.000878763	Up	617
comp194779_c0_seq1	30	56	4	0.0714286	-3.80735	1.28945e-05	0.000452917	Down	582	gi|831311240|ref|XP_012688062.1|PREDICTED: potassium voltage-gated channel subfamily H member 8 [ClDownea harengus]	2.17514e-87	sp|Q96L42|KCNH8_HUMAN	4e-70	Potassium voltage-gated channel subfamily H member 8 OS=Homo sapiens GN=KCNH8 PE=2 SV=2	KOG0498	1e-70	K+-channel ERG and related proteins, contain PAS/PAC sensor domain							GO:0005887;GO:0005622;GO:0005886;GO:0000155;GO:0005249;GO:0071805;GO:0042391;GO:0007268	integral component of plasma membrane|intracellular|plasma membrane|phosphorelay sensor kinase activity|voltage-gated potassium channel activity|potassium ion transmembrane transport|regulation of membrane potential|synaptic transmission
comp194818_c0_seq2	31.5	8	55	6.875	2.78136	4.71044e-05	0.00165453	Up	593
comp194853_c0_seq1	248	38	458	12.0526	3.59128	3.77343e-09	1.32541e-07	Up	2078	gi|831318459|ref|XP_012691972.1|PREDICTED: transcription factor Sp9 [Clupea harengus]	0	sp|Q6NW96|SP9_DANRE	0	Transcription factor Sp9 OS=Danio rerio GN=sp9 PE=2 SV=1	KOG1721	3e-125	FOG: Zn-finger							GO:0005634;GO:0003677;GO:0046872;GO:0030326;GO:0035118;GO:0045743;GO:0006355;GO:0006351	nucleus|DNA binding|metal ion binding|embryonic limb morphogenesis|embryonic pectoral fin morphogenesis|positive regulation of fibroblast growth factor receptor signaling pathway|regulation of transcription, DNA-templated|transcription, DNA-templated
comp194883_c0_seq2	15	0	30	30000000	24.8385	1.02645e-05	0.000322888	Up	310
comp194886_c0_seq1	772.5	376	1169	3.10904	1.63647	3.2339e-06	0.00011359	Up	1284
comp194892_c1_seq1	11.5	23	0	0	Inf	2.58472e-05	0.000907879	Down	408	gi|831273866|ref|XP_012682117.1|PREDICTED: intersectin-1-like [ClDownea harengus]	9.12315e-13	sp|Q15811|ITSN1_HUMAN	2e-06	Intersectin-1 OS=Homo sapiens GN=ITSN1 PE=1 SV=3	KOG1029	6e-07	Endocytic adaptor protein intersectin							GO:0030054;GO:0005905;GO:0005829;GO:0030139;GO:0030027;GO:0043005;GO:0005886;GO:0045202;GO:0005509;GO:0005085;GO:0019209;GO:0070064;GO:0032947;GO:0005089;GO:0097190;GO:0007411;GO:0048013;GO:0043524;GO:0048011;GO:0043065;GO:0043547;GO:0051897;GO:0035023;GO:0051056;GO:0007264;GO:0048488	cell junction|coated pit|cytosol|endocytic vesicle|lamellipodium|neuron projection|plasma membrane|synapse|calcium ion binding|guanyl-nucleotide exchange factor activity|kinase activator activity|proline-rich region binding|protein complex scaffold|Rho guanyl-nucleotide exchange factor activity|apoptotic signaling pathway|axon guidance|ephrin receptor signaling pathway|negative regulation of neur…
comp194949_c0_seq1	41.5	12	71	5.91667	2.56478	4.11461e-05	0.00144525	Up	1046
comp194972_c0_seq1	54	98	10	0.102041	-3.29278	6.07077e-06	0.000213235	Down	985	gi|528510533|ref|XP_005159829.1|PREDICTED: CD164 sialomucin-like 2 protein [Danio rerio]	1.17615e-37	sp|Q9D6W7|C16L2_MOUSE	1e-19	CD164 sialomucin-like 2 protein OS=Mus musculus GN=Cd164l2 PE=2 SV=1										GO:0016021	integral component of membrane
comp194973_c0_seq1	778.5	475	1082	2.27789	1.1877	3.03255e-05	0.00106518	Up	1572	gi|831286278|ref|XP_012674447.1|PREDICTED: proline-rich protein 18 [Clupea harengus]	6.2317e-142	sp|Q6PAN7|PRR18_MOUSE	4e-19	Proline-rich protein 18 OS=Mus musculus GN=Prr18 PE=2 SV=2
comp194984_c0_seq1	36	65	7	0.107692	-3.21501	1.91319e-05	0.000672006	Down	1356	gi|831299546|ref|XP_012681684.1|PREDICTED: hepatic lectin-like [ClDownea harengus]	5.75169e-94	sp|Q9ULY5|CLC4E_HUMAN	6e-19	C-type lectin domain family 4 member E OS=Homo sapiens GN=CLEC4E PE=1 SV=1	KOG4297	2e-19	C-type lectin	ko05152	Tuberculosis	1	K10059	CLEC4E	C-type lectin domain family 4 member E
comp194988_c0_seq1	16.5	33	0	0	Inf	7.07474e-06	0.000248499	Down	1300
comp195014_c0_seq1	91.5	35	148	4.22857	2.08017	2.88963e-05	0.00101498	Up	614
comp195016_c0_seq1	17.5	0	35	35000000	25.0609	5.55574e-06	0.000174766	Up	1804	gi|669323754|gb|KFD64006.1|hypothetical protein M514_23854 [Trichuris suis]	1.19945e-101	sp|P04146|COPIA_DROME	1e-94	Copia protein OS=Drosophila melanogaster GN=GIP PE=1 SV=3	KOG0017	1e-96	FOG: Transposon-encoded proteins with TYA, reverse transcriptase, integrase domains in various combinations							GO:0004190;GO:0005524;GO:0003676;GO:0008270;GO:0015074	aspartic-type endopeptidase activity|ATP binding|nucleic acid binding|zinc ion binding|DNA integration
comp195017_c0_seq1	41.5	10	73	7.3	2.8679	2.47736e-05	0.000870169	Up	536
comp195055_c1_seq1	10	20	0	0	Inf	3.9399e-05	0.00138389	Down	302
comp195067_c0_seq1	52	91	13	0.142857	-2.80735	1.73395e-05	0.000609046	Down	1648	gi|831293282|ref|XP_012678263.1|PREDICTED: 4-hydroxyphenylpyruvate dioxygenase isoform X1 [ClDownea harengus]	0	sp|Q6TGZ5|HPPD_DANRE	0	4-hydroxyphenylpyruvate dioxygenase OS=Danio rerio GN=hpd PE=2 SV=1	KOG0638	0	4-hydroxyphenylpyruvate dioxygenase	ko00350;ko00360;ko00130	Tyrosine metabolism|Phenylalanine metabolism|Ubiquinone and other terpenoid-quinone biosynthesis	3	K00457	HPD, hppD	4-hydroxyphenylpyruvate dioxygenase	GO:0003868;GO:0004462;GO:0046872;GO:0006559;GO:0006572	4-hydroxyphenylpyruvate dioxygenase activity|lactoylglutathione lyase activity|metal ion binding|L-phenylalanine catabolic process|tyrosine catabolic process
comp195077_c0_seq3	11.5	23	0	0	Inf	2.58472e-05	0.000907879	Down	1433
comp195090_c0_seq1	20	3	37	12.3333	3.62449	4.04061e-05	0.00141926	Up	899
comp195097_c1_seq1	169.5	65	274	4.21538	2.07566	9.17279e-06	0.000322193	Up	719
comp195185_c0_seq1	492.5	731	254	0.347469	-1.52504	1.15773e-05	0.000406651	Down	1312
comp195224_c0_seq2	62	4	120	30	4.90689	1.47302e-07	5.17395e-06	Up	2434
comp195229_c0_seq1	32.5	57	8	0.140351	-2.83289	4.14642e-05	0.00145642	Down	626
comp195255_c0_seq1	32.5	0	65	65000000	25.9539	2.31133e-07	7.27069e-06	Up	910
comp195273_c0_seq1	632	177	1087	6.14124	2.61853	1.21821e-08	4.27895e-07	Up	1965	gi|831324212|ref|XP_012695116.1|PREDICTED: neurogenic differentiation factor 6 [Clupea harengus]	0	sp|Q6NYU3|NDF6A_DANRE	1e-162	Neurogenic differentiation factor 6-A OS=Danio rerio GN=neurod6a PE=2 SV=1	KOG3898	2e-115	Transcription factor NeuroD and related HTH proteins							GO:0005634;GO:0003677;GO:0030154;GO:0007399;GO:0006355;GO:0006351	nucleus|DNA binding|cell differentiation|nervous system development|regulation of transcription, DNA-templated|transcription, DNA-templated
comp195273_c1_seq1	271	57	485	8.50877	3.08895	2.89801e-08	1.01792e-06	Up	546
comp195273_c2_seq2	67.5	10	125	12.5	3.64386	1.41265e-06	4.96193e-05	Up	327
comp195277_c0_seq2	16	31	1	0.0322581	-4.9542	2.46255e-05	0.000864966	Down	1572	gi|831274620|ref|XP_012686274.1|PREDICTED: annexin A5-like [ClDownea harengus]	0	sp|Q4R4H7|ANXA5_MACFA	1e-127	Annexin A5 OS=Macaca fascicularis GN=ANXA5 PE=2 SV=3	KOG0819	3e-128	Annexin							GO:0005509;GO:0005544;GO:0007596;GO:0050819	calcium ion binding|calcium-dependent phospholipid binding|blood coagulation|negative regulation of coagulation
comp195300_c0_seq1	87.5	154	21	0.136364	-2.87447	4.15442e-06	0.000145923	Down	860
comp195302_c0_seq1	378	209	547	2.61722	1.38804	2.93915e-05	0.00103237	Up	969
comp195314_c0_seq1	13	26	0	0	Inf	1.72215e-05	0.000604904	Down	932	gi|53829574|gb|AAU94666.1|actin	5.58983e-82	sp|P12716|ACTC_PISOC	3e-82	Actin, cytoplasmic OS=Pisaster ochraceus PE=3 SV=1	KOG0676	3e-81	Actin and related proteins	ko04810;ko04510;ko04520;ko04530;ko04145;ko04015;ko04390;ko04391;ko05205;ko05410;ko05412;ko05414;ko05416;ko05100;ko05110;ko05130;ko05131;ko05132;ko05164;ko04919;ko04921;ko04611;ko04670;ko04745	Regulation of actin cytoskeleton|Focal adhesion|Adherens junction|Tight junction|Phagosome|Rap1 signaling pathway|Hippo signaling pathway|Hippo signaling pathway -fly|Proteoglycans in cancer|Hypertrophic cardiomyopathy (HCM)|Arrhythmogenic right ventricular cardiomyopathy (ARVC)|Dilated cardiomyopathy (DCM)|Viral myocarditis|Bacterial invasion of epithelial cells|Vibrio cholerae infection|Pathoge…	24	K05692	ACTB_G1	actin beta/gamma 1	GO:0005737;GO:0005856;GO:0005524	cytoplasm|cytoskeleton|ATP binding
comp195362_c1_seq1	47	11	83	7.54545	2.91561	1.75821e-05	0.000617568	Up	320
comp195424_c0_seq13	287.5	535	40	0.0747664	-3.74147	7.1413e-10	2.50837e-08	Down	1339	gi|688583655|ref|XP_005157109.2|PREDICTED: uncharacterized protein LOC796610 isoform X1 [Danio rerio]	2.29719e-101	sp|Q8BZ94|ZMAT4_MOUSE	1e-79	Zinc finger matrin-type protein 4 OS=Mus musculus GN=Zmat4 PE=2 SV=1										GO:0005634;GO:0003677;GO:0002039;GO:0003723;GO:0008270;GO:0072332	nucleus|DNA binding|p53 binding|RNA binding|zinc ion binding|intrinsic apoptotic signaling pathway by p53 class mediator
comp195452_c0_seq1	18.5	0	37	37000000	25.141	4.38375e-06	0.000137899	Up	1244
comp195455_c0_seq2	2892.5	4195	1590	0.379023	-1.39964	2.32269e-06	8.15844e-05	Down	2916	gi|831302755|ref|XP_012683442.1|PREDICTED: angiopoietin-related protein 4-like [ClDownea harengus]	0	sp|Q2TNK5|ANGL4_PIG	2e-94	Angiopoietin-related protein 4 OS=Sus scrofa GN=ANGPTL4 PE=2 SV=2	KOG2579	1e-90	Ficolin and related extracellular proteins	ko03320	PPAR signaling pathway	1	K08767	ANGPTL4, PGAR	angiopoietin-like 4	GO:0072562;GO:0005578;GO:0004857;GO:0001525;GO:0030154;GO:2000352;GO:0051005;GO:0070328	blood microparticle|proteinaceous extracellular matrix|enzyme inhibitor activity|angiogenesis|cell differentiation|negative regulation of endothelial cell apoptotic process|negative regulation of lipoprotein lipase activity|triglyceride homeostasis
comp195487_c1_seq1	47.5	15	80	5.33333	2.41504	4.25492e-05	0.00149453	Up	386
comp195491_c0_seq1	58.5	18	99	5.5	2.45943	2.73343e-05	0.000960115	Up	620
comp195502_c0_seq2	20	0	40	40000000	25.2535	3.09838e-06	9.74651e-05	Up	1903
comp195546_c0_seq3	21	40	2	0.05	-4.32193	1.88346e-05	0.000661565	Down	615
comp195639_c0_seq2	19	0	38	38000000	25.1795	3.90066e-06	0.000122702	Up	784
comp195662_c0_seq3	15.5	0	31	31000000	24.8858	9.05486e-06	0.000284837	Up	1093	gi|19424176|ref|NP_598210.1|tetraspanin-8 [Rattus norvegicus] gi|6179618|emb|CAA73724.2| D6.1A protein [Rattus norvegicus] gi|38197346|gb|AAH61785.1| Tetraspanin 8 [Rattus norvegicus] gi|149066947|gb|EDM16680.1| tetraspanin 8	2.10621e-143	sp|Q8R3G9|TSN8_MOUSE	2e-122	Tetraspanin-8 OS=Mus musculus GN=Tspan8 PE=2 SV=1	KOG3882	6e-95	Tetraspanin family integral membrane protein							GO:0070062;GO:0005887;GO:0007166;GO:0030195	extracellular exosome|integral component of plasma membrane|cell surface receptor signaling pathway|negative regulation of blood coagulation
comp195693_c0_seq1	41	73	9	0.123288	-3.0199	1.96751e-05	0.000691087	Down	1206
comp195712_c1_seq1	110.5	0	221	221000000	27.7195	2.2013e-12	6.92458e-11	Up	1627
comp195749_c0_seq1	287.5	432	143	0.331019	-1.59502	1.96025e-05	0.000688535	Down	658
comp195802_c0_seq1	45	14	76	5.42857	2.44057	4.44144e-05	0.00156005	Up	1524
comp195822_c1_seq5	41	77	5	0.0649351	-3.94486	4.28339e-06	0.000150454	Down	2057	gi|966669320|gb|KTG02701.1|hypothetical protein cypCar_00020206 [Cyprinus carpio]	2.93033e-116	sp|P03010|TRAC9_MAIZE	2e-09	Putative AC9 transposase OS=Zea mays PE=4 SV=1	KOG1121	4e-10	Tam3-transposase (Ac family)							GO:0003677;GO:0006310;GO:0032196	DNA binding|DNA recombination|transposition
comp195822_c2_seq1	9.5	0	19	19000000	24.1795	4.57294e-05	0.0014385	Up	805	gi|966655204|gb|KTF90058.1|hypothetical protein cypCar_00037318 [Cyprinus carpio]	9.14355e-39
comp195829_c0_seq1	18.5	37	0	0	Inf	4.38375e-06	0.000153979	Down	1455
comp195829_c1_seq1	265	50	480	9.6	3.26303	1.35058e-08	4.7439e-07	Up	379
comp195879_c0_seq1	9.5	0	19	19000000	24.1795	4.57294e-05	0.0014385	Up	316
comp195918_c0_seq8	26.5	52	1	0.0192308	-5.70044	2.89203e-06	0.000101582	Down	2159	gi|528478654|ref|XP_005168668.1|PREDICTED: T-box transcription factor TBX1 isoform X1 [Danio rerio]	0	sp|Q8AXX2|TBX1_DANRE	0	T-box transcription factor TBX1 OS=Danio rerio GN=tbx1 PE=2 SV=1	KOG3586	1e-180	TBX1 and related T-box transcription factors							GO:0005634;GO:0042803;GO:0043565;GO:0003700;GO:0048703;GO:0007507;GO:0060017;GO:0060037;GO:0060023;GO:0048538;GO:0006351	nucleus|protein homodimerization activity|sequence-specific DNA binding|transcription factor activity, sequence-specific DNA binding|embryonic viscerocranium morphogenesis|heart development|parathyroid gland development|pharyngeal system development|soft palate development|thymus development|transcription, DNA-templated
comp195920_c0_seq1	88	2	174	87	6.44294	9.30975e-10	3.27004e-08	Up	1093	gi|157820183|ref|NP_001103102.1|ly6/PLAUR domain-containing protein 8 precursor [Rattus norvegicus] gi|564372061|ref|XP_006246464.1| PREDICTED: ly6/PLAUR domain-containing protein 8 isoform X1 [Rattus norvegicus] gi|149052724|gb|EDM04541.1| rCG34567	1.58991e-142	sp|Q9D7S0|LYPD8_MOUSE	8e-91	Ly6/PLAUR domain-containing protein 8 OS=Mus musculus GN=Lypd8 PE=2 SV=1										GO:0031225;GO:0005886	anchored component of membrane|plasma membrane
comp195962_c0_seq1	233	396	70	0.176768	-2.50007	8.00226e-07	2.81078e-05	Down	1341	gi|831303399|ref|XP_012683796.1|PREDICTED: C-type natriuretic peptide [ClDownea harengus]	1.75985e-22	sp|Q800I7|ANFC4_ORYLA	5e-18	C-type natriuretic peptide 4 OS=Oryzias latipes GN=cnp-4 PE=2 SV=1				ko04270	Vascular smooth muscle contraction	1	K12336	NPPC	natriuretic peptide C	GO:0005576;GO:0050880	extracellular region|regulation of blood vessel size
comp195995_c0_seq8	16.5	31	2	0.0645161	-3.9542	4.51362e-05	0.0015854	Down	977	gi|918312440|gb|KOF82624.1|hypothetical protein OCBIM_22024989mg	3.73819e-06
comp196002_c1_seq1	13.5	1	26	26	4.70044	4.33307e-05	0.00152199	Up	692
comp196007_c0_seq1	83	27	139	5.14815	2.36405	1.73054e-05	0.00060785	Up	1497	gi|831303804|ref|XP_012684017.1|PREDICTED: ras-specific guanine nucleotide-releasing factor 2 [Clupea harengus]	0	sp|A2CEA7|RGRF2_DANRE	4e-175	Ras-specific guanine nucleotide-releasing factor 2 OS=Danio rerio GN=rasgrf2 PE=3 SV=1	KOG3417	1e-153	Ras1 guanine nucleotide exchange factor	ko04010;ko04014	MAPK signaling pathway|Ras signaling pathway	2	K12326	RASGRF2	Ras-specific guanine nucleotide-releasing factor 2	GO:0005789;GO:0005886;GO:0005089;GO:0035023;GO:0007264	endoplasmic reticulum membrane|plasma membrane|Rho guanyl-nucleotide exchange factor activity|regulation of Rho protein signal transduction|small GTPase mediated signal transduction
comp196018_c0_seq1	13.5	27	0	0	Inf	1.50911e-05	0.000530072	Down	841	gi|676492558|ref|XP_009065957.1|hypothetical protein LOTGIDRAFT_169416 [Lottia gigantea] gi|556094699|gb|ESO83352.1| hypothetical protein LOTGIDRAFT_169416 [Lottia gigantea]	1.06719e-43	sp|P29957|AMY_PSEHA	5e-18	Alpha-amylase OS=Pseudoalteromonas haloplanktis GN=amy PE=1 SV=3	KOG2212	6e-14	Alpha-amylase	ko00500;ko04973	Starch and sucrose metabolism|Carbohydrate digestion and absorption	2	K01176	E3.2.1.1, amyA, malS	alpha-amylase	GO:0004556;GO:0046872;GO:0005975	alpha-amylase activity|metal ion binding|carbohydrate metabolic process
comp196028_c0_seq3	59	0	118	118000000	26.8142	2.48303e-09	7.81081e-08	Up	2003	gi|642014228|emb|CDQ96170.1|unnamed protein product	1.33293e-07
comp196028_c2_seq1	25.5	0	51	51000000	25.604	9.35629e-07	2.94319e-05	Up	1427	gi|929277041|ref|XP_014015298.1|PREDICTED: serine/threonine-protein kinase 17A-like [Salmo salar]	1.40253e-11	sp|Q9UEE5|ST17A_HUMAN	6e-09	Serine/threonine-protein kinase 17A OS=Homo sapiens GN=STK17A PE=1 SV=2	KOG0032	1e-09	Ca2+/calmodulin-dependent protein kinase, EF-Hand protein superfamily							GO:0005634;GO:0005524;GO:0004674;GO:0006915;GO:0035556;GO:0043065;GO:2000271;GO:0006468;GO:2000377	nucleus|ATP binding|protein serine/threonine kinase activity|apoptotic process|intracellular signal transduction|positive regulation of apoptotic process|positive regulation of fibroblast apoptotic process|protein phosphorylation|regulation of reactive oxygen species metabolic process
comp196075_c0_seq1	10	0	20	20000000	24.2535	3.9399e-05	0.00123937	Up	900
comp196091_c0_seq1	14.5	0	29	29000000	24.7895	1.16519e-05	0.000366532	Up	773
comp196146_c0_seq1	230	339	121	0.356932	-1.48628	3.90455e-05	0.00137147	Down	768
comp196199_c0_seq1	25	5	45	9	3.16993	4.27886e-05	0.00150294	Up	1703	gi|831273554|ref|XP_012680382.1|PREDICTED: aromatic-L-amino-acid decarboxylase [Clupea harengus]	0	sp|P14173|DDC_RAT	0	Aromatic-L-amino-acid decarboxylase OS=Rattus norvegicus GN=Ddc PE=1 SV=1	KOG0628	0	Aromatic-L-amino-acid/L-histidine decarboxylase	ko05030;ko05031;ko05034;ko00340;ko00350;ko00360;ko00380;ko00901;ko00950;ko00965;ko04726;ko04728	Cocaine addiction|Amphetamine addiction|Alcoholism|Histidine metabolism|Tyrosine metabolism|Phenylalanine metabolism|Tryptophan metabolism|Indole alkaloid biosynthesis|Isoquinoline alkaloid biosynthesis|Betalain biosynthesis|Serotonergic synapse|Dopaminergic synapse	12	K01593	DDC	aromatic-L-amino-acid decarboxylase	GO:0030424;GO:0005737;GO:0070062;GO:0005622;GO:0043025;GO:0008021;GO:0016597;GO:0004058;GO:0036468;GO:0019904;GO:0030170;GO:0042423;GO:0006520;GO:0071312;GO:0035690;GO:0071363;GO:0007623;GO:0042416;GO:0042417;GO:0033076;GO:0010259;GO:0052314;GO:0046684;GO:0042427;GO:0015842	axon|cytoplasm|extracellular exosome|intracellular|neuronal cell body|synaptic vesicle|amino acid binding|aromatic-L-amino-acid decarboxylase activity|L-dopa decarboxylase activity|protein domain specific binding|pyridoxal phosphate binding|catecholamine biosynthetic process|cellular amino acid metabolic process|cellular response to alkaloid|cellular response to drug|cellular response to growth f…
comp196206_c0_seq1	32.5	57	8	0.140351	-2.83289	4.14642e-05	0.00145642	Down	1713
comp196213_c0_seq1	11.5	0	23	23000000	24.4551	2.58472e-05	0.000813069	Up	2682	gi|528495735|ref|XP_005156176.1|PREDICTED: uncharacterized protein LOC101885994 [Danio rerio]	0	sp|P04323|POL3_DROME	2e-112	Retrovirus-related Pol polyprotein from transposon 17.6 OS=Drosophila melanogaster GN=pol PE=4 SV=1	KOG0017	2e-112	FOG: Transposon-encoded proteins with TYA, reverse transcriptase, integrase domains in various combinations							GO:0004190;GO:0004519;GO:0003676;GO:0003964;GO:0015074	aspartic-type endopeptidase activity|endonuclease activity|nucleic acid binding|RNA-directed DNA polymerase activity|DNA integration
comp196246_c0_seq1	38.5	67	10	0.149254	-2.74416	3.50198e-05	0.00123007	Down	848
comp196289_c0_seq5	116.5	0	233	233000000	27.7958	1.06951e-12	3.36432e-11	Up	3779
comp196314_c0_seq1	537.5	783	292	0.372925	-1.42304	1.61606e-05	0.000567638	Down	1366
comp196328_c1_seq1	19	36	2	0.0555556	-4.16993	2.75989e-05	0.000969409	Down	549
comp196342_c0_seq3	10	20	0	0	Inf	3.9399e-05	0.00138389	Down	330
comp196361_c0_seq2	14.5	0	29	29000000	24.7895	1.16519e-05	0.000366532	Up	681
comp196371_c0_seq1	48.5	87	10	0.114943	-3.12102	1.11912e-05	0.00039309	Down	672
comp196377_c1_seq3	25.5	2	49	24.5	4.61471	8.24889e-06	0.000289741	Up	2648	gi|908529526|ref|XP_013125928.1|PREDICTED: uncharacterized protein LOC102077391 [Oreochromis niloticus]	0
comp196387_c0_seq1	21.5	39	4	0.102564	-3.2854	4.96064e-05	0.00174242	Down	495
comp196388_c1_seq1	166	263	69	0.262357	-1.93039	1.53959e-05	0.000540779	Down	495
comp196423_c0_seq2	46.5	92	1	0.0108696	-6.52356	9.06531e-08	3.18418e-06	Down	1932	gi|929064658|ref|XP_014013533.1|PREDICTED: zinc finger MYM-type protein 1-like isoform X1 [Salmo salar] gi|929064660|ref|XP_014013542.1| PREDICTED: zinc finger MYM-type protein 1-like isoform X1 [Salmo salar] gi|929064662|ref|XP_014013552.1| PREDICTED: zinc finger MYM-type protein 1-like isoform X1 [Salmo salar] gi|929064664|ref|XP_014013560.1| PREDICTED: zinc finger MYM-type protein 1-like isofo…	0	sp|Q5SVZ6|ZMYM1_HUMAN	8e-48	Zinc finger MYM-type protein 1 OS=Homo sapiens GN=ZMYM1 PE=2 SV=1										GO:0005634;GO:0003676;GO:0008270	nucleus|nucleic acid binding|zinc ion binding
comp196427_c0_seq1	16.5	31	2	0.0645161	-3.9542	4.51362e-05	0.0015854	Down	1894	gi|585663570|ref|XP_006811856.1|PREDICTED: RNA-directed DNA polymerase from mobile element jockey-like [Saccoglossus kowalevskii]	5.57287e-08
comp196466_c0_seq1	20.5	38	3	0.0789474	-3.66297	3.69777e-05	0.00129884	Down	1049
comp196467_c0_seq8	11	0	22	22000000	24.391	2.96643e-05	0.000933144	Up	1554	gi|831277746|ref|XP_012669764.1|PREDICTED: interleukin-22 receptor subunit alpha-2-like [Clupea harengus]	1.7441e-97	sp|Q80XF5|I22R2_MOUSE	2e-27	Interleukin-22 receptor subunit alpha-2 OS=Mus musculus GN=Il22ra2 PE=1 SV=2				ko04630;ko04060	Jak-STAT signaling pathway|Cytokine-cytokine receptor interaction	2	K05139	IL22RA2	interleukin 22 receptor alpha 2	GO:0005829;GO:0005576;GO:0016021;GO:0005886;GO:0042017;GO:0042018;GO:0019221;GO:0050728;GO:0042516	cytosol|extracellular region|integral component of membrane|plasma membrane|interleukin-22 binding|interleukin-22 receptor activity|cytokine-mediated signaling pathway|negative regulation of inflammatory response|regulation of tyrosine phosphorylation of Stat3 protein
comp196472_c0_seq1	45	10	80	8	3	1.66128e-05	0.000583524	Up	783
comp196537_c0_seq1	11.5	0	23	23000000	24.4551	2.58472e-05	0.000813069	Up	1282	gi|808863849|gb|KKF15086.1|putative RNA-directed DNA polymerase from transposon X-element [Larimichthys crocea]	3.44888e-13
comp196544_c0_seq2	952	392	1512	3.85714	1.94753	3.24354e-07	1.13929e-05	Up	1400	gi|831328488|ref|XP_012697454.1|PREDICTED: carbonic anhydrase 14 [Clupea harengus]	1.23986e-167	sp|Q9ULX7|CAH14_HUMAN	1e-97	Carbonic anhydrase 14 OS=Homo sapiens GN=CA14 PE=1 SV=1	KOG0382	3e-98	Carbonic anhydrase	ko00910	Nitrogen metabolism	1	K01672	E4.2.1.1	carbonic anhydrase	GO:0016021;GO:0005886;GO:0004089;GO:0046872;GO:0015701;GO:0044281	integral component of membrane|plasma membrane|carbonate dehydratase activity|metal ion binding|bicarbonate transport|small molecule metabolic process
comp196621_c0_seq1	14446	19924	8968	0.45011	-1.15165	5.20066e-06	0.000182673	Down	3589	gi|831279225|ref|XP_012670577.1|PREDICTED: zinc finger protein ZIC 1 [ClDownea harengus]	0	sp|O73689|ZIC1_XENLA	0	Zinc finger protein ZIC 1 OS=Xenopus laevis GN=zic1 PE=2 SV=1	KOG1721	0	FOG: Zn-finger							GO:0005737;GO:0005634;GO:0003677;GO:0046872;GO:0003700;GO:0021904;GO:0014033;GO:0014034;GO:0014029;GO:0001840;GO:0022008;GO:0042307;GO:0045944;GO:0045893;GO:0030177;GO:0006351;GO:0016055	cytoplasm|nucleus|DNA binding|metal ion binding|transcription factor activity, sequence-specific DNA binding|dorsal/ventral neural tube patterning|neural crest cell differentiation|neural crest cell fate commitment|neural crest formation|neural plate development|neurogenesis|positive regulation of protein import into nucleus|positive regulation of transcription from RNA polymerase II promoter|pos…
comp196659_c0_seq1	623	0	1246	1246000000	30.2147	3.06141e-28	9.6302e-27	Up	3195	gi|831318162|ref|XP_012691805.1|PREDICTED: T-box brain protein 1 [Clupea harengus]	0	sp|Q16650|TBR1_HUMAN	0	T-box brain protein 1 OS=Homo sapiens GN=TBR1 PE=1 SV=1	KOG3585	0	TBX2 and related T-box transcription factors							GO:0005634;GO:0000979;GO:0003700;GO:0021764;GO:0007420;GO:0021902;GO:0001661;GO:0030902;GO:0045944;GO:1902667;GO:0010092;GO:0006351	nucleus|RNA polymerase II core promoter sequence-specific DNA binding|transcription factor activity, sequence-specific DNA binding|amygdala development|brain development|commitment of neuronal cell to specific neuron type in forebrain|conditioned taste aversion|hindbrain development|positive regulation of transcription from RNA polymerase II promoter|regulation of axon guidance|specification of o…
comp196676_c0_seq1	80.5	159	2	0.0125786	-6.31288	2.39346e-09	8.40702e-08	Down	1328	gi|642121096|emb|CDQ64432.1|unnamed protein product [Oncorhynchus mykiss]	5.28652e-111	sp|O95460|MATN4_HUMAN	5e-87	Matrilin-4 OS=Homo sapiens GN=MATN4 PE=1 SV=3	KOG1217	1e-87	Fibrillins and related proteins containing Ca2+-binding EGF-like domains							GO:0005576;GO:0030198;GO:0048678	extracellular region|extracellular matrix organization|response to axon injury
comp196697_c2_seq1	248.5	361	136	0.376731	-1.40839	4.56555e-05	0.00160365	Down	451
comp196702_c1_seq3	19	38	0	0	Inf	3.90066e-06	0.00013701	Down	2957	gi|808857515|gb|KKF10076.1|LINE-1 reverse transcriptase [Larimichthys crocea]	1.34283e-178	sp|O00370|LORF2_HUMAN	2e-92	LINE-1 retrotransposable element ORF2 protein OS=Homo sapiens PE=1 SV=1	KOG1075	4e-39	FOG: Reverse transcriptase							GO:0046872;GO:0003964;GO:0009036;GO:0006310;GO:0090305;GO:0032199;GO:0032197	metal ion binding|RNA-directed DNA polymerase activity|Type II site-specific deoxyribonuclease activity|DNA recombination|nucleic acid phosphodiester bond hydrolysis|reverse transcription involved in RNA-mediated transposition|transposition, RNA-mediated
comp196703_c0_seq1	226	54	398	7.37037	2.88174	1.66947e-07	5.86398e-06	Up	916
comp196763_c0_seq1	316	465	167	0.35914	1.47738	2.64918e-05	0.000930521	Up	2772	gi|831298103|ref|XP_012680903.1|PREDICTED: complement C1q-like protein 4 [ClDownea harengus]	4.67002e-86	sp|P63182|CBLN1_RAT	9e-12	Cerebellin-1 OS=Rattus norvegicus GN=Cbln1 PE=1 SV=2										GO:0030054;GO:0005576;GO:0045211;GO:0021707;GO:0007157;GO:0051965;GO:0009306	cell junction|extracellular region|postsynaptic membrane|cerebellar granule cell differentiation|heterophilic cell-cell adhesion via plasma membrane cell adhesion molecules|positive regulation of synapse assembly|protein secretion
comp196764_c0_seq1	137.5	256	19	0.0742188	-3.75207	4.76028e-08	1.67204e-06	Down	1448	gi|831296748|ref|XP_012680175.1|PREDICTED: C-C motif chemokine 4 homolog [ClDownea harengus]	5.59314e-12	sp|Q8HYQ3|CCL3_MACMU	9e-11	C-C motif chemokine 3 OS=Macaca mulatta GN=CCL3 PE=3 SV=1				ko04060;ko05323;ko05132;ko05142;ko04062;ko04620	Cytokine-cytokine receptor interaction|Rheumatoid arthritis|Salmonella infection|Chagas disease (American trypanosomiasis)|Chemokine signaling pathway|Toll-like receptor signaling pathway	6	K05408	CCL3	C-C motif chemokine 3	GO:0005737;GO:0005829;GO:0005615;GO:0005622;GO:0004698;GO:0048020;GO:0042056;GO:0008009;GO:0016301;GO:0016004;GO:0004672;GO:0043615;GO:0007610;GO:0006816;GO:0019722;GO:0001775;GO:0007267;GO:0006874;GO:0071346;GO:0071347;GO:0071407;GO:0071356;GO:0070098;GO:0006935;GO:0007010;GO:0048245;GO:0043308;GO:0006887;GO:0007186;GO:0071621;GO:0006954;GO:0031663;GO:0048247;GO:0048246;GO:0000165;GO:0002548;GO:…	cytoplasm|cytosol|extracellular space|intracellular|calcium-dependent protein kinase C activity|CCR chemokine receptor binding|chemoattractant activity|chemokine activity|kinase activity|phospholipase activator activity|protein kinase activity|astrocyte cell migration|behavior|calcium ion transport|calcium-mediated signaling|cell activation|cell-cell signaling|cellular calcium ion homeostasis|cel…
comp196772_c0_seq2	390.5	584	197	0.337329	-1.56777	1.36718e-05	0.000480219	Down	1232	gi|938051743|gb|KPP59058.1|ras-related protein Rab-7a-like [Scleropages formosus]	1.52506e-89	sp|P09527|RAB7A_RAT	5e-90	Ras-related protein Rab-7a OS=Rattus norvegicus GN=Rab7a PE=1 SV=2	KOG0394	7e-82	Ras-related GTPase	ko04144;ko04145;ko05132;ko05146;ko05152	Endocytosis|Phagosome|Salmonella infection|Amoebiasis|Tuberculosis	5	K07897	RAB7A	Ras-related protein Rab-7A	GO:0097208;GO:0000421;GO:0031410;GO:0070062;GO:0032419;GO:0005794;GO:0005770;GO:0031902;GO:0005811;GO:0005764;GO:0033162;GO:0045335;GO:0030670;GO:0034045;GO:0030904;GO:0043195;GO:0005774;GO:0019003;GO:0005525;GO:0003924;GO:0048365;GO:0045453;GO:0045022;GO:0008333;GO:0007174;GO:0006886;GO:0061724;GO:0090383;GO:0090385;GO:1903543;GO:0045732;GO:0048524;GO:0006622;GO:0022615;GO:0032482;GO:2000785;GO:…	alveolar lamellar body|autophagosome membrane|cytoplasmic vesicle|extracellular exosome|extrinsic component of lysosome membrane|Golgi apparatus|late endosome|late endosome membrane|lipid particle|lysosome|melanosome membrane|phagocytic vesicle|phagocytic vesicle membrane|pre-autophagosomal structure membrane|retromer complex|terminal bouton|vacuolar membrane|GDP binding|GTP binding|GTPase activi…
comp196792_c0_seq3	14	0	28	28000000	24.7389	1.32482e-05	0.000416746	Up	2689
comp196793_c0_seq4	13	0	26	26000000	24.632	1.72215e-05	0.000541734	Up	323
comp196839_c1_seq1	832.5	1336	329	0.246257	-2.02176	2.74137e-07	9.62902e-06	Down	1612	gi|884977667|ref|XP_010867242.2|PREDICTED: C-type mannose receptor 2-like [Esox lucius]	9.43922e-27	sp|Q64449|MRC2_MOUSE	2e-20	C-type mannose receptor 2 OS=Mus musculus GN=Mrc2 PE=1 SV=3	KOG4297	6e-21	C-type lectin	ko04145;ko05152	Phagosome|Tuberculosis	2	K06560	MRC	mannose receptor, C type
comp196843_c0_seq1	16.5	0	33	33000000	24.976	7.07474e-06	0.000222549	Up	1267
comp196848_c0_seq2	52	97	7	0.0721649	-3.79256	2.56329e-06	9.00351e-05	Down	1395	gi|831287502|ref|XP_012675114.1|PREDICTED: putative neutrophil cytosol factor 1C [ClDownea harengus]	3.17044e-09
comp196864_c0_seq1	44	74	14	0.189189	-2.4021	4.91533e-05	0.0017265	Down	2551	gi|939314603|ref|XP_014263011.1|PREDICTED: RNA-directed DNA polymerase from mobile element jockey-like [Maylandia zebra]	3.10798e-07
comp196869_c0_seq2	34	59	9	0.152542	-2.71272	4.5691e-05	0.00160489	Down	670
comp196895_c0_seq1	67	25	109	4.36	2.12433	4.32339e-05	0.00151858	Up	1255
comp196897_c0_seq4	10.5	21	0	0	Inf	3.41233e-05	0.00119858	Down	1532
comp196920_c1_seq2	14	0	28	28000000	24.7389	1.32482e-05	0.000416746	Up	1004
comp196927_c0_seq2	54.5	104	5	0.0480769	-4.37851	7.14897e-07	2.51107e-05	Down	401
comp197092_c0_seq4	460.5	657	264	0.401826	-1.31536	3.08238e-05	0.00108268	Down	875	gi|831310556|ref|XP_012687692.1|PREDICTED: golgin subfamily A member 7B [ClDownea harengus]	1.92401e-86	sp|Q2TAP0|GOG7B_HUMAN	1e-76	Golgin subfamily A member 7B OS=Homo sapiens GN=GOLGA7B PE=2 SV=2	KOG4069	7e-69	Uncharacterized conserved protein							GO:0000139	Golgi membrane
comp197129_c0_seq1	23	2	44	22	4.45943	1.29789e-05	0.000455883	Up	623
comp197199_c0_seq4	101	162	40	0.246914	-2.01792	2.85906e-05	0.00100424	Down	3935
comp197209_c0_seq1	9.5	19	0	0	Inf	4.57294e-05	0.00160624	Down	623
comp197222_c0_seq5	320.5	163	478	2.93252	1.55214	1.95978e-05	0.000688369	Up	2542	gi|465966974|gb|EMP31237.1|ADP-ribosylation factor 3 [Chelonia mydas]	4.87607e-72	sp|P61207|ARF3_TAKRU	1e-72	ADP-ribosylation factor 3 OS=Takifugu rubripes GN=arf3 PE=3 SV=2	KOG0070	4e-73	GTP-binding ADP-ribosylation factor Arf1	ko04144;ko05110;ko05134	Endocytosis|Vibrio cholerae infection|Legionellosis	3	K07937	ARF1	ADP-ribosylation factor 1	GO:0005794;GO:0005525;GO:0015031;GO:0007264;GO:0016192	Golgi apparatus|GTP binding|protein transport|small GTPase mediated signal transduction|vesicle-mediated transport
comp197300_c0_seq1	20	3	37	12.3333	3.62449	4.04061e-05	0.00141926	Up	400
comp197305_c0_seq2	18.5	35	2	0.0571429	-4.12928	3.04125e-05	0.00106824	Down	979
comp197308_c0_seq1	30	54	6	0.111111	-3.16993	3.00858e-05	0.00105676	Down	862
comp197343_c1_seq4	256.5	377	136	0.360743	-1.47096	3.56952e-05	0.00125379	Down	996	gi|742109200|ref|XP_010871786.1|PREDICTED: protachykinin-1 [Esox lucius]	9.85536e-11	sp|P25421|TKN1_CARAU	1e-07	Protachykinin OS=Carassius auratus PE=1 SV=2										GO:0005576;GO:0007218;GO:0007268;GO:0007217	extracellular region|neuropeptide signaling pathway|synaptic transmission|tachykinin receptor signaling pathway
comp197346_c0_seq3	54.5	4	105	26.25	4.71425	3.92637e-07	1.37913e-05	Up	1731	gi|295293163|ref|NP_001171214.1|guanine nucleotide-binding protein G(I)/G(S)/G(O) subunit gamma-8 [Danio rerio] gi|63101835|gb|AAH95223.1| Zgc:110316 protein [Danio rerio] gi|966640220|gb|KTF75134.1| hypothetical protein cypCar_00036420 [Cyprinus carpio]	4.65065e-36	sp|P63077|GBG8_RAT	8e-32	Guanine nucleotide-binding protein G(I)/G(S)/G(O) subunit gamma-8 OS=Rattus norvegicus GN=Gng8 PE=2 SV=1	KOG4119	2e-32	G protein gamma subunit	ko04014;ko04151;ko05200;ko05032;ko05034;ko04713;ko04062;ko04723;ko04724;ko04725;ko04726;ko04727;ko04728	Ras signaling pathway|PI3K-Akt signaling pathway|Pathways in cancer|Morphine addiction|Alcoholism|Circadian entrainment|Chemokine signaling pathway|Retrograde endocannabinoid signaling|Glutamatergic synapse|Cholinergic synapse|Serotonergic synapse|GABAergic synapse|Dopaminergic synapse	13	K07826	GNG2	guanine nucleotide-binding protein G(I)/G(S)/G(O) subunit gamma-2	GO:0005834;GO:0004871;GO:0007186;GO:0007399	heterotrimeric G-protein complex|signal transducer activity|G-protein coupled receptor signaling pathway|nervous system development
comp197347_c0_seq1	159	265	53	0.2	-2.32193	4.59118e-06	0.000161264	Down	424
comp197352_c1_seq1	48.5	82	15	0.182927	-2.45066	3.85739e-05	0.0013549	Down	417
comp197352_c2_seq1	38.5	74	3	0.0405405	-4.62449	1.96109e-06	6.88831e-05	Down	649
comp197361_c0_seq1	42.5	75	10	0.133333	-2.90689	2.20906e-05	0.000775929	Down	684
comp197390_c0_seq4	148	14	282	20.1429	4.3322	3.88474e-09	1.36451e-07	Up	798	gi|831320107|ref|XP_012692868.1|PREDICTED: galectin-1 [Clupea harengus] gi|831320109|ref|XP_012692869.1| PREDICTED: galectin-1 [Clupea harengus]	3.09952e-48	sp|P08520|LEG_ELEEL	5e-32	Beta-galactoside-binding lectin OS=Electrophorus electricus PE=1 SV=1	KOG3587	1e-26	Galectin, galactose-binding lectin							GO:0030246	carbohydrate binding
comp197397_c0_seq2	19.5	38	1	0.0263158	-5.24793	1.16142e-05	0.000407946	Down	1150
comp197401_c1_seq2	9.5	19	0	0	Inf	4.57294e-05	0.00160624	Down	439
comp197469_c0_seq1	544.5	751	338	0.450067	-1.15179	4.9437e-05	0.00173647	Down	761
comp197481_c0_seq1	124.5	17	232	13.6471	3.77052	7.35172e-08	2.58228e-06	Up	1549	gi|831306351|ref|XP_012685400.1|PREDICTED: endonuclease domain-containing 1 protein-like [Clupea harengus]	0	sp|O94919|ENDD1_HUMAN	5e-17	Endonuclease domain-containing 1 protein OS=Homo sapiens GN=ENDOD1 PE=1 SV=2										GO:0070062;GO:0016020;GO:0004519;GO:0046872;GO:0003676	extracellular exosome|membrane|endonuclease activity|metal ion binding|nucleic acid binding
comp197483_c0_seq1	145.5	226	65	0.287611	-1.79781	2.88222e-05	0.00101238	Down	415
comp197596_c0_seq1	27	5	49	9.8	3.29278	3.17001e-05	0.00111346	Up	871
comp197637_c2_seq1	570.5	340	801	2.35588	1.23627	3.36245e-05	0.00118106	Up	1211
comp197668_c0_seq2	192.5	49	336	6.85714	2.77761	4.71976e-07	1.65781e-05	Up	2287	gi|831273743|ref|XP_012681488.1|PREDICTED: retinoid isomerohydrolase [Clupea harengus]	0	sp|Q6PBW5|RP65A_DANRE	0	Retinoid isomerohydrolase OS=Danio rerio GN=rpe65a PE=2 SV=1	KOG1285	0	Beta, beta-carotene 15,15'-dioxygenase and related enzymes	ko00830	Retinol metabolism	1	K11158	RPE65	retinoid isomerohydrolase	GO:0005737;GO:0005886;GO:0052885;GO:0052884;GO:0046872;GO:0050896;GO:0007601	cytoplasm|plasma membrane|all-trans-retinyl-ester hydrolase, 11-cis retinol forming activity|all-trans-retinyl-palmitate hydrolase, 11-cis retinol forming activity|metal ion binding|response to stimulus|visual perception
comp197706_c0_seq2	62.5	113	12	0.106195	-3.23522	4.52868e-06	0.000159069	Down	1219
comp197716_c0_seq5	11	0	22	22000000	24.391	2.96643e-05	0.000933144	Up	1586
comp197758_c0_seq5	36	72	0	0	Inf	1.19355e-07	4.19233e-06	Down	816	gi|333776970|dbj|BAK23964.1|ribulose-1	7.34323e-78	sp|P07179|RBS2A_SOLLC	1e-123	Ribulose bisphosphate carboxylase small chain 2A, chloroplastic OS=Solanum lycopersicum GN=RBCS-2A PE=2 SV=2										GO:0009507;GO:0004497;GO:0016984;GO:0009853;GO:0019253	chloroplast|monooxygenase activity|ribulose-bisphosphate carboxylase activity|photorespiration|reductive pentose-phosphate cycle
comp197771_c0_seq1	1318	797	1839	2.3074	1.20627	1.66991e-05	0.000586553	Up	1605	gi|966666876|gb|KTG00516.1|hypothetical protein cypCar_00031731 [Cyprinus carpio]	2.53639e-42	sp|A5PLA0|RPRML_DANRE	7e-43	Reprimo-like protein OS=Danio rerio GN=rprml PE=3 SV=1				ko04115	p53 signaling pathway	1	K10128	RPRM	reprimo, TP53-dependent G2 arrest mediator candidate	GO:0016021	integral component of membrane
comp197778_c0_seq1	44	13	75	5.76923	2.52838	3.96391e-05	0.00139232	Up	306	gi|47229712|emb|CAG06908.1|unnamed protein product [Tetraodon nigroviridis]	3.88157e-58	sp|Q9TV61|MYH1_PIG	1e-53	Myosin-1 OS=Sus scrofa GN=MYH1 PE=2 SV=1	KOG0161	6e-53	Myosin class II heavy chain	ko04530	Tight junction	1	K10352	MYH	myosin heavy chain	GO:0030016;GO:0032982;GO:0005524;GO:0003774	myofibril|myosin filament|ATP binding|motor activity
comp197778_c2_seq1	77	2	152	76	6.24793	3.75753e-09	1.31983e-07	Up	406	gi|374413856|gb|AEZ49875.1|myosin heavy chain	2.06657e-88	sp|Q90339|MYSS_CYPCA	6e-83	Myosin heavy chain, fast skeletal muscle OS=Cyprinus carpio PE=2 SV=2	KOG0161	3e-73	Myosin class II heavy chain	ko04530	Tight junction	1	K10352	MYH	myosin heavy chain	GO:0030016;GO:0032982;GO:0005524;GO:0003774	myofibril|myosin filament|ATP binding|motor activity
comp197823_c2_seq1	150.5	75	226	3.01333	1.59136	4.92456e-05	0.00172974	Up	1378
comp197840_c2_seq2	55.5	13	98	7.53846	2.91427	1.21369e-05	0.000426306	Up	1756	gi|929263647|ref|XP_014008324.1|PREDICTED: uncharacterized protein LOC106576030 isoform X3 [Salmo salar]	1.64809e-11
comp197851_c0_seq1	35	8	62	7.75	2.9542	3.02057e-05	0.00106097	Up	1718
comp197865_c0_seq15	17.5	33	2	0.0606061	-4.04439	3.7001e-05	0.00129966	Down	1480
comp197885_c0_seq1	69	16	122	7.625	2.93074	6.86042e-06	0.000240971	Up	950	gi|831315628|ref|XP_012690434.1|PREDICTED: arginine-glutamic acid dipeptide repeats protein-like [Clupea harengus]	1.15158e-91	sp|Q63540|ATX1_RAT	3e-30	Ataxin-1 OS=Rattus norvegicus GN=Atxn1 PE=2 SV=1	KOG4053	5e-30	Ataxin-1, involved in Ca2+ homeostasis							GO:0005737;GO:0042405;GO:0016363;GO:0042272;GO:0005654;GO:0005634;GO:0003682;GO:0003677;GO:0034046;GO:0008266;GO:0008022;GO:0043621;GO:0008344;GO:0060079;GO:0048286;GO:0043569;GO:0042326;GO:0000122;GO:0045892;GO:0051168;GO:0060252;GO:0045944;GO:0006351;GO:0008542	cytoplasm|nuclear inclusion body|nuclear matrix|nuclear RNA export factor complex|nucleoplasm|nucleus|chromatin binding|DNA binding|poly(G) binding|poly(U) RNA binding|protein C-terminus binding|protein self-association|adult locomotory behavior|excitatory postsynaptic potential|lung alveolus development|negative regulation of insulin-like growth factor receptor signaling pathway|negative regulat…
comp197895_c1_seq1	17.5	2	33	16.5	4.04439	3.7001e-05	0.00129966	Up	532
comp197926_c0_seq1	13	0	26	26000000	24.632	1.72215e-05	0.000541734	Up	1230	gi|831314335|ref|XP_012689733.1|PREDICTED: endonuclease 8-like 3 [Clupea harengus]	2.30321e-27	sp|Q3MHN7|NEIL3_BOVIN	3e-23	Endonuclease 8-like 3 OS=Bos taurus GN=NEIL3 PE=2 SV=2				ko03410	Base excision repair	1	K10569	NEIL3	endonuclease VIII-like 3	GO:0005634;GO:0000405;GO:0003684;GO:0019104;GO:0003906;GO:0003690;GO:0003697;GO:0008270;GO:0006284;GO:0006289	nucleus|bubble DNA binding|damaged DNA binding|DNA N-glycosylase activity|DNA-(apurinic or apyrimidinic site) lyase activity|double-stranded DNA binding|single-stranded DNA binding|zinc ion binding|base-excision repair|nucleotide-excision repair
comp197930_c0_seq1	50	8	92	11.5	3.52356	4.83392e-06	0.000169791	Up	723
comp197942_c2_seq2	13.5	26	1	0.0384615	-4.70044	4.33307e-05	0.00152199	Down	1706	gi|292623241|ref|XP_706437.3|PREDICTED: noncompact myelin-associated protein [Danio rerio]	6.67957e-22
comp197951_c1_seq1	235.5	370	101	0.272973	-1.87317	9.75797e-06	0.000342747	Down	1737	gi|597749192|ref|XP_007236539.1|PREDICTED: pancreatic secretory trypsin inhibitor-like [Astyanax mexicanus]	5.73055e-07	sp|P09656|ISK3_RAT	8e-07	Serine protease inhibitor Kazal-type 3 OS=Rattus norvegicus GN=Spink3 PE=1 SV=2										GO:0005576;GO:0004867;GO:0007568	extracellular region|serine-type endopeptidase inhibitor activity|aging
comp197971_c1_seq1	50.5	15	86	5.73333	2.51937	3.17199e-05	0.00111416	Up	547
comp197993_c0_seq1	22	4	40	10	3.32193	4.57031e-05	0.00160531	Up	1572
comp198008_c0_seq1	20	37	3	0.0810811	-3.62449	4.04061e-05	0.00141926	Down	1812	gi|884969999|ref|XP_012993954.1|PREDICTED: uncharacterized protein LOC105006331 [Esox lucius]	2.56351e-139	sp|Q2L0B4|SECA2_BORA1	4e-23	Protein translocase subunit SecA 2 OS=Bordetella avium (strain 197N) GN=secA2 PE=3 SV=1										GO:0005737;GO:0005886;GO:0005524;GO:0065002;GO:0017038;GO:0006605	cytoplasm|plasma membrane|ATP binding|intracellular protein transmembrane transport|protein import|protein targeting
comp198080_c0_seq1	1525	909	2141	2.35534	1.23593	1.23702e-05	0.000434501	Up	1519
comp198080_c1_seq1	834	498	1170	2.3494	1.23229	2.30838e-05	0.000810815	Up	868
comp198083_c0_seq1	48	11	85	7.72727	2.94996	1.57605e-05	0.000553587	Up	946
comp198099_c0_seq1	1304	1911	697	0.364731	-1.4551	4.17684e-06	0.000146711	Down	1041
comp198126_c0_seq1	42	10	74	7.4	2.88753	2.33926e-05	0.000821661	Up	1127	gi|831315628|ref|XP_012690434.1|PREDICTED: arginine-glutamic acid dipeptide repeats protein-like [Clupea harengus]	1.25414e-77
comp198144_c0_seq1	30	4	56	14	3.80735	1.28945e-05	0.000452917	Up	951
comp198146_c0_seq1	12	0	24	24000000	24.5165	2.25457e-05	0.000709216	Up	599
comp198146_c1_seq1	24.5	0	49	49000000	25.5463	1.15427e-06	3.63095e-05	Up	1163
comp198153_c0_seq1	45.5	91	0	0	Inf	2.21344e-08	7.77467e-07	Down	757	gi|166406911|gb|ABY87418.1|unknown protein 25 [Haliotis diversicolor]	2.28002e-36
comp198185_c0_seq1	59	21	97	4.61905	2.2076	4.44506e-05	0.00156132	Up	1769
comp198218_c0_seq1	103	11	195	17.7273	4.1479	5.95947e-08	2.09326e-06	Up	1201
comp198229_c0_seq1	8184	10486	5882	0.560938	-0.834086	4.65386e-05	0.00163466	Down	1722	gi|831310329|ref|XP_012687566.1|PREDICTED: glutamate receptor U1-like [ClDownea harengus]	0	sp|Q91756|GLRK_XENLA	1e-139	Glutamate receptor U1 OS=Xenopus laevis GN=kbp PE=2 SV=1	KOG1052	1e-82	Glutamate-gated kainate-type ion channel receptor subunit GluR5 and related subunits							GO:0030054;GO:0016021;GO:0045211;GO:0005234;GO:0004970	cell junction|integral component of membrane|postsynaptic membrane|extracellular-glutamate-gated ion channel activity|ionotropic glutamate receptor activity
comp198235_c0_seq1	12.5	0	25	25000000	24.5754	1.96876e-05	0.00061931	Up	515
comp198249_c1_seq1	122	54	190	3.51852	1.81497	3.59612e-05	0.00126313	Up	610	gi|831304568|ref|XP_012684426.1|PREDICTED: transmembrane gamma-carboxyglutamic acid protein 3 [Clupea harengus]	1.76906e-27	sp|Q6PAQ9|TMG3_MOUSE	1e-10	Transmembrane gamma-carboxyglutamic acid protein 3 OS=Mus musculus GN=Prrg3 PE=2 SV=2										GO:0005576;GO:0016021;GO:0005509	extracellular region|integral component of membrane|calcium ion binding
comp198276_c0_seq2	14.5	0	29	29000000	24.7895	1.16519e-05	0.000366532	Up	1459
comp198282_c0_seq1	57	3	111	37	5.20945	1.37017e-07	4.81271e-06	Up	2565	gi|831311236|ref|XP_012688060.1|PREDICTED: raftlin-like [Clupea harengus]	0	sp|Q6A0D4|RFTN1_MOUSE	8e-47	Raftlin OS=Mus musculus GN=Rftn1 PE=1 SV=4										GO:0005737;GO:0005768;GO:0070062;GO:0045121;GO:0005886;GO:0043234;GO:0003725;GO:0050853;GO:0033227;GO:0040007;GO:0032620;GO:0001765;GO:1903044;GO:0032596;GO:0043330;GO:0002457;GO:0050852;GO:0034138	cytoplasm|endosome|extracellular exosome|membrane raft|plasma membrane|protein complex|double-stranded RNA binding|B cell receptor signaling pathway|dsRNA transport|growth|interleukin-17 production|membrane raft assembly|protein localization to membrane raft|protein transport into membrane raft|response to exogenous dsRNA|T cell antigen processing and presentation|T cell receptor signaling pathwa…
comp198382_c0_seq1	25.5	47	4	0.0851	-3.55459	2.60147e-05	0.000913763	Down	808	gi|831273930|ref|XP_012682488.1|PREDICTED: sodium/potassium/calcium exchanger 1-like [Clupea harengus]	1.05788e-42	sp|O60721|NCKX1_HUMAN	2e-27	Sodium/potassium/calcium exchanger 1 OS=Homo sapiens GN=SLC24A1 PE=1 SV=1	KOG1307	4e-28	K+-dependent Ca2+/Na+ exchanger NCKX1 and related proteins	ko04744	Phototransduction	1	K13749	SLC24A1, NCKX1	solute carrier family 24 (sodium/potassium/calcium exchanger), member 1	GO:0005887;GO:0016020;GO:0019867;GO:0005886;GO:0005262;GO:0005509;GO:0008273;GO:0030955;GO:0031402;GO:0015293;GO:0070588;GO:0006816;GO:0006874;GO:0006811;GO:0007603;GO:0009642;GO:0016056;GO:0035725;GO:0055085;GO:0006810;GO:0007601	integral component of plasma membrane|membrane|outer membrane|plasma membrane|calcium channel activity|calcium ion binding|calcium, potassium:sodium antiporter activity|potassium ion binding|sodium ion binding|symporter activity|calcium ion transmembrane transport|calcium ion transport|cellular calcium ion homeostasis|ion transport|phototransduction, visible light|response to light intensity|rhod…
comp198400_c0_seq1	51	97	5	0.0515464	-4.27798	1.12426e-06	3.94895e-05	Down	1385
comp198437_c0_seq5	17	0	34	34000000	25.019	6.26555e-06	0.000197094	Up	3100
comp198501_c3_seq1	62	22	102	4.63636	2.21299	4.06992e-05	0.00142955	Up	1004
comp198512_c0_seq1	28.5	2	55	27.5	4.78136	4.86238e-06	0.000170791	Up	1499
comp198544_c0_seq2	33	8	58	7.25	2.85798	3.8909e-05	0.00136667	Up	899
comp198545_c0_seq1	82	164	0	0	Inf	8.72753e-11	3.06554e-09	Down	3493	gi|780021463|ref|XP_011665173.1|PREDICTED: uncharacterized protein LOC763830	0	sp|P04323|POL3_DROME	4e-82	Retrovirus-related Pol polyprotein from transposon 17.6 OS=Drosophila melanogaster GN=pol PE=4 SV=1	KOG0017	5e-81	FOG: Transposon-encoded proteins with TYA, reverse transcriptase, integrase domains in various combinations							GO:0004190;GO:0004519;GO:0003676;GO:0003964;GO:0015074	aspartic-type endopeptidase activity|endonuclease activity|nucleic acid binding|RNA-directed DNA polymerase activity|DNA integration
comp198575_c0_seq2	11	22	0	0	Inf	2.96643e-05	0.00104196	Down	2291	gi|24940553|emb|CAD54730.1|beta-1	1.36388e-115	sp|Q42059|GUN6_ARATH	0	Endoglucanase 6 OS=Arabidopsis thaliana GN=At1g64390 PE=2 SV=2										GO:0005576;GO:0030246;GO:0008810;GO:0071555;GO:0030245	extracellular region|carbohydrate binding|cellulase activity|cell wall organization|cellulose catabolic process
comp198590_c0_seq1	15.5	31	0	0	Inf	9.05486e-06	0.000318051	Down	693	gi|908436436|ref|XP_013077707.1|PREDICTED: antistasin-like	2.26412e-06
comp198606_c0_seq1	67.5	128	7	0.0546875	-4.19265	4.12721e-07	1.44968e-05	Down	808
comp198609_c0_seq3	11	0	22	22000000	24.391	2.96643e-05	0.000933144	Up	1245
comp198609_c1_seq1	25	0	50	50000000	25.5754	1.03882e-06	3.2678e-05	Up	1798
comp198613_c2_seq1	60.5	107	14	0.130841	-2.93411	9.48077e-06	0.000333011	Down	765
comp198623_c0_seq1	130.5	2	259	129.5	7.01681	7.09897e-12	2.4935e-10	Up	445	gi|966715119|gb|KTG47357.1|hypothetical protein cypCar_00047334 [Cyprinus carpio]	1.29828e-56	sp|Q90339|MYSS_CYPCA	4e-55	Myosin heavy chain, fast skeletal muscle OS=Cyprinus carpio PE=2 SV=2	KOG0161	5e-48	Myosin class II heavy chain	ko04530	Tight junction	1	K10352	MYH	myosin heavy chain	GO:0030016;GO:0032982;GO:0005524;GO:0003774	myofibril|myosin filament|ATP binding|motor activity
comp198626_c1_seq1	201	305	97	0.318033	-1.65275	2.74599e-05	0.000964526	Down	1064
comp198676_c0_seq1	59.5	106	13	0.122642	-3.02748	8.10284e-06	0.000284611	Down	3097	gi|831295451|ref|XP_012679470.1|PREDICTED: protein FAM188B2 [ClDownea harengus]	6.46332e-118	sp|A8MYZ0|F1882_HUMAN	4e-64	Protein FAM188B2 OS=Homo sapiens GN=FAM188B2 PE=3 SV=2	KOG2871	6e-61	Uncharacterized conserved protein
comp198686_c0_seq1	443.5	213	674	3.16432	1.6619	7.36192e-06	0.000258587	Up	553
comp198695_c0_seq1	36	72	0	0	Inf	1.19355e-07	4.19233e-06	Down	1050	gi|826419074|ref|XP_012524409.1|PREDICTED: arginine decarboxylase-like	7.38353e-23	sp|Q43075|SPE1_PEA	2e-82	Arginine decarboxylase OS=Pisum sativum PE=2 SV=1										GO:0008792;GO:0006527;GO:0009446;GO:0008295	arginine decarboxylase activity|arginine catabolic process|putrescine biosynthetic process|spermidine biosynthetic process
comp198727_c0_seq2	30.5	57	4	0.0701754	-3.83289	1.19433e-05	0.000419505	Down	1013	gi|573899306|ref|XP_006637384.1|PREDICTED: uncharacterized protein LOC102684811 [Lepisosteus oculatus]	7.543e-12
comp198745_c0_seq2	78	25	131	5.24	2.38957	1.84238e-05	0.000647135	Up	307
comp198750_c0_seq1	16	0	32	32000000	24.9316	7.99857e-06	0.000251609	Up	563
comp198773_c0_seq1	11.5	0	23	23000000	24.4551	2.58472e-05	0.000813069	Up	1368
comp198807_c0_seq2	12	0	24	24000000	24.5165	2.25457e-05	0.000709216	Up	4502	gi|734649371|ref|XP_010753965.1|PREDICTED: uncharacterized protein LOC104939169 [Larimichthys crocea]	6.87532e-173	sp|P10394|POL4_DROME	1e-08	Retrovirus-related Pol polyprotein from transposon 412 OS=Drosophila melanogaster GN=POL PE=4 SV=1	KOG0017	5e-12	FOG: Transposon-encoded proteins with TYA, reverse transcriptase, integrase domains in various combinations	ko00600	Sphingolipid metabolism	1	K12354	ENPP7	ectonucleotide pyrophosphatase/phosphodiesterase family member 7	GO:0004190;GO:0004519;GO:0003676;GO:0003964;GO:0015074	aspartic-type endopeptidase activity|endonuclease activity|nucleic acid binding|RNA-directed DNA polymerase activity|DNA integration
comp198826_c0_seq1	119.5	44	195	4.43182	2.1479	1.48607e-05	0.000521982	Up	866
comp198877_c1_seq1	138	66	210	3.18182	1.66985	4.45571e-05	0.00156506	Up	583
comp198901_c0_seq1	207	73	341	4.67123	2.2238	3.41985e-06	0.000120122	Up	4260	gi|831285571|ref|XP_012674058.1|PREDICTED: unconventional myosin-Vc [Clupea harengus]	0	sp|Q9NQX4|MYO5C_HUMAN	0	Unconventional myosin-Vc OS=Homo sapiens GN=MYO5C PE=1 SV=2	KOG0160	0	Myosin class V heavy chain							GO:0070062;GO:0016459;GO:0005524;GO:0003774	extracellular exosome|myosin complex|ATP binding|motor activity
comp198934_c0_seq1	289.5	137	442	3.22628	1.68987	1.35318e-05	0.000475303	Up	1436	gi|556742383|ref|XP_005966714.1|PREDICTED: transmembrane protein 240	1.44276e-16	sp|Q5SV17|TM240_HUMAN	3e-15	Transmembrane protein 240 OS=Homo sapiens GN=TMEM240 PE=2 SV=2										GO:0030054;GO:0016021;GO:0097060	cell junction|integral component of membrane|synaptic membrane
comp198950_c1_seq1	9.5	0	19	19000000	24.1795	4.57294e-05	0.0014385	Up	661
comp198993_c0_seq5	112	2	222	111	6.79442	5.42506e-11	1.90555e-09	Up	5495	gi|808857515|gb|KKF10076.1|LINE-1 reverse transcriptase [Larimichthys crocea]	0	sp|P08548|LIN1_NYCCO	7e-179	LINE-1 reverse transcriptase homolog OS=Nycticebus coucang PE=1 SV=1	KOG1075	7e-41	FOG: Reverse transcriptase							GO:0046872;GO:0003964	metal ion binding|RNA-directed DNA polymerase activity
comp199033_c0_seq2	44.5	75	14	0.186667	-2.42146	4.67228e-05	0.00164113	Down	1169	gi|831281026|ref|XP_012671580.1|PREDICTED: 1-phosphatidylinositol 4	0	sp|P10895|PLCD1_BOVIN	4e-106	1-phosphatidylinositol 4,5-bisphosphate phosphodiesterase delta-1 OS=Bos taurus GN=PLCD1 PE=2 SV=2	KOG0169	8e-106	Phosphoinositide-specific phospholipase C	ko04020;ko04070;ko04933;ko00562;ko04919	Calcium signaling pathway|Phosphatidylinositol signaling system|AGE-RAGE signaling pathway in diabetic complications|Inositol phosphate metabolism|Thyroid hormone signaling pathway	5	K05857	PLCD	phosphatidylinositol phospholipase C, delta	GO:0005829;GO:0070062;GO:0005509;GO:0070300;GO:1901981;GO:0004435;GO:0001786;GO:0004871;GO:0001525;GO:0035556;GO:0060716;GO:0016042;GO:0042127	cytosol|extracellular exosome|calcium ion binding|phosphatidic acid binding|phosphatidylinositol phosphate binding|phosphatidylinositol phospholipase C activity|phosphatidylserine binding|signal transducer activity|angiogenesis|intracellular signal transduction|labyrinthine layer blood vessel development|lipid catabolic process|regulation of cell proliferation
comp199066_c0_seq1	2764.5	3676	1853	0.504081	-0.988274	3.07493e-05	0.00108006	Down	992	gi|831272627|ref|XP_012675518.1|PREDICTED: glutathione S-transferase P-like [ClDownea harengus]	1.39888e-134	sp|P19157|GSTP1_MOUSE	5e-98	Glutathione S-transferase P 1 OS=Mus musculus GN=Gstp1 PE=1 SV=2	KOG1695	6e-94	Glutathione S-transferase	ko05204;ko00480;ko00980;ko00982	Chemical carcinogenesis|Glutathione metabolism|Metabolism of xenobiotics by cytochrome P450|Drug metabolism - cytochrome P450	4	K00799	GST, gst	glutathione S-transferase	GO:0005737;GO:0005829;GO:0070062;GO:0005615;GO:0005622;GO:0005739;GO:0005634;GO:0005886;GO:0043234;GO:0097057;GO:0031982;GO:0035731;GO:0008144;GO:0004364;GO:0008432;GO:0019207;GO:0035730;GO:0071460;GO:0071364;GO:0071385;GO:0032869;GO:0071222;GO:0035726;GO:0006749;GO:0002674;GO:0043066;GO:0009890;GO:0070373;GO:2001237;GO:0048147;GO:0043124;GO:0032691;GO:0043508;GO:0070664;GO:0043407;GO:0071638;GO:…	cytoplasm|cytosol|extracellular exosome|extracellular space|intracellular|mitochondrion|nucleus|plasma membrane|protein complex|TRAF2-GSTP1 complex|vesicle|dinitrosyl-iron complex binding|drug binding|glutathione transferase activity|JUN kinase binding|kinase regulator activity|S-nitrosoglutathione binding|cellular response to cell-matrix adhesion|cellular response to epidermal growth factor stim…
comp199106_c0_seq2	25.5	48	3	0.0625	-4	1.56327e-05	0.000549096	Down	4048	gi|831271240|ref|XP_012685767.1|PREDICTED: proprotein convertase subtilisin/kexin type 5-like [ClDownea harengus]	0	sp|Q92824|PCSK5_HUMAN	0	Proprotein convertase subtilisin/kexin type 5 OS=Homo sapiens GN=PCSK5 PE=1 SV=4	KOG3525	2e-115	Subtilisin-like proprotein convertase							GO:0005615;GO:0005794;GO:0005796;GO:0016021;GO:0030141;GO:0008233;GO:0042277;GO:0004252;GO:0009952;GO:0007267;GO:0042089;GO:0007566;GO:0048566;GO:0048706;GO:0007507;GO:0001822;GO:0035108;GO:0032455;GO:0048011;GO:0043043;GO:0016486;GO:0016485;GO:0002001;GO:0030323;GO:0006465;GO:0019058	extracellular space|Golgi apparatus|Golgi lumen|integral component of membrane|secretory granule|peptidase activity|peptide binding|serine-type endopeptidase activity|anterior/posterior pattern specification|cell-cell signaling|cytokine biosynthetic process|embryo implantation|embryonic digestive tract development|embryonic skeletal system development|heart development|kidney development|limb mor…
comp199111_c0_seq2	728.5	1001	456	0.455544	-1.13434	4.07153e-05	0.00143012	Down	2382	gi|583986686|ref|XP_006788580.1|PREDICTED: cysteine/serine-rich nuclear protein 3-like isoform X1 [Neolamprologus brichardi] gi|583986688|ref|XP_006788581.1| PREDICTED: cysteine/serine-rich nuclear protein 3-like isoform X2 [Neolamprologus brichardi]	7.02097e-75	sp|P59055|CSRN3_MOUSE	5e-69	Cysteine/serine-rich nuclear protein 3 OS=Mus musculus GN=Csrnp3 PE=1 SV=2	KOG3813	1e-63	Uncharacterized conserved protein (tumor-sDownpressor AXUD1 in humans)							GO:0005634;GO:0043565;GO:0003700;GO:0001228;GO:0006915;GO:0010923;GO:0043065;GO:0045944;GO:0006366	nucleus|sequence-specific DNA binding|transcription factor activity, sequence-specific DNA binding|transcriptional activator activity, RNA polymerase II transcription regulatory region sequence-specific binding|apoptotic process|negative regulation of phosphatase activity|positive regulation of apoptotic process|positive regulation of transcription from RNA polymerase II promoter|transcription fr…
comp199127_c0_seq3	1204.5	1721	688	0.399768	-1.32277	9.81021e-06	0.000344582	Down	1778	gi|831325264|ref|XP_012695694.1|PREDICTED: abhydrolase domain-containing protein 16A [ClDownea harengus]	0	sp|Q6MG55|ABHGA_RAT	0	Abhydrolase domain-containing protein 16A OS=Rattus norvegicus GN=Abhd16a PE=2 SV=1	KOG1553	0	Predicted alpha/beta hydrolase BAT5							GO:0016021;GO:0016787	integral component of membrane|hydrolase activity
comp199128_c0_seq2	63.5	16	111	6.9375	2.79442	1.14224e-05	0.000401211	Up	2692	gi|966703613|gb|KTG35854.1|hypothetical protein cypCar_00013440 [Cyprinus carpio]	7.93375e-105	sp|Q9W5Z2|PITX2_DANRE	4e-106	Pituitary homeobox 2 OS=Danio rerio GN=pitx2 PE=2 SV=1	KOG0486	9e-106	Transcription factor PTX1, contains HOX domain	ko04350	TGF-beta signaling pathway	1	K04686	PITX2	paired-like homeodomain transcription factor 2	GO:0005634;GO:0043565;GO:0003700;GO:0048593;GO:0061386;GO:0071907;GO:0035462;GO:0048596;GO:0048701;GO:0060971;GO:0048703;GO:0021538;GO:0060325;GO:0021986;GO:0048382;GO:0021501;GO:0043114;GO:0048384	nucleus|sequence-specific DNA binding|transcription factor activity, sequence-specific DNA binding|camera-type eye morphogenesis|closure of optic fissure|determination of digestive tract left/right asymmetry|determination of left/right asymmetry in diencephalon|embryonic camera-type eye morphogenesis|embryonic cranial skeleton morphogenesis|embryonic heart tube left/right pattern formation|embryo…
comp199141_c0_seq1	14	28	0	0	Inf	1.32482e-05	0.000465342	Down	1371	gi|159146775|gb|ABW90687.1|stanniocalcin [Haliotis diversicolor sDownertexta] gi|166406783|gb|ABY87355.1| stanniocalcin-like protein [Haliotis diversicolor]	6.1094e-126				KOG3276	2e-06	Uncharacterized conserved protein, contains YggU domain
comp199153_c3_seq10	16.5	31	2	0.0645161	-3.9542	4.51362e-05	0.0015854	Down	1004
comp199169_c1_seq1	187.5	28	347	12.3929	3.63144	1.49303e-08	5.24425e-07	Up	2219	gi|831273027|ref|XP_012677655.1|PREDICTED: potassium voltage-gated channel subfamily F member 1-like [Clupea harengus]	0	sp|Q7TSH7|KCNF1_MOUSE	0	Potassium voltage-gated channel subfamily F member 1 OS=Mus musculus GN=Kcnf1 PE=2 SV=1	KOG3713	0	Voltage-gated K+ channel KCNB/KCNC							GO:0016021;GO:0008076;GO:0005251;GO:0071805;GO:0051260	integral component of membrane|voltage-gated potassium channel complex|delayed rectifier potassium channel activity|potassium ion transmembrane transport|protein homooligomerization
comp199188_c0_seq5	33.5	59	8	0.135593	-2.88264	3.65152e-05	0.00128259	Down	2291	gi|831309939|ref|XP_012687352.1|PREDICTED: dedicator of cytokinesis protein 5 [ClDownea harengus]	0	sp|B2RY04|DOCK5_MOUSE	0	Dedicator of cytokinesis protein 5 OS=Mus musculus GN=Dock5 PE=1 SV=2	KOG1998	0	Signaling protein DOCK180							GO:0005737;GO:0005085;GO:0043547;GO:0007264	cytoplasm|guanyl-nucleotide exchange factor activity|positive regulation of GTPase activity|small GTPase mediated signal transduction
comp1992_c0_seq1	10.5	0	21	21000000	24.3239	3.41233e-05	0.00107341	Up	363
comp199202_c0_seq2	59.5	101	18	0.178218	-2.48829	2.49854e-05	0.000877609	Down	2440	gi|831309451|ref|XP_012687084.1|PREDICTED: brain-specific angiogenesis inhibitor 1-associated protein 2-like protein 2 [ClDownea harengus]	0	sp|Q1LWE6|BI2L2_DANRE	0	Brain-specific angiogenesis inhibitor 1-associated protein 2-like protein 2 OS=Danio rerio GN=baiap2l2 PE=3 SV=1										GO:0015629;GO:0005829;GO:0005654;GO:0005886;GO:0008093;GO:0008289;GO:0051764;GO:0051017;GO:0008286;GO:0007009;GO:2000251;GO:0030838	actin cytoskeleton|cytosol|nucleoplasm|plasma membrane|cytoskeletal adaptor activity|lipid binding|actin crosslink formation|actin filament bundle assembly|insulin receptor signaling pathway|plasma membrane organization|positive regulation of actin cytoskeleton reorganization|positive regulation of actin filament polymerization
comp199211_c0_seq1	24	0	48	48000000	25.5165	1.28355e-06	4.03762e-05	Up	1125
comp199240_c1_seq1	171	68	274	4.02941	2.01057	1.12005e-05	0.000393417	Up	417
comp199261_c0_seq1	9424.5	12023	6826	0.567745	-0.816685	4.96057e-05	0.00174239	Down	2128	gi|831307397|ref|XP_012685966.1|PREDICTED: neuronal membrane glycoprotein M6-b-like isoform X1 [ClDownea harengus]	2.57945e-159	sp|Q13491|GPM6B_HUMAN	2e-141	Neuronal membrane glycoprotein M6-b OS=Homo sapiens GN=GPM6B PE=1 SV=2	KOG4800	5e-142	Neuronal membrane glycoprotein/Myelin proteolipid protein							GO:0016021;GO:0045121;GO:0005886;GO:0030154;GO:0085029;GO:2000009;GO:0051612;GO:0007399;GO:0001503;GO:0030501;GO:0015031;GO:0032956;GO:0051893	integral component of membrane|membrane raft|plasma membrane|cell differentiation|extracellular matrix assembly|negative regulation of protein localization to cell surface|negative regulation of serotonin Downtake|nervous system development|ossification|positive regulation of bone mineralization|protein transport|regulation of actin cytoskeleton organization|regulation of focal adhesion assembly
comp199321_c0_seq1	102.5	194	11	0.056701	-4.14048	6.24737e-08	2.19438e-06	Down	2515	gi|966699665|gb|KTG31906.1|hypothetical protein cypCar_00016842 [Cyprinus carpio]	2.5197e-33	sp|Q8C8S3|T150C_MOUSE	5e-23	Transmembrane protein 150C OS=Mus musculus GN=Tmem150c PE=2 SV=1										GO:0016021;GO:0005764;GO:0010506	integral component of membrane|lysosome|regulation of autophagy
comp199353_c0_seq2	47.5	95	0	0	Inf	1.57887e-08	5.54576e-07	Down	1192
comp199364_c2_seq2	44.5	13	76	5.84615	2.54749	3.76254e-05	0.00132159	Up	1601
comp199387_c0_seq1	18	2	34	17	4.08746	3.35345e-05	0.00117789	Up	786
comp199388_c0_seq3	67	23	111	4.82609	2.27085	3.17899e-05	0.00111662	Up	1441
comp199406_c0_seq1	187.5	88	287	3.26136	1.70548	2.57562e-05	0.000904682	Up	1039
comp199428_c0_seq1	47.5	14	81	5.78571	2.5325	3.45014e-05	0.00121186	Up	751
comp199435_c0_seq1	31.5	63	0	0	Inf	2.8038e-07	9.8483e-06	Down	588
comp199441_c0_seq1	9.5	19	0	0	Inf	4.57294e-05	0.00160624	Down	354
comp199447_c0_seq1	816.5	1633	0	0	Inf	8.92098e-32	3.13348e-30	Down	618
comp199453_c1_seq1	14.5	0	29	29000000	24.7895	1.16519e-05	0.000366532	Up	322
comp199496_c0_seq1	43.5	84	3	0.0357143	-4.80735	9.27713e-07	3.25858e-05	Down	989
comp199541_c0_seq1	167.5	262	73	0.278626	-1.8436	1.99632e-05	0.000701205	Down	745
comp199548_c1_seq3	267.5	97	438	4.51546	2.17487	2.1947e-06	7.70886e-05	Up	2850	gi|831309585|ref|XP_012687160.1|PREDICTED: guanylate cyclase soluble subunit alpha-3 [Clupea harengus]	0	sp|Q02108|GCYA3_HUMAN	0	Guanylate cyclase soluble subunit alpha-3 OS=Homo sapiens GN=GUCY1A3 PE=1 SV=2	KOG4171	0	Adenylate/guanylate kinase	ko04540;ko04022;ko00230;ko04270;ko04970;ko04921;ko04713;ko04611;ko04730	Gap junction|cGMP - PKG signaling pathway|Purine metabolism|Vascular smooth muscle contraction|Salivary secretion|Oxytocin signaling pathway|Circadian entrainment|Platelet activation|Long-term depression	9	K12318	GUCY1A	guanylate cyclase soluble subunit alpha	GO:0008074;GO:0005886;GO:0005525;GO:0004383;GO:0020037;GO:0004872;GO:0008015;GO:0007596;GO:0006182;GO:0007263;GO:0030828;GO:0008217;GO:0060087;GO:0052565;GO:0009635;GO:0014070	guanylate cyclase complex, soluble|plasma membrane|GTP binding|guanylate cyclase activity|heme binding|receptor activity|blood circulation|blood coagulation|cGMP biosynthetic process|nitric oxide mediated signal transduction|positive regulation of cGMP biosynthetic process|regulation of blood pressure|relaxation of vascular smooth muscle|response to defense-related host nitric oxide production|re…
comp19957_c0_seq1	10	20	0	0	Inf	3.9399e-05	0.00138389	Down	379
comp199591_c0_seq4	21	3	39	13	3.70044	3.38567e-05	0.00118921	Up	2075
comp199592_c0_seq3	10	0	20	20000000	24.2535	3.9399e-05	0.00123937	Up	968
comp199603_c2_seq1	10.5	21	0	0	Inf	3.41233e-05	0.00119858	Down	752
comp199622_c0_seq2	176.5	33	320	9.69697	3.27753	8.73137e-08	3.06688e-06	Up	961
comp199658_c1_seq2	93.5	162	25	0.154321	-2.69599	5.60959e-06	0.000197036	Down	1714	gi|831282473|ref|XP_012672370.1|PREDICTED: microfibril-associated glycoprotein 4-like [ClDownea harengus]	1.86915e-124	sp|P55918|MFAP4_BOVIN	8e-75	Microfibril-associated glycoprotein 4 OS=Bos taurus GN=MFAP4 PE=1 SV=2	KOG2579	6e-74	Ficolin and related extracellular proteins							GO:0071953;GO:0070062;GO:0001527;GO:0007155;GO:0071493;GO:0048251;GO:0043206;GO:0010712;GO:0009650	elastic fiber|extracellular exosome|microfibril|cell adhesion|cellular response to UV-B|elastic fiber assembly|extracellular fibril organization|regulation of collagen metabolic process|UV protection
comp199667_c0_seq1	1513.5	990	2037	2.05758	1.04095	3.45605e-05	0.00121393	Up	1034	gi|831320747|ref|XP_012693218.1|PREDICTED: neuron-specific protein family member 2 [Clupea harengus]	6.60376e-123	sp|Q9Y328|NSG2_HUMAN	9e-78	Neuron-specific protein family member 2 OS=Homo sapiens GN=NSG2 PE=2 SV=1										GO:0030659;GO:0032580;GO:0016021;GO:0032585;GO:0048268;GO:0007212	cytoplasmic vesicle membrane|Golgi cisterna membrane|integral component of membrane|multivesicular body membrane|clathrin coat assembly|dopamine receptor signaling pathway
comp199668_c1_seq1	268	79	457	5.78481	2.53227	4.4328e-07	1.55702e-05	Up	1433	gi|831322276|ref|XP_012694054.1|PREDICTED: prepronociceptin-like [Clupea harengus]	7.26174e-31	sp|Q62923|PNOC_RAT	3e-08	Prepronociceptin OS=Rattus norvegicus GN=Pnoc PE=1 SV=1										GO:0005576;GO:0007565;GO:0007218;GO:0007268	extracellular region|female pregnancy|neuropeptide signaling pathway|synaptic transmission
comp199682_c2_seq3	15	1	29	29	4.85798	3.07729e-05	0.00108089	Up	904	gi|962023162|ref|XP_014834308.1|PREDICTED: uncharacterized protein LOC106911992 isoform X3 [Poecilia mexicana]	4.42298e-50	sp|A4FUB7|GIN1_BOVIN	4e-16	Gypsy retrotransposon integrase-like protein 1 OS=Bos taurus GN=GIN1 PE=2 SV=1	KOG0017	1e-15	FOG: Transposon-encoded proteins with TYA, reverse transcriptase, integrase domains in various combinations							GO:0005634;GO:0003677;GO:0015074;GO:0032197	nucleus|DNA binding|DNA integration|transposition, RNA-mediated
comp199703_c0_seq1	478	909	47	0.0517052	-4.27355	6.27609e-13	2.20447e-11	Down	1561	gi|742203060|ref|XP_010894045.1|PREDICTED: uncharacterized protein LOC105025212 [Esox lucius] gi|742203064|ref|XP_010894047.1| PREDICTED: uncharacterized protein LOC105025212 [Esox lucius]	7.94021e-08
comp199720_c0_seq10	21.5	0	43	43000000	25.3578	2.21055e-06	6.95367e-05	Up	864
comp199781_c0_seq1	28.5	55	2	0.0363636	-4.78136	4.86238e-06	0.000170791	Down	773
comp199791_c0_seq1	9.5	0	19	19000000	24.1795	4.57294e-05	0.0014385	Up	373
comp199811_c0_seq1	69.5	136	3	0.0220588	-5.5025	2.61136e-08	9.17236e-07	Down	774	gi|962016769|ref|XP_014880361.1|PREDICTED: uncharacterized protein LOC106941759 [Poecilia latipinna]	2.57947e-38
comp199818_c0_seq1	31	55	7	0.127273	-2.974	3.6986e-05	0.00129913	Down	850	gi|938058727|gb|KPP62184.1|hypothetical protein Z043_119643 [Scleropages formosus]	1.65105e-16
comp199842_c0_seq1	64	19	109	5.73684	2.52026	2.03154e-05	0.000713576	Up	1078	gi|831272519|ref|XP_012674889.1|PREDICTED: uncharacterized protein LOC105893089 [Clupea harengus]	1.89694e-55
comp199852_c0_seq3	23.5	2	45	22.5	4.49185	1.18419e-05	0.000415947	Up	987	gi|831325226|ref|XP_012695674.1|PREDICTED: HLA class II histocompatibility antigen	2.8161e-28	sp|P79483|DRB3_HUMAN	8e-06	HLA class II histocompatibility antigen, DR beta 3 chain OS=Homo sapiens GN=HLA-DRB3 PE=1 SV=1				ko04145;ko04514;ko05416;ko04940;ko05310;ko05320;ko05321;ko05322;ko05323;ko05330;ko05332;ko05140;ko05145;ko05150;ko05152;ko05164;ko05166;ko05168;ko04612;ko04672	Phagosome|Cell adhesion molecules (CAMs)|Viral myocarditis|Type I diabetes mellitus|Asthma|Autoimmune thyroid disease|Inflammatiory bowel disease (IBD)|Systemic lupus erythematosus|Rheumatoid arthritis|Allograft rejection|Graft-versus-host disease|Leishmaniasis|Toxoplasmosis|Staphylococcus aureus infection|Tuberculosis|Influenza A|HTLV-I infection|Herpes simplex infection|Antigen processing and p…	20	K06752	MHC2	major histocompatibility complex, class II	GO:0030669;GO:0030666;GO:0012507;GO:0000139;GO:0071556;GO:0005887;GO:0031902;GO:0005765;GO:0016020;GO:0042613;GO:0005886;GO:0032588;GO:0030658;GO:0032395;GO:0042605;GO:0019886;GO:0019221;GO:0060333;GO:0007165;GO:0031295;GO:0050852	clathrin-coated endocytic vesicle membrane|endocytic vesicle membrane|ER to Golgi transport vesicle membrane|Golgi membrane|integral component of lumenal side of endoplasmic reticulum membrane|integral component of plasma membrane|late endosome membrane|lysosomal membrane|membrane|MHC class II protein complex|plasma membrane|trans-Golgi network membrane|transport vesicle membrane|MHC class II rec…
comp199854_c0_seq1	81.5	142	21	0.147887	-2.75743	6.79643e-06	0.000238724	Down	630
comp199890_c0_seq1	705	4	1406	351.5	8.45738	2.55334e-26	8.96858e-25	Up	1370
comp199896_c0_seq1	28	51	5	0.0980392	-3.3505	2.73261e-05	0.000959824	Down	316
comp199906_c0_seq2	397.5	215	580	2.69767	1.43172	2.32365e-05	0.00081618	Up	1675	gi|831310182|ref|XP_012687485.1|PREDICTED: something about silencing protein 10 isoform X4 [Clupea harengus]	5.77995e-179	sp|Q6AXX4|SAS10_RAT	9e-91	Something about silencing protein 10 OS=Rattus norvegicus GN=Utp3 PE=2 SV=1	KOG3118	3e-82	Disrupter of silencing SAS10							GO:0005730;GO:0005634;GO:0032040;GO:0044822;GO:0007420;GO:0016568;GO:0000462	nucleolus|nucleus|small-subunit processome|poly(A) RNA binding|brain development|chromatin modification|maturation of SSU-rRNA from tricistronic rRNA transcript (SSU-rRNA, 5.8S rRNA, LSU-rRNA)
comp199916_c2_seq1	9.5	0	19	19000000	24.1795	4.57294e-05	0.0014385	Up	516
comp199931_c0_seq1	14.5	0	29	29000000	24.7895	1.16519e-05	0.000366532	Up	972
comp199934_c1_seq1	29.5	7	52	7.42857	2.89308	4.51989e-05	0.00158761	Up	1084
comp199962_c0_seq1	11	22	0	0	Inf	2.96643e-05	0.00104196	Down	926
comp199973_c0_seq1	24	1	47	47	5.55459	4.68057e-06	0.000164405	Up	741	gi|966705221|gb|KTG37462.1|hypothetical protein cypCar_00031512 [Cyprinus carpio]	2.17449e-35	sp|Q00780|CO8A1_MOUSE	4e-06	Collagen alpha-1(VIII) chain OS=Mus musculus GN=Col8a1 PE=1 SV=3										GO:0005604;GO:0005581;GO:0070062;GO:0043231;GO:0001525;GO:0048593;GO:0007155;GO:0035987;GO:0050673;GO:0010811	basement membrane|collagen trimer|extracellular exosome|intracellular membrane-bounded organelle|angiogenesis|camera-type eye morphogenesis|cell adhesion|endodermal cell differentiation|epithelial cell proliferation|positive regulation of cell-substrate adhesion
comp200027_c0_seq1	51	85	17	0.2	-2.32193	4.49183e-05	0.00157775	Down	1644
comp200047_c0_seq1	695.5	412	979	2.37621	1.24866	2.58868e-05	0.00090927	Up	972
comp200064_c1_seq2	17	0	34	34000000	25.019	6.26555e-06	0.000197094	Up	1284
comp200097_c0_seq1	95	151	39	0.258278	-1.953	3.7045e-05	0.0013012	Down	915	gi|597750287|ref|XP_007237062.1|PREDICTED: leucine-rich repeat and transmembrane domain-containing protein 1 [Astyanax mexicanus]	2.60666e-119	sp|Q9HBL6|LRTM1_HUMAN	6e-45	Leucine-rich repeat and transmembrane domain-containing protein 1 OS=Homo sapiens GN=LRTM1 PE=2 SV=1	KOG0619	1e-45	FOG: Leucine rich repeat							GO:0016021;GO:0051965	integral component of membrane|positive regulation of synapse assembly
comp200128_c4_seq1	1471	2192	750	0.342153	-1.54729	1.99656e-06	7.01291e-05	Down	1124	gi|50841439|gb|AAT84082.1|synaptosomal-associated protein [Carassius auratus]	1.27118e-17	sp|Q6PC54|SN25B_DANRE	4e-18	Synaptosomal-associated protein 25-B OS=Danio rerio GN=snap25b PE=2 SV=1	KOG3065	2e-17	SNAP-25 (synaptosome-associated protein) component of SNARE complex	ko04911;ko04721	Insulin secretion|Synaptic vesicle cycle	2	K18211	SNAP25	synaptosomal-associated protein 25	GO:0030054;GO:0005737;GO:0016020;GO:0043005;GO:0005886;GO:0031201;GO:0045202;GO:0070032;GO:0005484;GO:0017075;GO:0006887;GO:0031629;GO:0016082	cell junction|cytoplasm|membrane|neuron projection|plasma membrane|SNARE complex|synapse|synaptobrevin 2-SNAP-25-syntaxin-1a-complexin I complex|SNAP receptor activity|syntaxin-1 binding|exocytosis|synaptic vesicle fusion to presynaptic membrane|synaptic vesicle priming
comp200130_c1_seq2	270.5	415	126	0.303614	-1.71969	1.35377e-05	0.000475509	Down	503
comp200142_c0_seq1	43	13	73	5.61538	2.48938	4.40028e-05	0.00154559	Up	1267	gi|929308838|ref|XP_014032048.1|PREDICTED: sodium/potassium/calcium exchanger 1-like	1.14609e-119	sp|Q9IAL7|NCKX2_CHICK	1e-108	Sodium/potassium/calcium exchanger 2 OS=Gallus gallus GN=SLC24A2 PE=2 SV=1	KOG1307	4e-108	K+-dependent Ca2+/Na+ exchanger NCKX1 and related proteins							GO:0005887;GO:0005262;GO:0005509;GO:0008273;GO:0030955;GO:0031402;GO:0015293;GO:0070588;GO:0006874;GO:0060292;GO:0060291;GO:0050896;GO:0035725;GO:0007601	integral component of plasma membrane|calcium channel activity|calcium ion binding|calcium, potassium:sodium antiporter activity|potassium ion binding|sodium ion binding|symporter activity|calcium ion transmembrane transport|cellular calcium ion homeostasis|long term synaptic depression|long-term synaptic potentiation|response to stimulus|sodium ion transmembrane transport|visual perception
comp200150_c0_seq1	649.5	937	362	0.386339	-1.37206	1.597e-05	0.000560944	Down	2090	gi|617396901|ref|XP_007551145.1|PREDICTED: homeobox protein Meis1 isoform X2 [Poecilia formosa]	0	sp|O00470|MEIS1_HUMAN	0	Homeobox protein Meis1 OS=Homo sapiens GN=MEIS1 PE=1 SV=1	KOG0773	0	Transcription factor MEIS1 and related HOX domain proteins	ko04550;ko05202	Signaling pathways regulating pluripotency of stem cells|Transcriptional misregulation in cancers	2	K15613	MEIS1	homeobox protein Meis1
comp200157_c1_seq25	48.5	1	96	96	6.58496	6.6054e-08	2.32014e-06	Up	4751	gi|688597332|ref|XP_009291931.1|PREDICTED: uncharacterized protein LOC570184 [Danio rerio]	1.2727e-08
comp200215_c0_seq1	76	124	28	0.225806	-2.14684	3.37125e-05	0.00118415	Down	1323
comp200227_c0_seq1	82	130	34	0.261538	-1.9349	4.81056e-05	0.0016897	Down	982	gi|831317219|ref|XP_012691286.1|PREDICTED: glutamate receptor ionotropic	9.22519e-72							ko04020;ko04024;ko04080;ko05010;ko05014;ko05030;ko05031;ko05033;ko05034;ko04713;ko04720;ko04724	Calcium signaling pathway|cAMP signaling pathway|Neuroactive ligand-receptor interaction|Alzheimer's disease|Amyotrophic lateral sclerosis (ALS)|Cocaine addiction|Amphetamine addiction|Nicotine addiction|Alcoholism|Circadian entrainment|Long-term potentiation|Glutamatergic synapse	12	K05211	GRIN2C	glutamate receptor ionotropic, NMDA 2C
comp200264_c0_seq1	38.5	67	10	0.149254	-2.74416	3.50198e-05	0.00123007	Down	755
comp200276_c0_seq2	69.5	17	122	7.17647	2.84327	8.24434e-06	0.000289581	Up	1807
comp200285_c1_seq1	457	170	744	4.37647	2.12977	6.73749e-07	2.36654e-05	Up	2245	gi|929094353|ref|XP_014057987.1|PREDICTED: BTB/POZ domain-containing protein 17-like isoform X2 [Salmo salar]	0	sp|Q66KD0|BTBDH_XENTR	0	BTB/POZ domain-containing protein 17 OS=Xenopus tropicalis GN=btbd17 PE=2 SV=1	KOG2075	4e-12	Topoisomerase TOP1-interacting protein BTBD1							GO:0005576	extracellular region
comp200308_c0_seq4	10	0	20	20000000	24.2535	3.9399e-05	0.00123937	Up	598
comp200310_c1_seq4	36	69	3	0.0434783	-4.52356	2.87895e-06	0.000101123	Down	2924	gi|641670349|ref|XP_008185160.1|PREDICTED: piggyBac transposable element-derived protein 3-like [Acyrthosiphon pisum]	2.28603e-166	sp|Q8N328|PGBD3_HUMAN	2e-54	PiggyBac transposable element-derived protein 3 OS=Homo sapiens GN=PGBD3 PE=2 SV=3
comp200362_c0_seq1	119	42	196	4.66667	2.22239	1.21002e-05	0.000425016	Up	507
comp200371_c0_seq1	43	4	82	20.5	4.35755	1.89961e-06	6.67237e-05	Up	912
comp200404_c0_seq1	98.5	176	21	0.119318	-3.06711	1.70523e-06	5.9896e-05	Down	1471	gi|831299182|ref|XP_012681486.1|PREDICTED: somatostatin-1B-like [ClDownea harengus]	1.12271e-42	sp|Q9W7E9|SMS2_PROAN	4e-13	Somatostatin-2 OS=Protopterus annectens GN=sst2 PE=3 SV=1										GO:0005576	extracellular region
comp200422_c0_seq1	27	2	52	26	4.70044	6.321e-06	0.000222024	Up	1572	gi|831328285|ref|XP_012697346.1|PREDICTED: alpha-2 adrenergic receptor-like [Clupea harengus]	4.03189e-157	sp|Q91081|ADRA2_LABOS	3e-118	Alpha-2 adrenergic receptor OS=Labrus ossifagus PE=3 SV=1	KOG3656	3e-105	FOG: 7 transmembrane receptor	ko04022;ko04080	cGMP - PKG signaling pathway|Neuroactive ligand-receptor interaction	2	K04140	ADRA2C	adrenergic receptor alpha-2C	GO:0016021;GO:0005886;GO:0004938;GO:0030168;GO:0006940;GO:0019229	integral component of membrane|plasma membrane|alpha2-adrenergic receptor activity|platelet activation|regulation of smooth muscle contraction|regulation of vasoconstriction
comp200463_c0_seq1	399.5	80	719	8.9875	3.16792	2.81399e-09	9.88411e-08	Up	2072	gi|831304877|ref|XP_012684599.1|PREDICTED: transmembrane protein 158 [Clupea harengus]	1.93604e-131	sp|Q6F5E0|TM158_MOUSE	6e-62	Transmembrane protein 158 OS=Mus musculus GN=Tmem158 PE=1 SV=1										GO:0016021	integral component of membrane
comp200515_c0_seq1	76.5	6	147	24.5	4.61471	8.76629e-08	3.07915e-06	Up	494
comp200620_c0_seq3	66.5	126	7	0.0555556	-4.16993	4.62927e-07	1.62603e-05	Down	604
comp200653_c1_seq1	12	0	24	24000000	24.5165	2.25457e-05	0.000709216	Up	480	gi|831288131|ref|XP_012675449.1|PREDICTED: BTB/POZ domain-containing protein 17-like [Clupea harengus]	1.75902e-19	sp|Q9DB72|BTBDH_MOUSE	5e-15	BTB/POZ domain-containing protein 17 OS=Mus musculus GN=Btbd17 PE=2 SV=1										GO:0005576	extracellular region
comp200660_c0_seq2	18	36	0	0	Inf	4.93222e-06	0.000173244	Down	773
comp200661_c0_seq1	41	8	74	9.25	3.20945	1.43193e-05	0.000502963	Up	595
comp200667_c0_seq1	112.5	30	195	6.5	2.70044	3.36609e-06	0.000118234	Up	1171
comp200668_c0_seq1	198	94	302	3.21277	1.68382	2.54017e-05	0.000892232	Up	696
comp200686_c0_seq1	240	98	382	3.89796	1.96272	6.68798e-06	0.000234914	Up	690	gi|929099357|ref|XP_014060701.1|PREDICTED: protein stum homolog isoform X1 [Salmo salar]	2.4606e-76	sp|Q5TYP8|STUM_DANRE	2e-71											GO:0016021	integral component of membrane
comp200699_c0_seq1	17	0	34	34000000	25.019	6.26555e-06	0.000197094	Up	1243
comp200711_c0_seq3	30.5	0	61	61000000	25.8623	3.4079e-07	1.07202e-05	Up	2395	gi|957863216|ref|XP_014679849.1|PREDICTED: uncharacterized protein LOC106819776 [Priapulus caudatus]	7.51704e-124
comp200725_c0_seq1	44	13	75	5.76923	2.52838	3.96391e-05	0.00139232	Up	1739	gi|831293536|ref|XP_012678409.1|PREDICTED: carbonic anhydrase 4-like [Clupea harengus]	8.51768e-161	sp|P48284|CAH4_RAT	3e-54	Carbonic anhydrase 4 OS=Rattus norvegicus GN=Ca4 PE=1 SV=1	KOG0382	4e-47	Carbonic anhydrase	ko00910;ko04964	Nitrogen metabolism|Proximal tubule bicarbonate reclamation	2	K18246	CA4	carbonic anhydrase 4	GO:0031362;GO:0016324;GO:0031526;GO:0005793;GO:0070062;GO:0048471;GO:0005791;GO:0042383;GO:0016529;GO:0030667;GO:0005802;GO:0030658;GO:0004089;GO:0008270;GO:0015701;GO:0006730;GO:0048513;GO:0042493;GO:0048545	anchored component of external side of plasma membrane|apical plasma membrane|brush border membrane|endoplasmic reticulum-Golgi intermediate compartment|extracellular exosome|perinuclear region of cytoplasm|rough endoplasmic reticulum|sarcolemma|sarcoplasmic reticulum|secretory granule membrane|trans-Golgi network|transport vesicle membrane|carbonate dehydratase activity|zinc ion binding|bicarbon…
comp200746_c0_seq1	125.5	58	193	3.32759	1.73448	4.2725e-05	0.00150071	Up	780
comp200789_c0_seq1	276.5	145	408	2.81379	1.49252	3.00245e-05	0.00105461	Up	1644	gi|831313362|ref|XP_012689207.1|PREDICTED: noelin-2 [Clupea harengus]	0	sp|Q568Y7|NOE2_RAT	0	Noelin-2 OS=Rattus norvegicus GN=Olfm2 PE=1 SV=1	KOG3545	0	Olfactomedin and related extracellular matrix glycoproteins							GO:0032281;GO:0030054;GO:0005737;GO:0005576;GO:0005634;GO:0097060;GO:0007626;GO:0051152;GO:0009306;GO:0007601	AMPA glutamate receptor complex|cell junction|cytoplasm|extracellular region|nucleus|synaptic membrane|locomotory behavior|positive regulation of smooth muscle cell differentiation|protein secretion|visual perception
comp200818_c0_seq3	37	73	1	0.0136986	-6.18982	4.35681e-07	1.53032e-05	Down	1429	gi|929226085|ref|XP_013989440.1|PREDICTED: trypsin-like [Salmo salar]	8.58495e-120	sp|P35033|TRY3_SALSA	7e-64	Trypsin-3 (Fragment) OS=Salmo salar PE=1 SV=1	KOG3627	5e-60	Trypsin	ko04080;ko05164;ko04972;ko04974	Neuroactive ligand-receptor interaction|Influenza A|Pancreatic secretion|Protein digestion and absorption	4	K01312	PRSS	trypsin	GO:0005615;GO:0046872;GO:0004252;GO:0007586	extracellular space|metal ion binding|serine-type endopeptidase activity|digestion
comp200863_c0_seq2	14.5	28	1	0.0357143	-4.80735	3.44503e-05	0.00121006	Down	1196
comp200899_c0_seq1	33.5	7	60	8.57143	3.09954	2.65517e-05	0.000932624	Up	855
comp200926_c0_seq1	13	0	26	26000000	24.632	1.72215e-05	0.000541734	Up	992
comp200927_c0_seq1	42	0	84	84000000	26.3239	4.0514e-08	1.27444e-06	Up	594
comp200931_c1_seq1	87.5	19	156	8.21053	3.03747	2.68981e-06	9.44791e-05	Up	421
comp200931_c2_seq1	164	48	280	5.83333	2.54432	1.92943e-06	6.77709e-05	Up	2186	gi|831279454|ref|XP_012670702.1|PREDICTED: C2 calcium-dependent domain-containing protein 4C [Clupea harengus]	0	sp|Q5HZI2|C2C4C_MOUSE	5e-133	C2 calcium-dependent domain-containing protein 4C OS=Mus musculus GN=C2cd4cC2CD4 family PE=2 SV=1										GO:0005886;GO:0005509;GO:0005544	plasma membrane|calcium ion binding|calcium-dependent phospholipid binding
comp200936_c0_seq2	138.5	236	41	0.173729	-2.52509	3.30694e-06	0.000116156	Down	1032	gi|575376604|gb|AHG56246.1|myostatin [Coilia nasus]	0	sp|O42222|GDF8_DANRE	0	Growth/differentiation factor 8 OS=Danio rerio GN=mstnb PE=2 SV=2	KOG3900	1e-117	Transforming growth factor beta, bone morphogenetic protein and related proteins							GO:0005576;GO:0005615;GO:0005125;GO:0008083;GO:0005160;GO:0048468;GO:0040007;GO:0007517;GO:0045926;GO:0045967;GO:0045843;GO:0010862;GO:0042981;GO:0043408;GO:0007519;GO:0060395;GO:0007179	extracellular region|extracellular space|cytokine activity|growth factor activity|transforming growth factor beta receptor binding|cell development|growth|muscle organ development|negative regulation of growth|negative regulation of growth rate|negative regulation of striated muscle tissue development|positive regulation of pathway-restricted SMAD protein phosphorylation|regulation of apoptotic p…
comp200954_c0_seq2	71	126	16	0.126984	-2.97728	5.70649e-06	0.00020044	Down	1546	gi|512829132|ref|XP_004912885.1|PREDICTED: uncharacterized protein LOC101731765 isoform X1 [Xenopus (Silurana) tropicalis]	2.46425e-102
comp200957_c0_seq1	10.5	0	21	21000000	24.3239	3.41233e-05	0.00107341	Up	472	gi|597806858|ref|XP_007243306.1|PREDICTED: serine/threonine-protein kinase PAK 6-like [Astyanax mexicanus]	8.81234e-56	sp|Q5R8Z4|PAK6_PONAB	8e-45	Serine/threonine-protein kinase PAK 6 OS=Pongo abelii GN=PAK6 PE=2 SV=1	KOG0578	2e-45	p21-activated serine/threonine protein kinase	ko04810;ko04510;ko04012;ko04014;ko05211;ko04360;ko04660	Regulation of actin cytoskeleton|Focal adhesion|ErbB signaling pathway|Ras signaling pathway|Renal cell carcinoma|Axon guidance|T cell receptor signaling pathway	7	K05735	PAK6	p21-activated kinase 6	GO:0005737;GO:0005634;GO:0005524;GO:0004674;GO:0007612;GO:0007626;GO:0007613	cytoplasm|nucleus|ATP binding|protein serine/threonine kinase activity|learning|locomotory behavior|memory
comp201015_c0_seq1	11	22	0	0	Inf	2.96643e-05	0.00104196	Down	4044	gi|831318176|ref|XP_012691813.1|PREDICTED: homeobox protein Hox-D4 [ClDownea harengus]	5.58108e-92	sp|O57374|HXD4A_DANRE	1e-72	Homeobox protein Hox-D4a OS=Danio rerio GN=hoxd4a PE=2 SV=2	KOG0489	1e-45	Transcription factor zerknullt and related HOX domain proteins							GO:0005634;GO:0003677;GO:0003700;GO:0007275;GO:0006351	nucleus|DNA binding|transcription factor activity, sequence-specific DNA binding|multicellular organismal development|transcription, DNA-templated
comp201038_c1_seq1	122.5	190	55	0.289474	-1.7885	3.83461e-05	0.0013469	Down	364
comp201044_c3_seq7	22	2	42	21	4.39232	1.56167e-05	0.000548536	Up	2606	gi|831295057|ref|XP_012679249.1|PREDICTED: LIM domain-binding protein 3-like isoform X2 [Clupea harengus]	2.37227e-100	sp|Q9JKS4|LDB3_MOUSE	4e-32	LIM domain-binding protein 3 OS=Mus musculus GN=Ldb3 PE=1 SV=1	KOG1703	2e-32	Adaptor protein Enigma and related PDZ-LIM proteins							GO:0005856;GO:0048471;GO:0031143;GO:0030018;GO:0008092;GO:0051371;GO:0005080;GO:0008270;GO:0045214	cytoskeleton|perinuclear region of cytoplasm|pseudopodium|Z disc|cytoskeletal protein binding|muscle alpha-actinin binding|protein kinase C binding|zinc ion binding|sarcomere organization
comp201056_c0_seq1	545.5	316	775	2.45253	1.29427	2.77061e-05	0.000973172	Up	1244
comp201130_c0_seq1	30	1	59	59	5.88264	1.50714e-06	5.29383e-05	Up	1758	gi|831325772|ref|XP_012695976.1|PREDICTED: homeobox protein Dlx1a-like [Clupea harengus]	1.56563e-131	sp|Q98875|DLX1A_DANRE	2e-51	Homeobox protein Dlx1a OS=Danio rerio GN=dlx1a PE=2 SV=1	KOG0850	3e-51	Transcription factor DLX and related proteins with LIM Zn-binding and HOX domains							GO:0005634;GO:0043565;GO:0051216;GO:0048703;GO:0006355	nucleus|sequence-specific DNA binding|cartilage development|embryonic viscerocranium morphogenesis|regulation of transcription, DNA-templated
comp201143_c0_seq2	90	0	180	180000000	27.4234	2.96563e-11	9.32893e-10	Up	5004	gi|954594384|gb|KRZ71620.1|Transposon Tf2-11 polyprotein [Trichinella papuae]	0	sp|Q9UR07|TF211_SCHPO	4e-88	Transposon Tf2-11 polyprotein OS=Schizosaccharomyces pombe (strain 972 / ATCC 24843) GN=Tf2-11 PE=3 SV=1	KOG0017	1e-177	FOG: Transposon-encoded proteins with TYA, reverse transcriptase, integrase domains in various combinations							GO:0005634;GO:0004190;GO:0003677;GO:0003887;GO:0004519;GO:0046872;GO:0003723;GO:0003964;GO:0015074;GO:0006310	nucleus|aspartic-type endopeptidase activity|DNA binding|DNA-directed DNA polymerase activity|endonuclease activity|metal ion binding|RNA binding|RNA-directed DNA polymerase activity|DNA integration|DNA recombination
comp201144_c1_seq2	30	6	54	9	3.16993	3.00858e-05	0.00105676	Up	1118	gi|831271344|ref|XP_012691546.1|PREDICTED: MORN repeat-containing protein 3 [Clupea harengus]	3.61352e-145	sp|Q5PPV3|MORN3_XENLA	1e-101	MORN repeat-containing protein 3 OS=Xenopus laevis GN=morn3 PE=2 SV=1	KOG0231	7e-27	Junctional membrane complex protein Junctophilin and related MORN repeat proteins
comp201162_c0_seq1	22.5	0	45	45000000	25.4234	1.77376e-06	5.57967e-05	Up	1482
comp201196_c0_seq3	43	0	86	86000000	26.3578	3.40273e-08	1.07039e-06	Up	1500	gi|831308969|ref|XP_012686820.1|PREDICTED: glucokinase [Clupea harengus]	8.69388e-174	sp|P52792|HXK4_MOUSE	3e-146	Glucokinase OS=Mus musculus GN=Gck PE=2 SV=1	KOG1369	6e-146	Hexokinase	ko05230;ko04930;ko04950;ko00521;ko00524;ko00010;ko00052;ko00500;ko00520;ko01200;ko04910;ko04911;ko04917;ko04922	Central carbon metabolism in cancer|Type II diabetes mellitus|Maturity onset diabetes of the young|Streptomycin biosynthesis|Butirosin and neomycin biosynthesis|Glycolysis / Gluconeogenesis|Galactose metabolism|Starch and sucrose metabolism|Amino sugar and nucleotide sugar metabolism|Carbon metabolism|Insulin signaling pathway|Insulin secretion|Prolactin signaling pathway|Glucagon signaling pathw…	14	K12407	GCK	glucokinase	GO:0005829;GO:0005739;GO:0005634;GO:0005524;GO:0004340;GO:0005536;GO:0004396;GO:0070509;GO:0046835;GO:0001678;GO:0051594;GO:0031018;GO:0051156;GO:0042593;GO:0006006;GO:0006096;GO:0006739;GO:0045721;GO:0045725;GO:0032024;GO:0050796;GO:0043266	cytosol|mitochondrion|nucleus|ATP binding|glucokinase activity|glucose binding|hexokinase activity|calcium ion import|carbohydrate phosphorylation|cellular glucose homeostasis|detection of glucose|endocrine pancreas development|glucose 6-phosphate metabolic process|glucose homeostasis|glucose metabolic process|glycolytic process|NADP metabolic process|negative regulation of gluconeogenesis|positi…
comp201199_c0_seq1	386	215	557	2.5907	1.37334	3.03007e-05	0.00106431	Up	813
comp201209_c0_seq1	11	22	0	0	Inf	2.96643e-05	0.00104196	Down	884	gi|564733423|gb|AHC00634.1|cytochrome c oxidase subunit III (mitochondrion) [Haliotis discus hannai]	3.55449e-139	sp|P14574|COX3_LOCMI	1e-102	Cytochrome c oxidase subunit 3 OS=Locusta migratoria GN=COIII PE=3 SV=1	KOG4664	4e-98	Cytochrome oxidase subunit III and related proteins	ko04932;ko05010;ko05012;ko05016;ko00190;ko04260	Non-alcoholic fatty liver disease (NAFLD)|Alzheimer's disease|Parkinson's disease|Huntington's disease|Oxidative phosphorylation|Cardiac muscle contraction	6	K02262	COX3	cytochrome c oxidase subunit 3	GO:0016021;GO:0005743;GO:0004129;GO:0019646	integral component of membrane|mitochondrial inner membrane|cytochrome-c oxidase activity|aerobic electron transport chain
comp201211_c0_seq1	100	41	159	3.87805	1.95533	3.40034e-05	0.00119437	Up	1364	gi|734631805|ref|XP_010744304.1|PREDICTED: basic leucine zipper and W2 domain-containing protein 2 [Larimichthys crocea] gi|734631807|ref|XP_010744305.1| PREDICTED: basic leucine zipper and W2 domain-containing protein 2 [Larimichthys crocea]	0	sp|Q1LUC1|BZW2_DANRE	0	Basic leucine zipper and W2 domain-containing protein 2 OS=Danio rerio GN=bzw2 PE=2 SV=1	KOG2297	0	Predicted translation factor, contains W2 domain							GO:0030154;GO:0007399	cell differentiation|nervous system development
comp201231_c4_seq1	35165	53449	16881	0.315834	-1.66276	8.57176e-08	3.01082e-06	Down	1528	gi|831313272|ref|XP_012689157.1|PREDICTED: protein S100-B [ClDownea harengus]	2.21755e-42	sp|Q6YNR6|S100B_RABIT	4e-29	Protein S100-B OS=Oryctolagus cuniculus GN=S100B PE=3 SV=3										GO:0005737;GO:0005634;GO:0005509;GO:0008270	cytoplasm|nucleus|calcium ion binding|zinc ion binding
comp201236_c0_seq1	238.5	469	8	0.0170576	-5.87344	1.44877e-13	5.0888e-12	Down	4707	gi|928059362|ref|XP_013879111.1|PREDICTED: uncharacterized protein LOC106528481 [Austrofundulus limnaeus]	0
comp201239_c0_seq1	10	20	0	0	Inf	3.9399e-05	0.00138389	Down	691
comp201283_c1_seq1	8735	11717	5753	0.490996	-1.02622	1.43307e-05	0.000503363	Down	3154	gi|49037294|gb|AAT48994.1|sodium potassium ATPase beta subunit [Rhabdosargus sarba]	9.25228e-174	sp|Q9I9C3|AT233_ANGAN	8e-157	Sodium/potassium-transporting ATPase subunit beta-233 OS=Anguilla anguilla GN=atnb233 PE=1 SV=1	KOG3927	4e-123	Na+/K+ ATPase, beta subunit	ko04022;ko04024;ko04260;ko04261;ko04970;ko04971;ko04972;ko04973;ko04974;ko04976;ko04978;ko04911;ko04918;ko04919;ko04960;ko04961;ko04964	cGMP - PKG signaling pathway|cAMP signaling pathway|Cardiac muscle contraction|Adrenergic signaling in cardiomyocytes|Salivary secretion|Gastric acid secretion|Pancreatic secretion|Carbohydrate digestion and absorption|Protein digestion and absorption|Bile secretion|Mineral absorption|Insulin secretion|Thyroid hormone synthesis|Thyroid hormone signaling pathway|Aldosterone-regulated sodium reabso…	17	K01540	ATP1B	sodium/potassium-transporting ATPase subunit beta	GO:0005890;GO:0005391;GO:0006813;GO:0035725;GO:0006814	sodium:potassium-exchanging ATPase complex|sodium:potassium-exchanging ATPase activity|potassium ion transport|sodium ion transmembrane transport|sodium ion transport
comp201291_c0_seq1	102	168	36	0.214286	-2.22239	1.65043e-05	0.00057971	Down	1495
comp201293_c1_seq1	159	261	57	0.218391	-2.19502	7.05678e-06	0.000247868	Down	648
comp201299_c0_seq1	50	17	83	4.88235	2.28758	4.92951e-05	0.00173149	Up	1570
comp201309_c1_seq1	15.5	0	31	31000000	24.8858	9.05486e-06	0.000284837	Up	2243	gi|528495735|ref|XP_005156176.1|PREDICTED: uncharacterized protein LOC101885994 [Danio rerio]	5.11326e-06
comp201310_c0_seq1	35.5	63	8	0.126984	-2.97728	2.83629e-05	0.000996244	Down	530
comp201323_c0_seq2	144.5	257	32	0.124514	-3.00562	5.53477e-07	1.94408e-05	Down	878
comp201328_c0_seq1	40.5	10	71	7.1	2.82782	2.77928e-05	0.000976219	Up	2366
comp201344_c0_seq1	8759.5	11879	5640	0.474787	-1.07465	1.03978e-05	0.000365221	Down	2082	gi|831274350|ref|XP_012684745.1|PREDICTED: clusterin [ClDownea harengus]	0	sp|P14018|CLUS_COTJA	7e-123	Clusterin OS=Coturnix coturnix japonica GN=CLU PE=2 SV=2				ko04610	Complement and coagulation cascades	1	K17252	CLU	clusterin	GO:0042583;GO:0005829;GO:0005783;GO:0005576;GO:0031966;GO:0005634;GO:0008219	chromaffin granule|cytosol|endoplasmic reticulum|extracellular region|mitochondrial membrane|nucleus|cell death
comp201352_c0_seq1	153	230	76	0.330435	-1.59756	4.73861e-05	0.00166443	Down	948
comp201361_c0_seq2	17	32	2	0.0625	-4	4.0853e-05	0.00143495	Down	1380
comp201398_c0_seq1	76	22	130	5.90909	2.56294	1.2906e-05	0.000453323	Up	1023
comp201439_c0_seq1	12739.5	18630	6849	0.367633	-1.44366	5.26818e-07	1.85044e-05	Down	2559	gi|831313818|ref|XP_012689451.1|PREDICTED: neurogenic differentiation factor 1 [ClDownea harengus]	0	sp|O42202|NDF1_DANRE	0	Neurogenic differentiation factor 1 OS=Danio rerio GN=neurod1 PE=1 SV=1	KOG3898	4e-160	Transcription factor NeuroD and related HTH proteins	ko04950	Maturity onset diabetes of the young	1	K08033	NEUROD1	neurogenic differentiation factor 1	GO:0005737;GO:0005634;GO:0003677;GO:0031018;GO:0060119;GO:0048923;GO:0006355;GO:0006351	cytoplasm|nucleus|DNA binding|endocrine pancreas development|inner ear receptor cell development|posterior lateral line neuromast hair cell differentiation|regulation of transcription, DNA-templated|transcription, DNA-templated
comp201461_c0_seq1	11.5	0	23	23000000	24.4551	2.58472e-05	0.000813069	Up	621
comp201484_c1_seq2	207.5	89	326	3.66292	1.87299	1.2385e-05	0.00043502	Up	1742	gi|831279789|ref|XP_012670891.1|PREDICTED: pleckstrin homology-like domain family A member 1 [Clupea harengus]	2.02104e-81	sp|Q62392|PHLA1_MOUSE	4e-50	Pleckstrin homology-like domain family A member 1 OS=Mus musculus GN=Phlda1 PE=1 SV=2										GO:0030659;GO:0005730;GO:0005654;GO:0005886;GO:0006915;GO:0045210;GO:0021879;GO:0043065	cytoplasmic vesicle membrane|nucleolus|nucleoplasm|plasma membrane|apoptotic process|FasL biosynthetic process|forebrain neuron differentiation|positive regulation of apoptotic process
comp201521_c0_seq1	766	1275	257	0.201569	-2.31066	5.06146e-08	1.77783e-06	Down	1576
comp201598_c0_seq2	112.5	198	27	0.136364	-2.87447	1.98283e-06	6.96466e-05	Down	2720	gi|831298604|ref|XP_012681178.1|PREDICTED: myosin light chain kinase	0	sp|P29294|MYLK_RABIT	3e-172	Myosin light chain kinase, smooth muscle OS=Oryctolagus cuniculus GN=MYLK PE=1 SV=2	KOG0613	2e-173	Projectin/twitchin and related proteins	ko04810;ko04510;ko04020;ko04022;ko04270;ko04971;ko04921;ko04611	Regulation of actin cytoskeleton|Focal adhesion|Calcium signaling pathway|cGMP - PKG signaling pathway|Vascular smooth muscle contraction|Gastric acid secretion|Oxytocin signaling pathway|Platelet activation	8	K00907	MYLK	myosin-light-chain kinase	GO:0032154;GO:0005737;GO:0005856;GO:0030027;GO:0005524;GO:0046872;GO:0004687	cleavage furrow|cytoplasm|cytoskeleton|lamellipodium|ATP binding|metal ion binding|myosin light chain kinase activity
comp201639_c0_seq3	154	60	248	4.13333	2.04731	1.22204e-05	0.00042924	Up	971	gi|808865153|gb|KKF16069.1|Neuronal calcium sensor 1 [Larimichthys crocea]	1.8176e-93	sp|P62168|NCS1_RAT	3e-92	Neuronal calcium sensor 1 OS=Rattus norvegicus GN=Ncs1 PE=1 SV=2	KOG0044	8e-93	Ca2+ sensor (EF-Hand superfamily)							GO:0030424;GO:0030054;GO:0031410;GO:0005829;GO:0030425;GO:0070062;GO:0032580;GO:0048471;GO:0005886;GO:0014069;GO:0045211;GO:0005509;GO:0008427;GO:0000287;GO:0019901;GO:0005245;GO:0070588;GO:1904030;GO:0048015;GO:0045921;GO:0010975	axon|cell junction|cytoplasmic vesicle|cytosol|dendrite|extracellular exosome|Golgi cisterna membrane|perinuclear region of cytoplasm|plasma membrane|postsynaptic density|postsynaptic membrane|calcium ion binding|calcium-dependent protein kinase inhibitor activity|magnesium ion binding|protein kinase binding|voltage-gated calcium channel activity|calcium ion transmembrane transport|negative regul…
comp201641_c0_seq3	576.5	859	294	0.342258	-1.54684	8.24174e-06	0.00028949	Down	1104
comp201702_c0_seq1	30.5	3	58	19.3333	4.27302	6.87064e-06	0.00024133	Up	1210
comp201703_c0_seq1	113	17	209	12.2941	3.6199	1.8906e-07	6.64071e-06	Up	845
comp201709_c0_seq3	35.5	9	62	6.88889	2.78427	3.80702e-05	0.00133721	Up	1966	gi|831301615|ref|XP_012682817.1|PREDICTED: inter-alpha-trypsin inhibitor heavy chain H6-like [Clupea harengus]	0	sp|Q6UXX5|ITIH6_HUMAN	1e-155	Inter-alpha-trypsin inhibitor heavy chain H6 OS=Homo sapiens GN=ITIH6 PE=2 SV=1	KOG2353	2e-10	L-type voltage-dependent Ca2+ channel, alpha2/delta subunit							GO:0005576;GO:0004867;GO:0030212	extracellular region|serine-type endopeptidase inhibitor activity|hyaluronan metabolic process
comp201709_c1_seq1	61.5	23	100	4.34783	2.12029	4.95716e-05	0.0017412	Up	1678	gi|831301615|ref|XP_012682817.1|PREDICTED: inter-alpha-trypsin inhibitor heavy chain H6-like [Clupea harengus]	8.84455e-127	sp|Q6UXX5|ITIH6_HUMAN	5e-45	Inter-alpha-trypsin inhibitor heavy chain H6 OS=Homo sapiens GN=ITIH6 PE=2 SV=1										GO:0005576;GO:0004867;GO:0030212	extracellular region|serine-type endopeptidase inhibitor activity|hyaluronan metabolic process
comp201722_c1_seq1	213	318	108	0.339623	-1.558	3.43065e-05	0.00120501	Down	603
comp201736_c0_seq1	21	39	3	0.0769231	-3.70044	3.38567e-05	0.00118921	Down	355
comp201745_c0_seq2	21.5	0	43	43000000	25.3578	2.21055e-06	6.95367e-05	Up	1778
comp201752_c0_seq18	43	2	84	42	5.39232	4.51578e-07	1.58616e-05	Up	4630	gi|928059362|ref|XP_013879111.1|PREDICTED: uncharacterized protein LOC106528481 [Austrofundulus limnaeus]	0	sp|Q8N6K7|SAMD3_HUMAN	3e-06	Sterile alpha motif domain-containing protein 3 OS=Homo sapiens GN=SAMD3 PE=1 SV=2
comp201774_c0_seq40	53.5	16	91	5.6875	2.50779	2.92323e-05	0.00102678	Up	4189	gi|929124536|ref|XP_013979929.1|PREDICTED: sodium/hydrogen exchanger 10-like [Salmo salar]	0	sp|Q6UJY2|SL9C1_MOUSE	8e-64	Sodium/hydrogen exchanger 10 OS=Mus musculus GN=Slc9c1 PE=1 SV=3	KOG1965	5e-49	Sodium/hydrogen exchanger protein							GO:0060170;GO:0016021;GO:0031514;GO:0015299;GO:0030154;GO:0007275;GO:0006814;GO:0030317;GO:0007283	ciliary membrane|integral component of membrane|motile cilium|solute:proton antiporter activity|cell differentiation|multicellular organismal development|sodium ion transport|sperm motility|spermatogenesis
comp201806_c0_seq3	54	0	108	108000000	26.6865	5.45136e-09	1.71482e-07	Up	1884	gi|831312381|ref|XP_012688686.1|PREDICTED: homeobox protein ARX [Clupea harengus]	0	sp|O42115|ARX_DANRE	0	Aristaless-related homeobox protein OS=Danio rerio GN=arx PE=2 SV=1	KOG0490	1e-36	Transcription factor, contains HOX domain							GO:0005634;GO:0043565;GO:0048666;GO:0003322;GO:0006355;GO:0021539;GO:0006351	nucleus|sequence-specific DNA binding|neuron development|pancreatic A cell development|regulation of transcription, DNA-templated|subthalamus development|transcription, DNA-templated
comp201819_c1_seq1	307.5	92	523	5.68478	2.50711	3.17176e-07	1.11408e-05	Up	2058	gi|31088222|dbj|BAC76893.1|SMC1 alpha [Oryzias latipes]	4.36863e-77	sp|Q9Z1M9|SMC1A_RAT	3e-73	Structural maintenance of chromosomes protein 1A OS=Rattus norvegicus GN=Smc1a PE=1 SV=1	KOG0018	8e-74	Structural maintenance of chromosome protein 1 (sister chromatid cohesion complex Cohesin, subunit SMC1)	ko04110;ko04111;ko04113;ko04114	Cell cycle|Cell cycle - yeast|Meiosis - yeast|Oocyte meiosis	4	K06636	SMC1	structural maintenance of chromosome 1	GO:0008280;GO:0000776;GO:0030893;GO:0005634;GO:0005524;GO:0003682;GO:0051301;GO:0006281;GO:0007126;GO:0007093;GO:0007064;GO:0009314;GO:0042770	cohesin core heterodimer|kinetochore|meiotic cohesin complex|nucleus|ATP binding|chromatin binding|cell division|DNA repair|meiotic nuclear division|mitotic cell cycle checkpoint|mitotic sister chromatid cohesion|response to radiation|signal transduction in response to DNA damage
comp201826_c3_seq2	124	8	240	30	4.90689	1.96063e-09	6.88668e-08	Up	1206	gi|542264117|ref|XP_005466650.1|PREDICTED: uncharacterized protein LOC102076636 [Oreochromis niloticus]	7.1298e-10
comp201832_c0_seq1	106	40	172	4.3	2.10434	2.10058e-05	0.000737827	Up	971
comp201865_c1_seq1	1131.5	1533	730	0.47619	-1.07039	3.73609e-05	0.0013123	Down	2262	gi|831306677|ref|XP_012685570.1|PREDICTED: barH-like 1 homeobox protein [ClDownea harengus]	0	sp|Q9BZE3|BARH1_HUMAN	5e-161	BarH-like 1 homeobox protein OS=Homo sapiens GN=BARHL1 PE=2 SV=1	KOG0488	1e-161	Transcription factor BarH and related HOX domain proteins							GO:0005634;GO:0000977;GO:0001077;GO:0001228;GO:0030901;GO:0043524;GO:0007399;GO:0001764;GO:0048513;GO:0006357;GO:0007605;GO:0009888	nucleus|RNA polymerase II regulatory region sequence-specific DNA binding|transcriptional activator activity, RNA polymerase II core promoter proximal region sequence-specific binding|transcriptional activator activity, RNA polymerase II transcription regulatory region sequence-specific binding|midbrain development|negative regulation of neuron apoptotic process|nervous system development|neuron …
comp201869_c0_seq5	176	83	269	3.24096	1.69642	2.91662e-05	0.00102446	Up	2750	gi|831305629|ref|XP_012685006.1|PREDICTED: protein tyrosine phosphatase type IVA 3-like [Clupea harengus] gi|831305631|ref|XP_012685007.1| PREDICTED: protein tyrosine phosphatase type IVA 3-like [Clupea harengus] gi|831305633|ref|XP_012685008.1| PREDICTED: protein tyrosine phosphatase type IVA 3-like [Clupea harengus] gi|831305635|ref|XP_012685009.1| PREDICTED: protein tyrosine phosphatase type I…	6.10788e-112	sp|A2VDT1|TP4A3_BOVIN	1e-104	Protein tyrosine phosphatase type IVA 3 OS=Bos taurus GN=PTP4A3 PE=2 SV=1	KOG2836	1e-102	Protein tyrosine phosphatase IVA1							GO:0005737;GO:0005769;GO:0005634;GO:0005886;GO:0004725;GO:0008138;GO:0043542;GO:0007219;GO:0035335;GO:0043117;GO:1900746	cytoplasm|early endosome|nucleus|plasma membrane|protein tyrosine phosphatase activity|protein tyrosine/serine/threonine phosphatase activity|endothelial cell migration|Notch signaling pathway|peptidyl-tyrosine dephosphorylation|positive regulation of vascular permeability|regulation of vascular endothelial growth factor signaling pathway
comp201893_c0_seq3	206.5	359	54	0.150418	-2.73295	4.43686e-07	1.55844e-05	Down	3837	gi|831291432|ref|XP_012677257.1|PREDICTED: nexilin [ClDownea harengus]	0	sp|Q7TPW1|NEXN_MOUSE	2e-111	Nexilin OS=Mus musculus GN=Nexn PE=2 SV=3	KOG0613	1e-14	Projectin/twitchin and related proteins							GO:0005856;GO:0005925;GO:0030018;GO:0051015;GO:0004683;GO:0008307;GO:0048739;GO:0006468;GO:0030334;GO:0051493	cytoskeleton|focal adhesion|Z disc|actin filament binding|calmodulin-dependent protein kinase activity|structural constituent of muscle|cardiac muscle fiber development|protein phosphorylation|regulation of cell migration|regulation of cytoskeleton organization
comp201917_c0_seq1	47.5	90	5	0.0555556	-4.16993	1.78166e-06	6.25807e-05	Down	880
comp201952_c0_seq1	55	101	9	0.0891089	-3.48829	3.88731e-06	0.000136541	Down	1054
comp201972_c1_seq1	552	191	913	4.7801	2.25704	1.92962e-07	6.77777e-06	Up	657
comp201976_c2_seq1	18	34	2	0.0588235	-4.08746	3.35345e-05	0.00117789	Down	566	gi|831274016|ref|XP_012682937.1|PREDICTED: collagen alpha-1(II) chain [ClDownea harengus]	2.33655e-56	sp|Q6P4Z2|CO2A1_XENTR	2e-47	Collagen alpha-1(II) chain OS=Xenopus tropicalis GN=col2a1 PE=2 SV=1	KOG3544	1e-46	Collagens (type IV and type XIII), and related proteins	ko04510;ko04151;ko04512;ko04974	Focal adhesion|PI3K-Akt signaling pathway|ECM-receptor interaction|Protein digestion and absorption	4	K19719	COL2A	collagen, type II, alpha	GO:0005581;GO:0005578;GO:0005201;GO:0046872	collagen trimer|proteinaceous extracellular matrix|extracellular matrix structural constituent|metal ion binding
comp201976_c6_seq1	125.5	223	28	0.125561	-2.99354	9.50455e-07	3.33846e-05	Down	3425	gi|831299935|ref|XP_012681901.1|PREDICTED: collagen alpha-1(II) chain-like [ClDownea harengus]	1.63917e-50	sp|P02460|CO2A1_CHICK	3e-45	Collagen alpha-1(II) chain (Fragment) OS=Gallus gallus GN=COL2A1 PE=2 SV=1	KOG3544	7e-44	Collagens (type IV and type XIII), and related proteins	ko04510;ko04151;ko04512;ko04974	Focal adhesion|PI3K-Akt signaling pathway|ECM-receptor interaction|Protein digestion and absorption	4	K19719	COL2A	collagen, type II, alpha	GO:0005604;GO:0005585;GO:0005737;GO:0005615;GO:0005201;GO:0046872;GO:0001502;GO:0060351;GO:0071773;GO:0007417;GO:0002062;GO:0030199;GO:0060272;GO:0001958;GO:0003007;GO:0042472;GO:0060174;GO:2001240;GO:0030903;GO:0071599;GO:0060021;GO:0006029;GO:0010468;GO:0007605;GO:0001894;GO:0007601	basement membrane|collagen type II trimer|cytoplasm|extracellular space|extracellular matrix structural constituent|metal ion binding|cartilage condensation|cartilage development involved in endochondral bone morphogenesis|cellular response to BMP stimulus|central nervous system development|chondrocyte differentiation|collagen fibril organization|embryonic skeletal joint morphogenesis|endochondra…
comp201992_c0_seq1	140.5	35	246	7.02857	2.81323	1.19736e-06	4.20572e-05	Up	1435
comp202015_c3_seq2	1967.5	1344	2591	1.92783	0.946976	4.62659e-05	0.00162509	Up	2445
comp202016_c1_seq5	1474.5	965	1984	2.05596	1.03981	3.54121e-05	0.00124384	Up	3452	gi|831279574|ref|XP_012670770.1|PREDICTED: amino-terminal enhancer of split-like isoform X1 [Clupea harengus]	1.74858e-112	sp|Q04727|TLE4_HUMAN	9e-51	Transducin-like enhancer protein 4 OS=Homo sapiens GN=TLE4 PE=1 SV=3	KOG0639	6e-53	Transducin-like enhancer of split protein (contains WD40 repeats)							GO:0005654;GO:0005634;GO:0003682;GO:0003714;GO:0003705;GO:0000122;GO:0007219;GO:0006351;GO:0016055	nucleoplasm|nucleus|chromatin binding|transcription corepressor activity|transcription factor activity, RNA polymerase II distal enhancer sequence-specific binding|negative regulation of transcription from RNA polymerase II promoter|Notch signaling pathway|transcription, DNA-templated|Wnt signaling pathway
comp202046_c1_seq2	36.5	10	63	6.3	2.65535	4.41946e-05	0.00155233	Up	1857
comp202113_c0_seq6	18	1	35	35	5.12928	1.5945e-05	0.000560066	Up	1289	gi|908445982|ref|XP_013125351.1|PREDICTED: uncharacterized protein LOC106098034	1.18036e-06
comp202164_c1_seq1	78.5	31	126	4.06452	2.02308	4.21801e-05	0.00148157	Up	1383
comp202169_c1_seq2	282.5	90	475	5.27778	2.39993	6.91739e-07	2.42972e-05	Up	994
comp202188_c0_seq1	174	299	49	0.16388	-2.60929	1.27218e-06	4.46852e-05	Down	983
comp202204_c2_seq3	172.5	42	303	7.21429	2.85086	5.2009e-07	1.82681e-05	Up	1259
[truncated: 2,918 more rows]
