# Supplementary material for: Transcriptome analysis of the brain provides insights into the regulatory mechanism for Coilia nasus migration
Source: BMC Genomics. 2020 Jun 18;21:410. doi: 10.1186/s12864-020-06816-3 (PMC7302372; doi:10.1186/s12864-020-06816-3)
Supplement: Supplementary file 3 — Additional file 3 Appendix file 3: Table S2: pathway hierarchy. [file 12864_2020_6816_MOESM3_ESM.xlsm]

## Sheet: pathway.for.VB
+	Cellular Processes
++	Cell growth and death
+++		ko04110 Cell cycle
++++			K10151	comp146912_c0_seq1	CCND2	cyclin D2
++++			K06618	comp28811_c0_seq1	RB1	retinoblastoma-associated protein
++++			K03083	comp36417_c0_seq1	GSK3B	glycogen synthase kinase 3 beta [EC:2.7.11.26]
++++			K03083	comp53580_c0_seq1	GSK3B	glycogen synthase kinase 3 beta [EC:2.7.11.26]
++++			K03083	comp91212_c0_seq1	GSK3B	glycogen synthase kinase 3 beta [EC:2.7.11.26]
++++			K03083	comp91212_c1_seq1	GSK3B	glycogen synthase kinase 3 beta [EC:2.7.11.26]
++++			K04500	comp81023_c0_seq1	SMAD2_3	mothers against decapentaplegic homolog 2/3
++++			K04500	comp88876_c0_seq2	SMAD2_3	mothers against decapentaplegic homolog 2/3
++++			K04500	comp120930_c0_seq2	SMAD2_3	mothers against decapentaplegic homolog 2/3
++++			K04377	comp31353_c0_seq1	MYC	Myc proto-oncogene protein
++++			K04377	comp34647_c0_seq1	MYC	Myc proto-oncogene protein
++++			K06626	comp142524_c0_seq3	CCNE	cyclin E
++++			K03094	comp10829_c0_seq1	SKP1, CBF3D	S-phase kinase-associated protein 1
++++			K03094	comp64885_c0_seq1	SKP1, CBF3D	S-phase kinase-associated protein 1
++++			K03094	comp110249_c0_seq1	SKP1, CBF3D	S-phase kinase-associated protein 1
++++			K03094	comp131758_c0_seq1	SKP1, CBF3D	S-phase kinase-associated protein 1
++++			K03347	comp134086_c0_seq1	CUL1, CDC53	cullin 1
++++			K03868	comp104029_c0_seq1	RBX1, ROC1	RING-box protein 1
++++			K02087	comp88385_c0_seq1	CDK1, CDC2	cyclin-dependent kinase 1 [EC:2.7.11.22 2.7.11.23]
++++			K02087	comp123991_c0_seq1	CDK1, CDC2	cyclin-dependent kinase 1 [EC:2.7.11.22 2.7.11.23]
++++			K05868	comp126606_c0_seq1	CCNB	cyclin B
++++			K16197	comp5362_c0_seq1	YWHAB_Q_Z	14-3-3 protein beta/theta/zeta
++++			K16197	comp6795_c0_seq1	YWHAB_Q_Z	14-3-3 protein beta/theta/zeta
++++			K16197	comp53619_c0_seq1	YWHAB_Q_Z	14-3-3 protein beta/theta/zeta
++++			K16197	comp76402_c0_seq1	YWHAB_Q_Z	14-3-3 protein beta/theta/zeta
++++			K16197	comp88436_c0_seq1	YWHAB_Q_Z	14-3-3 protein beta/theta/zeta
++++			K16197	comp92575_c0_seq1	YWHAB_Q_Z	14-3-3 protein beta/theta/zeta
++++			K16197	comp105438_c0_seq1	YWHAB_Q_Z	14-3-3 protein beta/theta/zeta
++++			K06630	comp66045_c0_seq1	YWHAE	14-3-3 protein epsilon
++++			K06630	comp77797_c0_seq1	YWHAE	14-3-3 protein epsilon
++++			K06634	comp111404_c0_seq1	CCNH	cyclin H
++++			K03353	comp8486_c0_seq1	APC6, CDC16	anaphase-promoting complex subunit 6
++++			K03354	comp88138_c0_seq1	APC7	anaphase-promoting complex subunit 7
++++			K03358	comp73820_c0_seq1	APC11	anaphase-promoting complex subunit 11
++++			K03359	comp143430_c0_seq1	APC12, CDC26	anaphase-promoting complex subunit 12
++++			K06636	comp94316_c0_seq1	SMC1	structural maintenance of chromosome 1
++++			K06636	comp103677_c0_seq2	SMC1	structural maintenance of chromosome 1
++++			K06671	comp55659_c0_seq1	STAG1_2, SCC3, IRR1	cohesin complex subunit SA-1/2
++++			K02178	comp40188_c0_seq2	BUB1	checkpoint serine/threonine-protein kinase [EC:2.7.11.1]
++++			K02180	comp46769_c0_seq1	BUB3	cell cycle arrest protein BUB3
++++			K02180	comp151954_c0_seq2	BUB3	cell cycle arrest protein BUB3
++++			K02537	comp135371_c0_seq1	MAD2	mitotic spindle assembly checkpoint protein MAD2
++++			K03364	comp2702_c0_seq2	CDH1	cell division cycle 20-like protein 1, cofactor of APC complex
++++			K03364	comp24874_c0_seq1	CDH1	cell division cycle 20-like protein 1, cofactor of APC complex
++++			K04498	comp44070_c0_seq1	EP300, CREBBP, KAT3	E1A/CREB-binding protein [EC:2.3.1.48]
++++			K06642	comp99835_c0_seq1	PRKDC	DNA-dependent protein kinase catalytic subunit [EC:2.7.11.1]
++++			K06642	comp149701_c0_seq1	PRKDC	DNA-dependent protein kinase catalytic subunit [EC:2.7.11.1]
++++			K04802	comp76296_c0_seq1	PCNA	proliferating cell nuclear antigen
++++			K06644	comp3127_c1_seq1	SFN	stratifin
++++			K02604	comp8736_c0_seq1	ORC2	origin recognition complex subunit 2
++++			K02608	comp86511_c0_seq1	ORC6	origin recognition complex subunit 6
++++			K02540	comp136180_c0_seq2	MCM2	DNA replication licensing factor MCM2 [EC:3.6.4.12]
++++			K02212	comp131948_c1_seq1	MCM4, CDC54	DNA replication licensing factor MCM4 [EC:3.6.4.12]
++++			K02089	comp215124_c1_seq7	CDK4	cyclin-dependent kinase 4 [EC:2.7.11.22]
++++			K06618	comp212362_c0_seq4	RB1	retinoblastoma-associated protein
++++			K04681	comp217058_c0_seq2	RBL1	retinoblastoma-like protein 1
++++			K04682	comp203581_c0_seq1	E2F4_5	transcription factor E2F4/5
++++			K03083	comp211390_c0_seq1	GSK3B	glycogen synthase kinase 3 beta [EC:2.7.11.26]
++++			K03083	comp217243_c0_seq1	GSK3B	glycogen synthase kinase 3 beta [EC:2.7.11.26]
++++			K03083	comp217243_c1_seq6	GSK3B	glycogen synthase kinase 3 beta [EC:2.7.11.26]
++++			K03083	comp217243_c3_seq1	GSK3B	glycogen synthase kinase 3 beta [EC:2.7.11.26]
++++			K13375	comp210744_c0_seq4	TGFB1	transforming growth factor beta-1
++++			K04501	comp208849_c0_seq7	SMAD4	mothers against decapentaplegic homolog 4
++++			K04377	comp206379_c0_seq2	MYC	Myc proto-oncogene protein
++++			K04377	comp216713_c0_seq1	MYC	Myc proto-oncogene protein
++++			K10500	comp210710_c1_seq1	ZBTB17, MIZ1	zinc finger and BTB domain-containing protein 17
++++			K06622	comp214032_c0_seq1	CDKN2C, P18, INK4C	cyclin-dependent kinase inhibitor 2C
++++			K06624	comp208873_c1_seq3	CDKN1B, P27, KIP1	cyclin-dependent kinase inhibitor 1B
++++			K03347	comp211420_c0_seq10	CUL1, CDC53	cullin 1
++++			K03875	comp215889_c0_seq2	SKP2, FBXL1	F-box and leucine-rich repeat protein 1 (S-phase kinase-associated protein 2)
++++			K06629	comp214640_c1_seq2	ASK, DBF4	activator of S phase kinase
++++			K05868	comp207559_c3_seq11	CCNB	cyclin B
++++			K05868	comp214432_c0_seq2	CCNB	cyclin B
++++			K16197	comp206197_c2_seq5	YWHAB_Q_Z	14-3-3 protein beta/theta/zeta
++++			K16197	comp216048_c1_seq1	YWHAB_Q_Z	14-3-3 protein beta/theta/zeta
++++			K16197	comp216048_c2_seq7	YWHAB_Q_Z	14-3-3 protein beta/theta/zeta
++++			K06630	comp212189_c1_seq1	YWHAE	14-3-3 protein epsilon
++++			K16198	comp216048_c0_seq1	YWHAG_H	14-3-3 protein gamma/eta
++++			K06632	comp210367_c1_seq3	WEE1	wee1-like protein kinase [EC:2.7.11.1]
++++			K06632	comp216759_c2_seq2	WEE1	wee1-like protein kinase [EC:2.7.11.1]
++++			K06633	comp217357_c0_seq2	PKMYT	membrane-associated tyrosine- and threonine-specific cdc2-inhibitory kinase [EC:2.7.11.1]
++++			K02202	comp213959_c2_seq13	CDK7	cyclin-dependent kinase 7 [EC:2.7.11.22 2.7.11.23]
++++			K03351	comp213574_c0_seq1	APC4	anaphase-promoting complex subunit 4
++++			K06635	comp203427_c1_seq2	PTTG	securin
++++			K02365	comp207981_c0_seq4	ESP1	separase [EC:3.4.22.49]
++++			K06636	comp203054_c0_seq1	SMC1	structural maintenance of chromosome 1
++++			K06636	comp203054_c1_seq1	SMC1	structural maintenance of chromosome 1
++++			K06636	comp216842_c0_seq1	SMC1	structural maintenance of chromosome 1
++++			K06636	comp216842_c1_seq11	SMC1	structural maintenance of chromosome 1
++++			K06636	comp216842_c3_seq2	SMC1	structural maintenance of chromosome 1
++++			K06669	comp208851_c0_seq2	SMC3, CSPG6	structural maintenance of chromosome 3 (chondroitin sulfate proteoglycan 6)
++++			K06671	comp212732_c0_seq2	STAG1_2, SCC3, IRR1	cohesin complex subunit SA-1/2
++++			K06671	comp213081_c1_seq1	STAG1_2, SCC3, IRR1	cohesin complex subunit SA-1/2
++++			K06671	comp213081_c2_seq1	STAG1_2, SCC3, IRR1	cohesin complex subunit SA-1/2
++++			K06637	comp204515_c0_seq4	BUB1B, BUBR1, MAD3L	mitotic checkpoint serine/threonine-protein kinase BUB1 beta [EC:2.7.11.1]
++++			K06637	comp213027_c0_seq1	BUB1B, BUBR1, MAD3L	mitotic checkpoint serine/threonine-protein kinase BUB1 beta [EC:2.7.11.1]
++++			K06638	comp208418_c0_seq2	MAD1L	mitotic spindle assembly checkpoint protein MAD1
++++			K13728	comp208308_c1_seq1	MAD2L2	mitotic spindle assembly checkpoint protein MAD2B
++++			K03364	comp210052_c0_seq15	CDH1	cell division cycle 20-like protein 1, cofactor of APC complex
++++			K03364	comp210052_c1_seq1	CDH1	cell division cycle 20-like protein 1, cofactor of APC complex
++++			K06639	comp212412_c0_seq18	CDC14	cell division cycle 14 [EC:3.1.3.16 3.1.3.48]
++++			K06639	comp212700_c0_seq3	CDC14	cell division cycle 14 [EC:3.1.3.16 3.1.3.48]
++++			K04451	comp214654_c2_seq2	TP53, P53	tumor protein p53
++++			K06641	comp209032_c0_seq6	CHK2	serine/threonine-protein kinase Chk2 [EC:2.7.11.1]
++++			K04498	comp211807_c0_seq1	EP300, CREBBP, KAT3	E1A/CREB-binding protein [EC:2.3.1.48]
++++			K04498	comp212027_c0_seq3	EP300, CREBBP, KAT3	E1A/CREB-binding protein [EC:2.3.1.48]
++++			K04498	comp213004_c0_seq2	EP300, CREBBP, KAT3	E1A/CREB-binding protein [EC:2.3.1.48]
++++			K04498	comp217220_c2_seq4	EP300, CREBBP, KAT3	E1A/CREB-binding protein [EC:2.3.1.48]
++++			K04498	comp217861_c0_seq3	EP300, CREBBP, KAT3	E1A/CREB-binding protein [EC:2.3.1.48]
++++			K06643	comp207193_c0_seq2	MDM2	E3 ubiquitin-protein ligase Mdm2 [EC:2.3.2.27]
++++			K04402	comp206887_c0_seq5	GADD45	growth arrest and DNA-damage-inducible protein
++++			K04402	comp206887_c1_seq1	GADD45	growth arrest and DNA-damage-inducible protein
++++			K04402	comp208404_c0_seq1	GADD45	growth arrest and DNA-damage-inducible protein
++++			K02606	comp210932_c0_seq11	ORC4	origin recognition complex subunit 4
++++			K02607	comp209329_c0_seq10	ORC5	origin recognition complex subunit 5
++++			K02541	comp208994_c0_seq1	MCM3	DNA replication licensing factor MCM3 [EC:3.6.4.12]
++++			K02209	comp215465_c1_seq1	MCM5, CDC46	DNA replication licensing factor MCM5 [EC:3.6.4.12]
++++			K02542	comp215222_c0_seq2	MCM6	DNA replication licensing factor MCM6 [EC:3.6.4.12]
++++			K10151	comp195931_c0_seq1	CCND2	cyclin D2
++++			K06067	comp164349_c1_seq1	HDAC1_2	histone deacetylase 1/2 [EC:3.5.1.98]
++++			K06067	comp178004_c1_seq1	HDAC1_2	histone deacetylase 1/2 [EC:3.5.1.98]
++++			K06067	comp181404_c0_seq1	HDAC1_2	histone deacetylase 1/2 [EC:3.5.1.98]
++++			K06067	comp185514_c0_seq1	HDAC1_2	histone deacetylase 1/2 [EC:3.5.1.98]
++++			K09389	comp165449_c0_seq1	E2F2	transcription factor E2F2
++++			K13376	comp190692_c2_seq2	TGFB2	transforming growth factor beta-2
++++			K13377	comp162151_c0_seq1	TGFB3	transforming growth factor beta-3
++++			K04501	comp168049_c0_seq3	SMAD4	mothers against decapentaplegic homolog 4
++++			K04501	comp199132_c0_seq8	SMAD4	mothers against decapentaplegic homolog 4
++++			K04501	comp199878_c0_seq1	SMAD4	mothers against decapentaplegic homolog 4
++++			K04501	comp199878_c2_seq2	SMAD4	mothers against decapentaplegic homolog 4
++++			K06622	comp193601_c0_seq1	CDKN2C, P18, INK4C	cyclin-dependent kinase inhibitor 2C
++++			K06624	comp190902_c0_seq2	CDKN1B, P27, KIP1	cyclin-dependent kinase inhibitor 1B
++++			K09993	comp181172_c0_seq1	CDKN1C, P57, KIP2	cyclin-dependent kinase inhibitor 1C
++++			K09993	comp201890_c0_seq1	CDKN1C, P57, KIP2	cyclin-dependent kinase inhibitor 1C
++++			K06626	comp201825_c1_seq5	CCNE	cyclin E
++++			K02206	comp171482_c0_seq3	CDK2	cyclin-dependent kinase 2 [EC:2.7.11.22]
++++			K03094	comp188332_c1_seq1	SKP1, CBF3D	S-phase kinase-associated protein 1
++++			K03094	comp192416_c0_seq1	SKP1, CBF3D	S-phase kinase-associated protein 1
++++			K03868	comp188123_c1_seq1	RBX1, ROC1	RING-box protein 1
++++			K06627	comp162824_c0_seq1	CCNA	cyclin A
++++			K02213	comp187472_c0_seq1	CDC6	cell division control protein 6
++++			K06628	comp162374_c0_seq1	CDC45	cell division control protein 45
++++			K02214	comp193394_c0_seq1	CDC7	cell division control protein 7 [EC:2.7.11.1]
++++			K05868	comp185424_c0_seq3	CCNB	cyclin B
++++			K16197	comp160654_c0_seq1	YWHAB_Q_Z	14-3-3 protein beta/theta/zeta
++++			K16197	comp185172_c0_seq1	YWHAB_Q_Z	14-3-3 protein beta/theta/zeta
++++			K06630	comp192041_c0_seq1	YWHAE	14-3-3 protein epsilon
++++			K06630	comp192041_c1_seq1	YWHAE	14-3-3 protein epsilon
++++			K16198	comp167395_c0_seq2	YWHAG_H	14-3-3 protein gamma/eta
++++			K16198	comp184980_c0_seq1	YWHAG_H	14-3-3 protein gamma/eta
++++			K16198	comp200923_c0_seq1	YWHAG_H	14-3-3 protein gamma/eta
++++			K16198	comp200923_c2_seq1	YWHAG_H	14-3-3 protein gamma/eta
++++			K06631	comp168677_c0_seq1	PLK1	polo-like kinase 1 [EC:2.7.11.21]
++++			K06632	comp200070_c0_seq17	WEE1	wee1-like protein kinase [EC:2.7.11.1]
++++			K06634	comp188100_c0_seq14	CCNH	cyclin H
++++			K03349	comp180453_c0_seq2	APC2	anaphase-promoting complex subunit 2
++++			K03350	comp164770_c0_seq4	APC3, CDC27	anaphase-promoting complex subunit 3
++++			K03355	comp195766_c1_seq2	APC8, CDC23	anaphase-promoting complex subunit 8
++++			K03357	comp180450_c0_seq2	APC10, DOC1	anaphase-promoting complex subunit 10
++++			K12456	comp177035_c0_seq2	APC13	anaphase-promoting complex subunit 13
++++			K06636	comp201819_c1_seq1	SMC1	structural maintenance of chromosome 1
++++			K06671	comp178019_c0_seq1	STAG1_2, SCC3, IRR1	cohesin complex subunit SA-1/2
++++			K06670	comp177416_c0_seq1	SCC1, MCD1, RAD21	cohesin complex subunit SCC1
++++			K06670	comp188065_c0_seq1	SCC1, MCD1, RAD21	cohesin complex subunit SCC1
++++			K08866	comp174039_c0_seq1	TTK, MPS1	serine/threonine-protein kinase TTK/MPS1 [EC:2.7.12.1]
++++			K02178	comp183934_c0_seq1	BUB1	checkpoint serine/threonine-protein kinase [EC:2.7.11.1]
++++			K04728	comp185628_c0_seq1	ATM, TEL1	ataxia telangiectasia mutated family protein [EC:2.7.11.1]
++++			K04402	comp161516_c0_seq3	GADD45	growth arrest and DNA-damage-inducible protein
++++			K04402	comp185604_c0_seq8	GADD45	growth arrest and DNA-damage-inducible protein
++++			K04402	comp194492_c0_seq3	GADD45	growth arrest and DNA-damage-inducible protein
++++			K02605	comp189712_c0_seq6	ORC3	origin recognition complex subunit 3
++++			K02212	comp183109_c0_seq1	MCM4, CDC54	DNA replication licensing factor MCM4 [EC:3.6.4.12]
++++			K02091	comp221539_c2_seq8	CDK6	cyclin-dependent kinase 6 [EC:2.7.11.22]
++++			K06618	comp225527_c0_seq1	RB1	retinoblastoma-associated protein
++++			K06619	comp222686_c1_seq6	ABL1	abelson tyrosine-protein kinase 1 [EC:2.7.10.2]
++++			K17454	comp219465_c2_seq1	E2F1	transcription factor E2F1
++++			K06620	comp219311_c0_seq1	E2F3	transcription factor E2F3
++++			K06620	comp219439_c1_seq1	E2F3	transcription factor E2F3
++++			K06620	comp219439_c3_seq1	E2F3	transcription factor E2F3
++++			K04683	comp224135_c0_seq20	TFDP1	transcription factor Dp-1
++++			K13376	comp222685_c1_seq1	TGFB2	transforming growth factor beta-2
++++			K13377	comp222685_c0_seq35	TGFB3	transforming growth factor beta-3
++++			K04500	comp221461_c3_seq1	SMAD2_3	mothers against decapentaplegic homolog 2/3
++++			K04377	comp219920_c1_seq2	MYC	Myc proto-oncogene protein
++++			K10500	comp218010_c0_seq3	ZBTB17, MIZ1	zinc finger and BTB domain-containing protein 17
++++			K10500	comp225665_c2_seq3	ZBTB17, MIZ1	zinc finger and BTB domain-containing protein 17
++++			K06625	comp222972_c0_seq1	CDKN1A, P21, CIP1	cyclin-dependent kinase inhibitor 1A
++++			K06626	comp219564_c0_seq2	CCNE	cyclin E
++++			K06627	comp220042_c2_seq2	CCNA	cyclin A
++++			K06629	comp221522_c2_seq1	ASK, DBF4	activator of S phase kinase
++++			K05866	comp218072_c1_seq1	CDC25B	M-phase inducer phosphatase 2 [EC:3.1.3.48]
++++			K05866	comp218426_c1_seq4	CDC25B	M-phase inducer phosphatase 2 [EC:3.1.3.48]
++++			K16198	comp219834_c0_seq1	YWHAG_H	14-3-3 protein gamma/eta
++++			K03348	comp222349_c0_seq4	APC1	anaphase-promoting complex subunit 1
++++			K03349	comp226481_c3_seq7	APC2	anaphase-promoting complex subunit 2
++++			K03352	comp221828_c0_seq1	APC5	anaphase-promoting complex subunit 5
++++			K03353	comp219840_c0_seq14	APC6, CDC16	anaphase-promoting complex subunit 6
++++			K02365	comp223527_c7_seq3	ESP1	separase [EC:3.4.22.49]
++++			K06671	comp221558_c1_seq3	STAG1_2, SCC3, IRR1	cohesin complex subunit SA-1/2
++++			K06671	comp225822_c0_seq6	STAG1_2, SCC3, IRR1	cohesin complex subunit SA-1/2
++++			K06671	comp225957_c1_seq5	STAG1_2, SCC3, IRR1	cohesin complex subunit SA-1/2
++++			K06670	comp223358_c0_seq2	SCC1, MCD1, RAD21	cohesin complex subunit SCC1
++++			K02178	comp219576_c0_seq3	BUB1	checkpoint serine/threonine-protein kinase [EC:2.7.11.1]
++++			K06639	comp218163_c0_seq9	CDC14	cell division cycle 14 [EC:3.1.3.16 3.1.3.48]
++++			K06640	comp218231_c0_seq28	ATR	serine/threonine-protein kinase ATR [EC:2.7.11.1]
++++			K04728	comp220699_c0_seq3	ATM, TEL1	ataxia telangiectasia mutated family protein [EC:2.7.11.1]
++++			K04728	comp225630_c0_seq2	ATM, TEL1	ataxia telangiectasia mutated family protein [EC:2.7.11.1]
++++			K04498	comp219357_c1_seq1	EP300, CREBBP, KAT3	E1A/CREB-binding protein [EC:2.3.1.48]
++++			K04498	comp223175_c0_seq1	EP300, CREBBP, KAT3	E1A/CREB-binding protein [EC:2.3.1.48]
++++			K04498	comp223175_c1_seq1	EP300, CREBBP, KAT3	E1A/CREB-binding protein [EC:2.3.1.48]
++++			K04498	comp223175_c2_seq7	EP300, CREBBP, KAT3	E1A/CREB-binding protein [EC:2.3.1.48]
++++			K04498	comp225612_c3_seq1	EP300, CREBBP, KAT3	E1A/CREB-binding protein [EC:2.3.1.48]
++++			K04498	comp225612_c4_seq1	EP300, CREBBP, KAT3	E1A/CREB-binding protein [EC:2.3.1.48]
++++			K04498	comp225612_c6_seq1	EP300, CREBBP, KAT3	E1A/CREB-binding protein [EC:2.3.1.48]
++++			K04498	comp225612_c9_seq1	EP300, CREBBP, KAT3	E1A/CREB-binding protein [EC:2.3.1.48]
++++			K02603	comp222388_c0_seq1	ORC1	origin recognition complex subunit 1
++++			K02604	comp222495_c0_seq1	ORC2	origin recognition complex subunit 2
++++			K04503	comp227391_c0_seq1	CCND1	cyclin D1
++++			K10151	comp271783_c0_seq1	CCND2	cyclin D2
++++			K06067	comp272314_c0_seq1	HDAC1_2	histone deacetylase 1/2 [EC:3.5.1.98]
++++			K06067	comp280465_c0_seq1	HDAC1_2	histone deacetylase 1/2 [EC:3.5.1.98]
++++			K04682	comp237116_c0_seq1	E2F4_5	transcription factor E2F4/5
++++			K03083	comp267702_c0_seq1	GSK3B	glycogen synthase kinase 3 beta [EC:2.7.11.26]
++++			K03083	comp273976_c0_seq1	GSK3B	glycogen synthase kinase 3 beta [EC:2.7.11.26]
++++			K03083	comp282668_c0_seq1	GSK3B	glycogen synthase kinase 3 beta [EC:2.7.11.26]
++++			K04500	comp226636_c1_seq4	SMAD2_3	mothers against decapentaplegic homolog 2/3
++++			K10500	comp228087_c0_seq1	ZBTB17, MIZ1	zinc finger and BTB domain-containing protein 17
++++			K06624	comp272996_c0_seq1	CDKN1B, P27, KIP1	cyclin-dependent kinase inhibitor 1B
++++			K03094	comp236457_c0_seq1	SKP1, CBF3D	S-phase kinase-associated protein 1
++++			K03094	comp236599_c0_seq1	SKP1, CBF3D	S-phase kinase-associated protein 1
++++			K03347	comp259704_c0_seq1	CUL1, CDC53	cullin 1
++++			K03868	comp286389_c0_seq1	RBX1, ROC1	RING-box protein 1
++++			K02214	comp238416_c0_seq1	CDC7	cell division control protein 7 [EC:2.7.11.1]
++++			K16197	comp229339_c0_seq1	YWHAB_Q_Z	14-3-3 protein beta/theta/zeta
++++			K06630	comp240766_c0_seq1	YWHAE	14-3-3 protein epsilon
++++			K06630	comp241525_c0_seq1	YWHAE	14-3-3 protein epsilon
++++			K06630	comp243272_c0_seq1	YWHAE	14-3-3 protein epsilon
++++			K06630	comp246805_c0_seq1	YWHAE	14-3-3 protein epsilon
++++			K06630	comp260077_c0_seq1	YWHAE	14-3-3 protein epsilon
++++			K06630	comp262881_c0_seq1	YWHAE	14-3-3 protein epsilon
++++			K06630	comp262890_c0_seq1	YWHAE	14-3-3 protein epsilon
++++			K06630	comp273781_c0_seq1	YWHAE	14-3-3 protein epsilon
++++			K06630	comp276307_c0_seq1	YWHAE	14-3-3 protein epsilon
++++			K06630	comp278341_c0_seq1	YWHAE	14-3-3 protein epsilon
++++			K16198	comp279413_c0_seq1	YWHAG_H	14-3-3 protein gamma/eta
++++			K03350	comp285013_c0_seq1	APC3, CDC27	anaphase-promoting complex subunit 3
++++			K03352	comp275774_c0_seq1	APC5	anaphase-promoting complex subunit 5
++++			K03354	comp255257_c0_seq1	APC7	anaphase-promoting complex subunit 7
++++			K12456	comp251632_c0_seq1	APC13	anaphase-promoting complex subunit 13
++++			K03363	comp227374_c0_seq1	CDC20	cell division cycle 20, cofactor of APC complex
++++			K03363	comp255508_c0_seq1	CDC20	cell division cycle 20, cofactor of APC complex
++++			K06636	comp272006_c0_seq1	SMC1	structural maintenance of chromosome 1
++++			K06636	comp285119_c0_seq1	SMC1	structural maintenance of chromosome 1
++++			K06670	comp285946_c0_seq1	SCC1, MCD1, RAD21	cohesin complex subunit SCC1
++++			K06638	comp226887_c0_seq5	MAD1L	mitotic spindle assembly checkpoint protein MAD1
++++			K03364	comp249612_c0_seq1	CDH1	cell division cycle 20-like protein 1, cofactor of APC complex
++++			K06642	comp226899_c0_seq2	PRKDC	DNA-dependent protein kinase catalytic subunit [EC:2.7.11.1]
++++			K06642	comp245492_c0_seq1	PRKDC	DNA-dependent protein kinase catalytic subunit [EC:2.7.11.1]
++++			K06642	comp284617_c0_seq1	PRKDC	DNA-dependent protein kinase catalytic subunit [EC:2.7.11.1]
++++			K04402	comp267314_c0_seq1	GADD45	growth arrest and DNA-damage-inducible protein
++++			K04802	comp241391_c0_seq1	PCNA	proliferating cell nuclear antigen
++++			K04802	comp264605_c0_seq1	PCNA	proliferating cell nuclear antigen
++++			K02540	comp264336_c0_seq1	MCM2	DNA replication licensing factor MCM2 [EC:3.6.4.12]
++++			K02209	comp286563_c0_seq1	MCM5, CDC46	DNA replication licensing factor MCM5 [EC:3.6.4.12]
++++			K02542	comp273443_c0_seq1	MCM6	DNA replication licensing factor MCM6 [EC:3.6.4.12]
++++			K04503	comp298755_c0_seq1	CCND1	cyclin D1
++++			K10151	comp348711_c0_seq1	CCND2	cyclin D2
++++			K10152	comp405981_c0_seq1	CCND3	cyclin D3
++++			K02089	comp370757_c0_seq1	CDK4	cyclin-dependent kinase 4 [EC:2.7.11.22]
++++			K06618	comp334089_c0_seq1	RB1	retinoblastoma-associated protein
++++			K06618	comp401697_c0_seq1	RB1	retinoblastoma-associated protein
++++			K06619	comp287513_c0_seq1	ABL1	abelson tyrosine-protein kinase 1 [EC:2.7.10.2]
++++			K06619	comp342380_c0_seq1	ABL1	abelson tyrosine-protein kinase 1 [EC:2.7.10.2]
++++			K06619	comp381892_c0_seq1	ABL1	abelson tyrosine-protein kinase 1 [EC:2.7.10.2]
++++			K06067	comp338021_c0_seq1	HDAC1_2	histone deacetylase 1/2 [EC:3.5.1.98]
++++			K06067	comp355622_c0_seq1	HDAC1_2	histone deacetylase 1/2 [EC:3.5.1.98]
++++			K06620	comp337217_c0_seq1	E2F3	transcription factor E2F3
++++			K04682	comp331028_c0_seq1	E2F4_5	transcription factor E2F4/5
++++			K04682	comp395805_c0_seq1	E2F4_5	transcription factor E2F4/5
++++			K04683	comp352133_c0_seq1	TFDP1	transcription factor Dp-1
++++			K03083	comp290209_c0_seq1	GSK3B	glycogen synthase kinase 3 beta [EC:2.7.11.26]
++++			K03083	comp298639_c0_seq1	GSK3B	glycogen synthase kinase 3 beta [EC:2.7.11.26]
++++			K03083	comp299086_c0_seq1	GSK3B	glycogen synthase kinase 3 beta [EC:2.7.11.26]
++++			K03083	comp301323_c0_seq1	GSK3B	glycogen synthase kinase 3 beta [EC:2.7.11.26]
++++			K03083	comp309278_c0_seq1	GSK3B	glycogen synthase kinase 3 beta [EC:2.7.11.26]
++++			K03083	comp328825_c0_seq1	GSK3B	glycogen synthase kinase 3 beta [EC:2.7.11.26]
++++			K03083	comp342303_c0_seq1	GSK3B	glycogen synthase kinase 3 beta [EC:2.7.11.26]
++++			K03083	comp373785_c0_seq1	GSK3B	glycogen synthase kinase 3 beta [EC:2.7.11.26]
++++			K13376	comp326494_c0_seq1	TGFB2	transforming growth factor beta-2
++++			K04685	comp391315_c0_seq1	CDKN2B, P15, INK4B	cyclin-dependent kinase inhibitor 2B
++++			K06624	comp387926_c0_seq1	CDKN1B, P27, KIP1	cyclin-dependent kinase inhibitor 1B
++++			K03094	comp312004_c0_seq1	SKP1, CBF3D	S-phase kinase-associated protein 1
++++			K03347	comp381684_c0_seq1	CUL1, CDC53	cullin 1
++++			K03868	comp291885_c0_seq1	RBX1, ROC1	RING-box protein 1
++++			K16197	comp306071_c0_seq1	YWHAB_Q_Z	14-3-3 protein beta/theta/zeta
++++			K16197	comp322715_c0_seq1	YWHAB_Q_Z	14-3-3 protein beta/theta/zeta
++++			K16197	comp374058_c0_seq1	YWHAB_Q_Z	14-3-3 protein beta/theta/zeta
++++			K06630	comp325820_c0_seq1	YWHAE	14-3-3 protein epsilon
++++			K16198	comp293310_c0_seq1	YWHAG_H	14-3-3 protein gamma/eta
++++			K16198	comp310785_c0_seq1	YWHAG_H	14-3-3 protein gamma/eta
++++			K06631	comp305248_c0_seq1	PLK1	polo-like kinase 1 [EC:2.7.11.21]
++++			K06632	comp306862_c0_seq1	WEE1	wee1-like protein kinase [EC:2.7.11.1]
++++			K03352	comp353938_c0_seq1	APC5	anaphase-promoting complex subunit 5
++++			K03357	comp309900_c0_seq1	APC10, DOC1	anaphase-promoting complex subunit 10
++++			K12456	comp365850_c0_seq1	APC13	anaphase-promoting complex subunit 13
++++			K03363	comp299554_c0_seq1	CDC20	cell division cycle 20, cofactor of APC complex
++++			K06636	comp305996_c0_seq1	SMC1	structural maintenance of chromosome 1
++++			K06669	comp398375_c0_seq1	SMC3, CSPG6	structural maintenance of chromosome 3 (chondroitin sulfate proteoglycan 6)
++++			K06671	comp378347_c0_seq1	STAG1_2, SCC3, IRR1	cohesin complex subunit SA-1/2
++++			K06670	comp317630_c0_seq1	SCC1, MCD1, RAD21	cohesin complex subunit SCC1
++++			K06670	comp355339_c0_seq1	SCC1, MCD1, RAD21	cohesin complex subunit SCC1
++++			K02180	comp410275_c0_seq1	BUB3	cell cycle arrest protein BUB3
++++			K04728	comp378642_c0_seq1	ATM, TEL1	ataxia telangiectasia mutated family protein [EC:2.7.11.1]
++++			K04451	comp396126_c0_seq1	TP53, P53	tumor protein p53
++++			K04498	comp319398_c0_seq1	EP300, CREBBP, KAT3	E1A/CREB-binding protein [EC:2.3.1.48]
++++			K04498	comp348417_c0_seq1	EP300, CREBBP, KAT3	E1A/CREB-binding protein [EC:2.3.1.48]
++++			K04498	comp397842_c0_seq1	EP300, CREBBP, KAT3	E1A/CREB-binding protein [EC:2.3.1.48]
++++			K04498	comp408430_c0_seq1	EP300, CREBBP, KAT3	E1A/CREB-binding protein [EC:2.3.1.48]
++++			K06642	comp366149_c0_seq1	PRKDC	DNA-dependent protein kinase catalytic subunit [EC:2.7.11.1]
++++			K04802	comp312453_c0_seq1	PCNA	proliferating cell nuclear antigen
++++			K04802	comp381014_c0_seq1	PCNA	proliferating cell nuclear antigen
++++			K04802	comp411360_c0_seq1	PCNA	proliferating cell nuclear antigen
++++			K02540	comp352037_c0_seq1	MCM2	DNA replication licensing factor MCM2 [EC:3.6.4.12]
++++			K02541	comp305122_c0_seq1	MCM3	DNA replication licensing factor MCM3 [EC:3.6.4.12]
++++			K02541	comp314256_c0_seq1	MCM3	DNA replication licensing factor MCM3 [EC:3.6.4.12]
++++			K02541	comp323464_c0_seq1	MCM3	DNA replication licensing factor MCM3 [EC:3.6.4.12]
++++			K02541	comp397119_c0_seq1	MCM3	DNA replication licensing factor MCM3 [EC:3.6.4.12]
++++			K02212	comp411981_c0_seq1	MCM4, CDC54	DNA replication licensing factor MCM4 [EC:3.6.4.12]
++++			K02209	comp308008_c0_seq1	MCM5, CDC46	DNA replication licensing factor MCM5 [EC:3.6.4.12]
++++			K02542	comp339984_c0_seq1	MCM6	DNA replication licensing factor MCM6 [EC:3.6.4.12]
++++			K02542	comp341925_c0_seq1	MCM6	DNA replication licensing factor MCM6 [EC:3.6.4.12]
+++		ko04111 Cell cycle - yeast
++++			K02604	comp8736_c0_seq1	ORC2	origin recognition complex subunit 2
++++			K02608	comp86511_c0_seq1	ORC6	origin recognition complex subunit 6
++++			K02540	comp136180_c0_seq2	MCM2	DNA replication licensing factor MCM2 [EC:3.6.4.12]
++++			K02212	comp131948_c1_seq1	MCM4, CDC54	DNA replication licensing factor MCM4 [EC:3.6.4.12]
++++			K03353	comp8486_c0_seq1	APC6, CDC16	anaphase-promoting complex subunit 6
++++			K03354	comp88138_c0_seq1	APC7	anaphase-promoting complex subunit 7
++++			K03358	comp73820_c0_seq1	APC11	anaphase-promoting complex subunit 11
++++			K03359	comp143430_c0_seq1	APC12, CDC26	anaphase-promoting complex subunit 12
++++			K03094	comp10829_c0_seq1	SKP1, CBF3D	S-phase kinase-associated protein 1
++++			K03094	comp64885_c0_seq1	SKP1, CBF3D	S-phase kinase-associated protein 1
++++			K03094	comp110249_c0_seq1	SKP1, CBF3D	S-phase kinase-associated protein 1
++++			K03094	comp131758_c0_seq1	SKP1, CBF3D	S-phase kinase-associated protein 1
++++			K03347	comp134086_c0_seq1	CUL1, CDC53	cullin 1
++++			K03868	comp104029_c0_seq1	RBX1, ROC1	RING-box protein 1
++++			K02537	comp135371_c0_seq1	MAD2	mitotic spindle assembly checkpoint protein MAD2
++++			K02178	comp40188_c0_seq2	BUB1	checkpoint serine/threonine-protein kinase [EC:2.7.11.1]
++++			K02180	comp46769_c0_seq1	BUB3	cell cycle arrest protein BUB3
++++			K02180	comp151954_c0_seq2	BUB3	cell cycle arrest protein BUB3
++++			K04354	comp1521_c0_seq1	PPP2R2	serine/threonine-protein phosphatase 2A regulatory subunit B
++++			K04354	comp22796_c0_seq1	PPP2R2	serine/threonine-protein phosphatase 2A regulatory subunit B
++++			K04382	comp51677_c0_seq2	PPP2C	serine/threonine-protein phosphatase 2A catalytic subunit [EC:3.1.3.16]
++++			K04382	comp75993_c0_seq1	PPP2C	serine/threonine-protein phosphatase 2A catalytic subunit [EC:3.1.3.16]
++++			K04382	comp134024_c0_seq1	PPP2C	serine/threonine-protein phosphatase 2A catalytic subunit [EC:3.1.3.16]
++++			K03456	comp58514_c0_seq1	PPP2R1	serine/threonine-protein phosphatase 2A regulatory subunit A
++++			K03456	comp71689_c0_seq1	PPP2R1	serine/threonine-protein phosphatase 2A regulatory subunit A
++++			K06685	comp139234_c0_seq1	MOB1, Mats	MOB kinase activator 1
++++			K03364	comp2702_c0_seq2	CDH1	cell division cycle 20-like protein 1, cofactor of APC complex
++++			K03364	comp24874_c0_seq1	CDH1	cell division cycle 20-like protein 1, cofactor of APC complex
++++			K06636	comp94316_c0_seq1	SMC1	structural maintenance of chromosome 1
++++			K06636	comp103677_c0_seq2	SMC1	structural maintenance of chromosome 1
++++			K06671	comp55659_c0_seq1	STAG1_2, SCC3, IRR1	cohesin complex subunit SA-1/2
++++			K06678	comp42260_c0_seq1	YCG1, CAPG	condensin complex subunit 3
++++			K06678	comp103813_c0_seq1	YCG1, CAPG	condensin complex subunit 3
++++			K02606	comp210932_c0_seq11	ORC4	origin recognition complex subunit 4
++++			K02607	comp209329_c0_seq10	ORC5	origin recognition complex subunit 5
++++			K02541	comp208994_c0_seq1	MCM3	DNA replication licensing factor MCM3 [EC:3.6.4.12]
++++			K02209	comp215465_c1_seq1	MCM5, CDC46	DNA replication licensing factor MCM5 [EC:3.6.4.12]
++++			K02542	comp215222_c0_seq2	MCM6	DNA replication licensing factor MCM6 [EC:3.6.4.12]
++++			K03351	comp213574_c0_seq1	APC4	anaphase-promoting complex subunit 4
++++			K03347	comp211420_c0_seq10	CUL1, CDC53	cullin 1
++++			K02365	comp207981_c0_seq4	ESP1	separase [EC:3.4.22.49]
++++			K03456	comp203837_c1_seq1	PPP2R1	serine/threonine-protein phosphatase 2A regulatory subunit A
++++			K03456	comp208739_c0_seq3	PPP2R1	serine/threonine-protein phosphatase 2A regulatory subunit A
++++			K06685	comp207239_c0_seq1	MOB1, Mats	MOB kinase activator 1
++++			K06685	comp213101_c0_seq1	MOB1, Mats	MOB kinase activator 1
++++			K06685	comp213101_c1_seq3	MOB1, Mats	MOB kinase activator 1
++++			K06639	comp212412_c0_seq18	CDC14	cell division cycle 14 [EC:3.1.3.16 3.1.3.48]
++++			K06639	comp212700_c0_seq3	CDC14	cell division cycle 14 [EC:3.1.3.16 3.1.3.48]
++++			K03364	comp210052_c0_seq15	CDH1	cell division cycle 20-like protein 1, cofactor of APC complex
++++			K03364	comp210052_c1_seq1	CDH1	cell division cycle 20-like protein 1, cofactor of APC complex
++++			K02516	comp210671_c0_seq1	PRMT5, HSL7	type II protein arginine methyltransferase [EC:2.1.1.320]
++++			K06641	comp209032_c0_seq6	CHK2	serine/threonine-protein kinase Chk2 [EC:2.7.11.1]
++++			K06636	comp203054_c0_seq1	SMC1	structural maintenance of chromosome 1
++++			K06636	comp203054_c1_seq1	SMC1	structural maintenance of chromosome 1
++++			K06636	comp216842_c0_seq1	SMC1	structural maintenance of chromosome 1
++++			K06636	comp216842_c1_seq11	SMC1	structural maintenance of chromosome 1
++++			K06636	comp216842_c3_seq2	SMC1	structural maintenance of chromosome 1
++++			K06669	comp208851_c0_seq2	SMC3, CSPG6	structural maintenance of chromosome 3 (chondroitin sulfate proteoglycan 6)
++++			K06671	comp212732_c0_seq2	STAG1_2, SCC3, IRR1	cohesin complex subunit SA-1/2
++++			K06671	comp213081_c1_seq1	STAG1_2, SCC3, IRR1	cohesin complex subunit SA-1/2
++++			K06671	comp213081_c2_seq1	STAG1_2, SCC3, IRR1	cohesin complex subunit SA-1/2
++++			K06672	comp204837_c0_seq1	SCC2, NIPBL	cohesin loading factor subunit SCC2
++++			K06672	comp204837_c1_seq1	SCC2, NIPBL	cohesin loading factor subunit SCC2
++++			K06672	comp204837_c2_seq1	SCC2, NIPBL	cohesin loading factor subunit SCC2
++++			K06672	comp210346_c2_seq4	SCC2, NIPBL	cohesin loading factor subunit SCC2
++++			K06675	comp216664_c1_seq1	SMC4	structural maintenance of chromosome 4
++++			K02213	comp187472_c0_seq1	CDC6	cell division control protein 6
++++			K02605	comp189712_c0_seq6	ORC3	origin recognition complex subunit 3
++++			K02212	comp183109_c0_seq1	MCM4, CDC54	DNA replication licensing factor MCM4 [EC:3.6.4.12]
++++			K02214	comp193394_c0_seq1	CDC7	cell division control protein 7 [EC:2.7.11.1]
++++			K06628	comp162374_c0_seq1	CDC45	cell division control protein 45
++++			K03349	comp180453_c0_seq2	APC2	anaphase-promoting complex subunit 2
++++			K03350	comp164770_c0_seq4	APC3, CDC27	anaphase-promoting complex subunit 3
++++			K03355	comp195766_c1_seq2	APC8, CDC23	anaphase-promoting complex subunit 8
++++			K03357	comp180450_c0_seq2	APC10, DOC1	anaphase-promoting complex subunit 10
++++			K03094	comp188332_c1_seq1	SKP1, CBF3D	S-phase kinase-associated protein 1
++++			K03094	comp192416_c0_seq1	SKP1, CBF3D	S-phase kinase-associated protein 1
++++			K03868	comp188123_c1_seq1	RBX1, ROC1	RING-box protein 1
++++			K08866	comp174039_c0_seq1	TTK, MPS1	serine/threonine-protein kinase TTK/MPS1 [EC:2.7.12.1]
++++			K02178	comp183934_c0_seq1	BUB1	checkpoint serine/threonine-protein kinase [EC:2.7.11.1]
++++			K04354	comp177104_c0_seq1	PPP2R2	serine/threonine-protein phosphatase 2A regulatory subunit B
++++			K04382	comp171114_c0_seq1	PPP2C	serine/threonine-protein phosphatase 2A catalytic subunit [EC:3.1.3.16]
++++			K04382	comp195669_c0_seq3	PPP2C	serine/threonine-protein phosphatase 2A catalytic subunit [EC:3.1.3.16]
++++			K04382	comp198581_c0_seq1	PPP2C	serine/threonine-protein phosphatase 2A catalytic subunit [EC:3.1.3.16]
++++			K04382	comp198581_c2_seq1	PPP2C	serine/threonine-protein phosphatase 2A catalytic subunit [EC:3.1.3.16]
++++			K02219	comp176294_c0_seq1	CKS1	cyclin-dependent kinase regulatory subunit CKS1
++++			K02219	comp187647_c0_seq1	CKS1	cyclin-dependent kinase regulatory subunit CKS1
++++			K18669	comp177179_c0_seq1	DYRK2_3_4	dual specificity tyrosine-phosphorylation-regulated kinase 2/3/4 [EC:2.7.12.1]
++++			K18669	comp186151_c0_seq1	DYRK2_3_4	dual specificity tyrosine-phosphorylation-regulated kinase 2/3/4 [EC:2.7.12.1]
++++			K18669	comp186936_c0_seq1	DYRK2_3_4	dual specificity tyrosine-phosphorylation-regulated kinase 2/3/4 [EC:2.7.12.1]
++++			K18669	comp192201_c0_seq4	DYRK2_3_4	dual specificity tyrosine-phosphorylation-regulated kinase 2/3/4 [EC:2.7.12.1]
++++			K06662	comp200293_c0_seq2	HRAD17, RAD24	cell cycle checkpoint protein
++++			K06636	comp201819_c1_seq1	SMC1	structural maintenance of chromosome 1
++++			K06670	comp177416_c0_seq1	SCC1, MCD1, RAD21	cohesin complex subunit SCC1
++++			K06670	comp188065_c0_seq1	SCC1, MCD1, RAD21	cohesin complex subunit SCC1
++++			K06671	comp178019_c0_seq1	STAG1_2, SCC3, IRR1	cohesin complex subunit SA-1/2
++++			K06674	comp170911_c0_seq1	SMC2	structural maintenance of chromosome 2
++++			K06674	comp181063_c0_seq1	SMC2	structural maintenance of chromosome 2
++++			K06677	comp181212_c1_seq1	YCS4, CNAP1, CAPD2	condensin complex subunit 1
++++			K02603	comp222388_c0_seq1	ORC1	origin recognition complex subunit 1
++++			K02604	comp222495_c0_seq1	ORC2	origin recognition complex subunit 2
++++			K03348	comp222349_c0_seq4	APC1	anaphase-promoting complex subunit 1
++++			K03349	comp226481_c3_seq7	APC2	anaphase-promoting complex subunit 2
++++			K03352	comp221828_c0_seq1	APC5	anaphase-promoting complex subunit 5
++++			K03353	comp219840_c0_seq14	APC6, CDC16	anaphase-promoting complex subunit 6
++++			K02178	comp219576_c0_seq3	BUB1	checkpoint serine/threonine-protein kinase [EC:2.7.11.1]
++++			K02365	comp223527_c7_seq3	ESP1	separase [EC:3.4.22.49]
++++			K04354	comp218104_c2_seq1	PPP2R2	serine/threonine-protein phosphatase 2A regulatory subunit B
++++			K04354	comp218820_c1_seq4	PPP2R2	serine/threonine-protein phosphatase 2A regulatory subunit B
++++			K04354	comp221249_c0_seq1	PPP2R2	serine/threonine-protein phosphatase 2A regulatory subunit B
++++			K06639	comp218163_c0_seq9	CDC14	cell division cycle 14 [EC:3.1.3.16 3.1.3.48]
++++			K18669	comp222435_c1_seq3	DYRK2_3_4	dual specificity tyrosine-phosphorylation-regulated kinase 2/3/4 [EC:2.7.12.1]
++++			K02516	comp220135_c2_seq1	PRMT5, HSL7	type II protein arginine methyltransferase [EC:2.1.1.320]
++++			K06670	comp223358_c0_seq2	SCC1, MCD1, RAD21	cohesin complex subunit SCC1
++++			K06671	comp221558_c1_seq3	STAG1_2, SCC3, IRR1	cohesin complex subunit SA-1/2
++++			K06671	comp225822_c0_seq6	STAG1_2, SCC3, IRR1	cohesin complex subunit SA-1/2
++++			K06671	comp225957_c1_seq5	STAG1_2, SCC3, IRR1	cohesin complex subunit SA-1/2
++++			K06672	comp224702_c0_seq1	SCC2, NIPBL	cohesin loading factor subunit SCC2
++++			K06672	comp224702_c2_seq4	SCC2, NIPBL	cohesin loading factor subunit SCC2
++++			K06678	comp222276_c3_seq2	YCG1, CAPG	condensin complex subunit 3
++++			K02540	comp264336_c0_seq1	MCM2	DNA replication licensing factor MCM2 [EC:3.6.4.12]
++++			K02209	comp286563_c0_seq1	MCM5, CDC46	DNA replication licensing factor MCM5 [EC:3.6.4.12]
++++			K02542	comp273443_c0_seq1	MCM6	DNA replication licensing factor MCM6 [EC:3.6.4.12]
++++			K02214	comp238416_c0_seq1	CDC7	cell division control protein 7 [EC:2.7.11.1]
++++			K03350	comp285013_c0_seq1	APC3, CDC27	anaphase-promoting complex subunit 3
++++			K03352	comp275774_c0_seq1	APC5	anaphase-promoting complex subunit 5
++++			K03354	comp255257_c0_seq1	APC7	anaphase-promoting complex subunit 7
++++			K03363	comp227374_c0_seq1	CDC20	cell division cycle 20, cofactor of APC complex
++++			K03363	comp255508_c0_seq1	CDC20	cell division cycle 20, cofactor of APC complex
++++			K03094	comp236457_c0_seq1	SKP1, CBF3D	S-phase kinase-associated protein 1
++++			K03094	comp236599_c0_seq1	SKP1, CBF3D	S-phase kinase-associated protein 1
++++			K03347	comp259704_c0_seq1	CUL1, CDC53	cullin 1
++++			K03868	comp286389_c0_seq1	RBX1, ROC1	RING-box protein 1
++++			K04382	comp236283_c0_seq1	PPP2C	serine/threonine-protein phosphatase 2A catalytic subunit [EC:3.1.3.16]
++++			K04382	comp242733_c0_seq1	PPP2C	serine/threonine-protein phosphatase 2A catalytic subunit [EC:3.1.3.16]
++++			K03364	comp249612_c0_seq1	CDH1	cell division cycle 20-like protein 1, cofactor of APC complex
++++			K02219	comp227328_c0_seq1	CKS1	cyclin-dependent kinase regulatory subunit CKS1
++++			K02219	comp275227_c0_seq1	CKS1	cyclin-dependent kinase regulatory subunit CKS1
++++			K18669	comp232867_c0_seq1	DYRK2_3_4	dual specificity tyrosine-phosphorylation-regulated kinase 2/3/4 [EC:2.7.12.1]
++++			K06636	comp272006_c0_seq1	SMC1	structural maintenance of chromosome 1
++++			K06636	comp285119_c0_seq1	SMC1	structural maintenance of chromosome 1
++++			K06670	comp285946_c0_seq1	SCC1, MCD1, RAD21	cohesin complex subunit SCC1
++++			K06675	comp250368_c0_seq1	SMC4	structural maintenance of chromosome 4
++++			K06675	comp271839_c0_seq1	SMC4	structural maintenance of chromosome 4
++++			K02540	comp352037_c0_seq1	MCM2	DNA replication licensing factor MCM2 [EC:3.6.4.12]
++++			K02541	comp305122_c0_seq1	MCM3	DNA replication licensing factor MCM3 [EC:3.6.4.12]
++++			K02541	comp314256_c0_seq1	MCM3	DNA replication licensing factor MCM3 [EC:3.6.4.12]
++++			K02541	comp323464_c0_seq1	MCM3	DNA replication licensing factor MCM3 [EC:3.6.4.12]
++++			K02541	comp397119_c0_seq1	MCM3	DNA replication licensing factor MCM3 [EC:3.6.4.12]
++++			K02212	comp411981_c0_seq1	MCM4, CDC54	DNA replication licensing factor MCM4 [EC:3.6.4.12]
++++			K02209	comp308008_c0_seq1	MCM5, CDC46	DNA replication licensing factor MCM5 [EC:3.6.4.12]
++++			K02542	comp339984_c0_seq1	MCM6	DNA replication licensing factor MCM6 [EC:3.6.4.12]
++++			K02542	comp341925_c0_seq1	MCM6	DNA replication licensing factor MCM6 [EC:3.6.4.12]
++++			K03352	comp353938_c0_seq1	APC5	anaphase-promoting complex subunit 5
++++			K03357	comp309900_c0_seq1	APC10, DOC1	anaphase-promoting complex subunit 10
++++			K03363	comp299554_c0_seq1	CDC20	cell division cycle 20, cofactor of APC complex
++++			K03094	comp312004_c0_seq1	SKP1, CBF3D	S-phase kinase-associated protein 1
++++			K03347	comp381684_c0_seq1	CUL1, CDC53	cullin 1
++++			K03868	comp291885_c0_seq1	RBX1, ROC1	RING-box protein 1
++++			K02180	comp410275_c0_seq1	BUB3	cell cycle arrest protein BUB3
++++			K04354	comp294851_c0_seq1	PPP2R2	serine/threonine-protein phosphatase 2A regulatory subunit B
++++			K04354	comp296588_c0_seq1	PPP2R2	serine/threonine-protein phosphatase 2A regulatory subunit B
++++			K04354	comp325667_c0_seq1	PPP2R2	serine/threonine-protein phosphatase 2A regulatory subunit B
++++			K04354	comp357082_c0_seq1	PPP2R2	serine/threonine-protein phosphatase 2A regulatory subunit B
++++			K04382	comp334915_c0_seq1	PPP2C	serine/threonine-protein phosphatase 2A catalytic subunit [EC:3.1.3.16]
++++			K03456	comp301780_c0_seq1	PPP2R1	serine/threonine-protein phosphatase 2A regulatory subunit A
++++			K03456	comp302926_c0_seq1	PPP2R1	serine/threonine-protein phosphatase 2A regulatory subunit A
++++			K03456	comp303947_c0_seq1	PPP2R1	serine/threonine-protein phosphatase 2A regulatory subunit A
++++			K03456	comp314389_c0_seq1	PPP2R1	serine/threonine-protein phosphatase 2A regulatory subunit A
++++			K03456	comp345473_c0_seq1	PPP2R1	serine/threonine-protein phosphatase 2A regulatory subunit A
++++			K03456	comp375299_c0_seq1	PPP2R1	serine/threonine-protein phosphatase 2A regulatory subunit A
++++			K06685	comp349697_c0_seq1	MOB1, Mats	MOB kinase activator 1
++++			K06685	comp358794_c0_seq1	MOB1, Mats	MOB kinase activator 1
++++			K18669	comp293190_c0_seq1	DYRK2_3_4	dual specificity tyrosine-phosphorylation-regulated kinase 2/3/4 [EC:2.7.12.1]
++++			K18669	comp323881_c0_seq1	DYRK2_3_4	dual specificity tyrosine-phosphorylation-regulated kinase 2/3/4 [EC:2.7.12.1]
++++			K02830	comp364056_c0_seq1	HRAD1, RAD17	cell cycle checkpoint protein [EC:3.1.11.2]
++++			K06636	comp305996_c0_seq1	SMC1	structural maintenance of chromosome 1
++++			K06669	comp398375_c0_seq1	SMC3, CSPG6	structural maintenance of chromosome 3 (chondroitin sulfate proteoglycan 6)
++++			K06670	comp317630_c0_seq1	SCC1, MCD1, RAD21	cohesin complex subunit SCC1
++++			K06670	comp355339_c0_seq1	SCC1, MCD1, RAD21	cohesin complex subunit SCC1
++++			K06671	comp378347_c0_seq1	STAG1_2, SCC3, IRR1	cohesin complex subunit SA-1/2
++++			K06672	comp364232_c0_seq1	SCC2, NIPBL	cohesin loading factor subunit SCC2
++++			K06674	comp349128_c0_seq1	SMC2	structural maintenance of chromosome 2
++++			K06678	comp367957_c0_seq1	YCG1, CAPG	condensin complex subunit 3
+++		ko04112 Cell cycle - Caulobacter
++++			K01338	comp64901_c0_seq1	lon	ATP-dependent Lon protease [EC:3.4.21.53]
++++			K01358	comp68554_c0_seq1	clpP, CLPP	ATP-dependent Clp protease, protease subunit [EC:3.4.21.92]
++++			K01338	comp215105_c2_seq1	lon	ATP-dependent Lon protease [EC:3.4.21.53]
++++			K01338	comp215105_c4_seq13	lon	ATP-dependent Lon protease [EC:3.4.21.53]
++++			K03544	comp164595_c0_seq1	clpX, CLPX	ATP-dependent Clp protease ATP-binding subunit ClpX
++++			K03544	comp194424_c0_seq1	clpX, CLPX	ATP-dependent Clp protease ATP-binding subunit ClpX
++++			K03544	comp219673_c0_seq1	clpX, CLPX	ATP-dependent Clp protease ATP-binding subunit ClpX
++++			K03544	comp219673_c1_seq1	clpX, CLPX	ATP-dependent Clp protease ATP-binding subunit ClpX
++++			K03544	comp225113_c1_seq1	clpX, CLPX	ATP-dependent Clp protease ATP-binding subunit ClpX
++++			K03544	comp225113_c6_seq1	clpX, CLPX	ATP-dependent Clp protease ATP-binding subunit ClpX
++++			K01358	comp218895_c0_seq2	clpP, CLPP	ATP-dependent Clp protease, protease subunit [EC:3.4.21.92]
++++			K03544	comp360798_c0_seq1	clpX, CLPX	ATP-dependent Clp protease ATP-binding subunit ClpX
++++			K03544	comp360865_c0_seq1	clpX, CLPX	ATP-dependent Clp protease ATP-binding subunit ClpX
++++			K01358	comp311147_c0_seq1	clpP, CLPP	ATP-dependent Clp protease, protease subunit [EC:3.4.21.92]
++++			K01358	comp348252_c0_seq1	clpP, CLPP	ATP-dependent Clp protease, protease subunit [EC:3.4.21.92]
++++			K01358	comp351188_c0_seq1	clpP, CLPP	ATP-dependent Clp protease, protease subunit [EC:3.4.21.92]
+++		ko04113 Meiosis - yeast
++++			K04345	comp14380_c0_seq2	PKA	protein kinase A [EC:2.7.11.11]
++++			K04345	comp17107_c0_seq1	PKA	protein kinase A [EC:2.7.11.11]
++++			K04345	comp43663_c0_seq1	PKA	protein kinase A [EC:2.7.11.11]
++++			K04345	comp76695_c0_seq1	PKA	protein kinase A [EC:2.7.11.11]
++++			K02604	comp8736_c0_seq1	ORC2	origin recognition complex subunit 2
++++			K02608	comp86511_c0_seq1	ORC6	origin recognition complex subunit 6
++++			K02540	comp136180_c0_seq2	MCM2	DNA replication licensing factor MCM2 [EC:3.6.4.12]
++++			K02212	comp131948_c1_seq1	MCM4, CDC54	DNA replication licensing factor MCM4 [EC:3.6.4.12]
++++			K06269	comp2233_c1_seq1	PPP1C	serine/threonine-protein phosphatase PP1 catalytic subunit [EC:3.1.3.16]
++++			K06269	comp27751_c0_seq2	PPP1C	serine/threonine-protein phosphatase PP1 catalytic subunit [EC:3.1.3.16]
++++			K06269	comp78654_c0_seq1	PPP1C	serine/threonine-protein phosphatase PP1 catalytic subunit [EC:3.1.3.16]
++++			K06269	comp87383_c0_seq1	PPP1C	serine/threonine-protein phosphatase PP1 catalytic subunit [EC:3.1.3.16]
++++			K06269	comp91628_c0_seq1	PPP1C	serine/threonine-protein phosphatase PP1 catalytic subunit [EC:3.1.3.16]
++++			K06269	comp107768_c0_seq1	PPP1C	serine/threonine-protein phosphatase PP1 catalytic subunit [EC:3.1.3.16]
++++			K06269	comp117938_c0_seq1	PPP1C	serine/threonine-protein phosphatase PP1 catalytic subunit [EC:3.1.3.16]
++++			K06269	comp134699_c0_seq2	PPP1C	serine/threonine-protein phosphatase PP1 catalytic subunit [EC:3.1.3.16]
++++			K06636	comp94316_c0_seq1	SMC1	structural maintenance of chromosome 1
++++			K06636	comp103677_c0_seq2	SMC1	structural maintenance of chromosome 1
++++			K06671	comp55659_c0_seq1	STAG1_2, SCC3, IRR1	cohesin complex subunit SA-1/2
++++			K02537	comp135371_c0_seq1	MAD2	mitotic spindle assembly checkpoint protein MAD2
++++			K03353	comp8486_c0_seq1	APC6, CDC16	anaphase-promoting complex subunit 6
++++			K03354	comp88138_c0_seq1	APC7	anaphase-promoting complex subunit 7
++++			K03358	comp73820_c0_seq1	APC11	anaphase-promoting complex subunit 11
++++			K03359	comp143430_c0_seq1	APC12, CDC26	anaphase-promoting complex subunit 12
++++			K02178	comp40188_c0_seq2	BUB1	checkpoint serine/threonine-protein kinase [EC:2.7.11.1]
++++			K11584	comp26350_c0_seq1	PPP2R5	serine/threonine-protein phosphatase 2A regulatory subunit B'
++++			K11584	comp89810_c0_seq1	PPP2R5	serine/threonine-protein phosphatase 2A regulatory subunit B'
++++			K11584	comp89810_c1_seq1	PPP2R5	serine/threonine-protein phosphatase 2A regulatory subunit B'
++++			K04382	comp51677_c0_seq2	PPP2C	serine/threonine-protein phosphatase 2A catalytic subunit [EC:3.1.3.16]
++++			K04382	comp75993_c0_seq1	PPP2C	serine/threonine-protein phosphatase 2A catalytic subunit [EC:3.1.3.16]
++++			K04382	comp134024_c0_seq1	PPP2C	serine/threonine-protein phosphatase 2A catalytic subunit [EC:3.1.3.16]
++++			K03456	comp58514_c0_seq1	PPP2R1	serine/threonine-protein phosphatase 2A regulatory subunit A
++++			K03456	comp71689_c0_seq1	PPP2R1	serine/threonine-protein phosphatase 2A regulatory subunit A
++++			K04345	comp215159_c0_seq5	PKA	protein kinase A [EC:2.7.11.11]
++++			K04345	comp215908_c0_seq7	PKA	protein kinase A [EC:2.7.11.11]
++++			K02606	comp210932_c0_seq11	ORC4	origin recognition complex subunit 4
++++			K02607	comp209329_c0_seq10	ORC5	origin recognition complex subunit 5
++++			K02541	comp208994_c0_seq1	MCM3	DNA replication licensing factor MCM3 [EC:3.6.4.12]
++++			K02209	comp215465_c1_seq1	MCM5, CDC46	DNA replication licensing factor MCM5 [EC:3.6.4.12]
++++			K02542	comp215222_c0_seq2	MCM6	DNA replication licensing factor MCM6 [EC:3.6.4.12]
++++			K06639	comp212412_c0_seq18	CDC14	cell division cycle 14 [EC:3.1.3.16 3.1.3.48]
++++			K06639	comp212700_c0_seq3	CDC14	cell division cycle 14 [EC:3.1.3.16 3.1.3.48]
++++			K06269	comp212311_c1_seq4	PPP1C	serine/threonine-protein phosphatase PP1 catalytic subunit [EC:3.1.3.16]
++++			K02365	comp207981_c0_seq4	ESP1	separase [EC:3.4.22.49]
++++			K06636	comp203054_c0_seq1	SMC1	structural maintenance of chromosome 1
++++			K06636	comp203054_c1_seq1	SMC1	structural maintenance of chromosome 1
++++			K06636	comp216842_c0_seq1	SMC1	structural maintenance of chromosome 1
++++			K06636	comp216842_c1_seq11	SMC1	structural maintenance of chromosome 1
++++			K06636	comp216842_c3_seq2	SMC1	structural maintenance of chromosome 1
++++			K06669	comp208851_c0_seq2	SMC3, CSPG6	structural maintenance of chromosome 3 (chondroitin sulfate proteoglycan 6)
++++			K06671	comp212732_c0_seq2	STAG1_2, SCC3, IRR1	cohesin complex subunit SA-1/2
++++			K06671	comp213081_c1_seq1	STAG1_2, SCC3, IRR1	cohesin complex subunit SA-1/2
++++			K06671	comp213081_c2_seq1	STAG1_2, SCC3, IRR1	cohesin complex subunit SA-1/2
++++			K03351	comp213574_c0_seq1	APC4	anaphase-promoting complex subunit 4
++++			K11584	comp215909_c0_seq1	PPP2R5	serine/threonine-protein phosphatase 2A regulatory subunit B'
++++			K11584	comp215909_c2_seq16	PPP2R5	serine/threonine-protein phosphatase 2A regulatory subunit B'
++++			K11584	comp215909_c4_seq1	PPP2R5	serine/threonine-protein phosphatase 2A regulatory subunit B'
++++			K11584	comp216201_c2_seq12	PPP2R5	serine/threonine-protein phosphatase 2A regulatory subunit B'
++++			K03456	comp203837_c1_seq1	PPP2R1	serine/threonine-protein phosphatase 2A regulatory subunit A
++++			K03456	comp208739_c0_seq3	PPP2R1	serine/threonine-protein phosphatase 2A regulatory subunit A
++++			K04345	comp192969_c0_seq2	PKA	protein kinase A [EC:2.7.11.11]
++++			K04345	comp192969_c1_seq1	PKA	protein kinase A [EC:2.7.11.11]
++++			K02213	comp187472_c0_seq1	CDC6	cell division control protein 6
++++			K02605	comp189712_c0_seq6	ORC3	origin recognition complex subunit 3
++++			K02212	comp183109_c0_seq1	MCM4, CDC54	DNA replication licensing factor MCM4 [EC:3.6.4.12]
++++			K06628	comp162374_c0_seq1	CDC45	cell division control protein 45
++++			K02214	comp193394_c0_seq1	CDC7	cell division control protein 7 [EC:2.7.11.1]
++++			K10872	comp201931_c0_seq54	DMC1	meiotic recombination protein DMC1
++++			K06269	comp158858_c0_seq1	PPP1C	serine/threonine-protein phosphatase PP1 catalytic subunit [EC:3.1.3.16]
++++			K06269	comp165367_c0_seq1	PPP1C	serine/threonine-protein phosphatase PP1 catalytic subunit [EC:3.1.3.16]
++++			K06269	comp183536_c0_seq1	PPP1C	serine/threonine-protein phosphatase PP1 catalytic subunit [EC:3.1.3.16]
++++			K06269	comp183536_c1_seq2	PPP1C	serine/threonine-protein phosphatase PP1 catalytic subunit [EC:3.1.3.16]
++++			K06662	comp200293_c0_seq2	HRAD17, RAD24	cell cycle checkpoint protein
++++			K06636	comp201819_c1_seq1	SMC1	structural maintenance of chromosome 1
++++			K06671	comp178019_c0_seq1	STAG1_2, SCC3, IRR1	cohesin complex subunit SA-1/2
++++			K03349	comp180453_c0_seq2	APC2	anaphase-promoting complex subunit 2
++++			K03350	comp164770_c0_seq4	APC3, CDC27	anaphase-promoting complex subunit 3
++++			K03355	comp195766_c1_seq2	APC8, CDC23	anaphase-promoting complex subunit 8
++++			K03357	comp180450_c0_seq2	APC10, DOC1	anaphase-promoting complex subunit 10
++++			K02178	comp183934_c0_seq1	BUB1	checkpoint serine/threonine-protein kinase [EC:2.7.11.1]
++++			K11584	comp157792_c0_seq1	PPP2R5	serine/threonine-protein phosphatase 2A regulatory subunit B'
++++			K11584	comp157792_c1_seq1	PPP2R5	serine/threonine-protein phosphatase 2A regulatory subunit B'
++++			K11584	comp179606_c0_seq1	PPP2R5	serine/threonine-protein phosphatase 2A regulatory subunit B'
++++			K11584	comp198466_c2_seq5	PPP2R5	serine/threonine-protein phosphatase 2A regulatory subunit B'
++++			K04382	comp171114_c0_seq1	PPP2C	serine/threonine-protein phosphatase 2A catalytic subunit [EC:3.1.3.16]
++++			K04382	comp195669_c0_seq3	PPP2C	serine/threonine-protein phosphatase 2A catalytic subunit [EC:3.1.3.16]
++++			K04382	comp198581_c0_seq1	PPP2C	serine/threonine-protein phosphatase 2A catalytic subunit [EC:3.1.3.16]
++++			K04382	comp198581_c2_seq1	PPP2C	serine/threonine-protein phosphatase 2A catalytic subunit [EC:3.1.3.16]
++++			K04345	comp223699_c0_seq13	PKA	protein kinase A [EC:2.7.11.11]
++++			K02603	comp222388_c0_seq1	ORC1	origin recognition complex subunit 1
++++			K02604	comp222495_c0_seq1	ORC2	origin recognition complex subunit 2
++++			K06639	comp218163_c0_seq9	CDC14	cell division cycle 14 [EC:3.1.3.16 3.1.3.48]
++++			K02365	comp223527_c7_seq3	ESP1	separase [EC:3.4.22.49]
++++			K06671	comp221558_c1_seq3	STAG1_2, SCC3, IRR1	cohesin complex subunit SA-1/2
++++			K06671	comp225822_c0_seq6	STAG1_2, SCC3, IRR1	cohesin complex subunit SA-1/2
++++			K06671	comp225957_c1_seq5	STAG1_2, SCC3, IRR1	cohesin complex subunit SA-1/2
++++			K03348	comp222349_c0_seq4	APC1	anaphase-promoting complex subunit 1
++++			K03349	comp226481_c3_seq7	APC2	anaphase-promoting complex subunit 2
++++			K03352	comp221828_c0_seq1	APC5	anaphase-promoting complex subunit 5
++++			K03353	comp219840_c0_seq14	APC6, CDC16	anaphase-promoting complex subunit 6
++++			K02178	comp219576_c0_seq3	BUB1	checkpoint serine/threonine-protein kinase [EC:2.7.11.1]
++++			K11584	comp219719_c0_seq1	PPP2R5	serine/threonine-protein phosphatase 2A regulatory subunit B'
++++			K04345	comp283876_c0_seq1	PKA	protein kinase A [EC:2.7.11.11]
++++			K02540	comp264336_c0_seq1	MCM2	DNA replication licensing factor MCM2 [EC:3.6.4.12]
++++			K02209	comp286563_c0_seq1	MCM5, CDC46	DNA replication licensing factor MCM5 [EC:3.6.4.12]
++++			K02542	comp273443_c0_seq1	MCM6	DNA replication licensing factor MCM6 [EC:3.6.4.12]
++++			K02214	comp238416_c0_seq1	CDC7	cell division control protein 7 [EC:2.7.11.1]
++++			K06269	comp232061_c0_seq1	PPP1C	serine/threonine-protein phosphatase PP1 catalytic subunit [EC:3.1.3.16]
++++			K06269	comp235958_c0_seq1	PPP1C	serine/threonine-protein phosphatase PP1 catalytic subunit [EC:3.1.3.16]
++++			K06269	comp247193_c0_seq1	PPP1C	serine/threonine-protein phosphatase PP1 catalytic subunit [EC:3.1.3.16]
++++			K06269	comp263155_c0_seq1	PPP1C	serine/threonine-protein phosphatase PP1 catalytic subunit [EC:3.1.3.16]
++++			K06269	comp272899_c0_seq1	PPP1C	serine/threonine-protein phosphatase PP1 catalytic subunit [EC:3.1.3.16]
++++			K06269	comp275125_c0_seq1	PPP1C	serine/threonine-protein phosphatase PP1 catalytic subunit [EC:3.1.3.16]
++++			K06269	comp275696_c0_seq1	PPP1C	serine/threonine-protein phosphatase PP1 catalytic subunit [EC:3.1.3.16]
++++			K06269	comp275733_c0_seq1	PPP1C	serine/threonine-protein phosphatase PP1 catalytic subunit [EC:3.1.3.16]
++++			K06269	comp283120_c0_seq1	PPP1C	serine/threonine-protein phosphatase PP1 catalytic subunit [EC:3.1.3.16]
++++			K06636	comp272006_c0_seq1	SMC1	structural maintenance of chromosome 1
++++			K06636	comp285119_c0_seq1	SMC1	structural maintenance of chromosome 1
++++			K03350	comp285013_c0_seq1	APC3, CDC27	anaphase-promoting complex subunit 3
++++			K03352	comp275774_c0_seq1	APC5	anaphase-promoting complex subunit 5
++++			K03354	comp255257_c0_seq1	APC7	anaphase-promoting complex subunit 7
++++			K03363	comp227374_c0_seq1	CDC20	cell division cycle 20, cofactor of APC complex
++++			K03363	comp255508_c0_seq1	CDC20	cell division cycle 20, cofactor of APC complex
++++			K11584	comp258135_c0_seq1	PPP2R5	serine/threonine-protein phosphatase 2A regulatory subunit B'
++++			K04382	comp236283_c0_seq1	PPP2C	serine/threonine-protein phosphatase 2A catalytic subunit [EC:3.1.3.16]
++++			K04382	comp242733_c0_seq1	PPP2C	serine/threonine-protein phosphatase 2A catalytic subunit [EC:3.1.3.16]
++++			K04345	comp289461_c0_seq1	PKA	protein kinase A [EC:2.7.11.11]
++++			K02540	comp352037_c0_seq1	MCM2	DNA replication licensing factor MCM2 [EC:3.6.4.12]
++++			K02541	comp305122_c0_seq1	MCM3	DNA replication licensing factor MCM3 [EC:3.6.4.12]
++++			K02541	comp314256_c0_seq1	MCM3	DNA replication licensing factor MCM3 [EC:3.6.4.12]
++++			K02541	comp323464_c0_seq1	MCM3	DNA replication licensing factor MCM3 [EC:3.6.4.12]
++++			K02541	comp397119_c0_seq1	MCM3	DNA replication licensing factor MCM3 [EC:3.6.4.12]
++++			K02212	comp411981_c0_seq1	MCM4, CDC54	DNA replication licensing factor MCM4 [EC:3.6.4.12]
++++			K02209	comp308008_c0_seq1	MCM5, CDC46	DNA replication licensing factor MCM5 [EC:3.6.4.12]
++++			K02542	comp339984_c0_seq1	MCM6	DNA replication licensing factor MCM6 [EC:3.6.4.12]
++++			K02542	comp341925_c0_seq1	MCM6	DNA replication licensing factor MCM6 [EC:3.6.4.12]
++++			K06269	comp305043_c0_seq1	PPP1C	serine/threonine-protein phosphatase PP1 catalytic subunit [EC:3.1.3.16]
++++			K06269	comp316702_c0_seq1	PPP1C	serine/threonine-protein phosphatase PP1 catalytic subunit [EC:3.1.3.16]
++++			K06269	comp349414_c0_seq1	PPP1C	serine/threonine-protein phosphatase PP1 catalytic subunit [EC:3.1.3.16]
++++			K06269	comp366683_c0_seq1	PPP1C	serine/threonine-protein phosphatase PP1 catalytic subunit [EC:3.1.3.16]
++++			K02830	comp364056_c0_seq1	HRAD1, RAD17	cell cycle checkpoint protein [EC:3.1.11.2]
++++			K06636	comp305996_c0_seq1	SMC1	structural maintenance of chromosome 1
++++			K06669	comp398375_c0_seq1	SMC3, CSPG6	structural maintenance of chromosome 3 (chondroitin sulfate proteoglycan 6)
++++			K06671	comp378347_c0_seq1	STAG1_2, SCC3, IRR1	cohesin complex subunit SA-1/2
++++			K03352	comp353938_c0_seq1	APC5	anaphase-promoting complex subunit 5
++++			K03357	comp309900_c0_seq1	APC10, DOC1	anaphase-promoting complex subunit 10
++++			K03363	comp299554_c0_seq1	CDC20	cell division cycle 20, cofactor of APC complex
++++			K11584	comp318685_c0_seq1	PPP2R5	serine/threonine-protein phosphatase 2A regulatory subunit B'
++++			K11584	comp328738_c0_seq1	PPP2R5	serine/threonine-protein phosphatase 2A regulatory subunit B'
++++			K11584	comp372427_c0_seq1	PPP2R5	serine/threonine-protein phosphatase 2A regulatory subunit B'
++++			K04382	comp334915_c0_seq1	PPP2C	serine/threonine-protein phosphatase 2A catalytic subunit [EC:3.1.3.16]
++++			K03456	comp301780_c0_seq1	PPP2R1	serine/threonine-protein phosphatase 2A regulatory subunit A
++++			K03456	comp302926_c0_seq1	PPP2R1	serine/threonine-protein phosphatase 2A regulatory subunit A
++++			K03456	comp303947_c0_seq1	PPP2R1	serine/threonine-protein phosphatase 2A regulatory subunit A
++++			K03456	comp314389_c0_seq1	PPP2R1	serine/threonine-protein phosphatase 2A regulatory subunit A
++++			K03456	comp345473_c0_seq1	PPP2R1	serine/threonine-protein phosphatase 2A regulatory subunit A
++++			K03456	comp375299_c0_seq1	PPP2R1	serine/threonine-protein phosphatase 2A regulatory subunit A
+++		ko04114 Oocyte meiosis
++++			K04526	comp62363_c0_seq1	INS	insulin
++++			K04526	comp132544_c0_seq1	INS	insulin
++++			K08042	comp116772_c0_seq1	ADCY2	adenylate cyclase 2 [EC:4.6.1.1]
++++			K08043	comp8371_c0_seq1	ADCY3	adenylate cyclase 3 [EC:4.6.1.1]
++++			K08043	comp63909_c0_seq1	ADCY3	adenylate cyclase 3 [EC:4.6.1.1]
++++			K08043	comp81128_c0_seq1	ADCY3	adenylate cyclase 3 [EC:4.6.1.1]
++++			K08043	comp148934_c0_seq1	ADCY3	adenylate cyclase 3 [EC:4.6.1.1]
++++			K08048	comp114074_c0_seq1	ADCY8	adenylate cyclase 8 [EC:4.6.1.1]
++++			K08049	comp116622_c1_seq1	ADCY9	adenylate cyclase 9 [EC:4.6.1.1]
++++			K04345	comp14380_c0_seq2	PKA	protein kinase A [EC:2.7.11.11]
++++			K04345	comp17107_c0_seq1	PKA	protein kinase A [EC:2.7.11.11]
++++			K04345	comp43663_c0_seq1	PKA	protein kinase A [EC:2.7.11.11]
++++			K04345	comp76695_c0_seq1	PKA	protein kinase A [EC:2.7.11.11]
++++			K04367	comp142633_c0_seq2	MOS	proto-oncogene serine/threonine-protein kinase mos [EC:2.7.11.1]
++++			K04368	comp1087_c1_seq1	MAP2K1, MEK1	mitogen-activated protein kinase kinase 1 [EC:2.7.12.2]
++++			K04371	comp75268_c0_seq2	MAPK1_3	mitogen-activated protein kinase 1/3 [EC:2.7.11.24]
++++			K04373	comp7985_c0_seq1	RPS6KA, RSK2	p90 ribosomal S6 kinase [EC:2.7.11.1]
++++			K04373	comp92748_c0_seq1	RPS6KA, RSK2	p90 ribosomal S6 kinase [EC:2.7.11.1]
++++			K04373	comp92748_c1_seq1	RPS6KA, RSK2	p90 ribosomal S6 kinase [EC:2.7.11.1]
++++			K16197	comp5362_c0_seq1	YWHAB_Q_Z	14-3-3 protein beta/theta/zeta
++++			K16197	comp6795_c0_seq1	YWHAB_Q_Z	14-3-3 protein beta/theta/zeta
++++			K16197	comp53619_c0_seq1	YWHAB_Q_Z	14-3-3 protein beta/theta/zeta
++++			K16197	comp76402_c0_seq1	YWHAB_Q_Z	14-3-3 protein beta/theta/zeta
++++			K16197	comp88436_c0_seq1	YWHAB_Q_Z	14-3-3 protein beta/theta/zeta
++++			K16197	comp92575_c0_seq1	YWHAB_Q_Z	14-3-3 protein beta/theta/zeta
++++			K16197	comp105438_c0_seq1	YWHAB_Q_Z	14-3-3 protein beta/theta/zeta
++++			K06630	comp66045_c0_seq1	YWHAE	14-3-3 protein epsilon
++++			K06630	comp77797_c0_seq1	YWHAE	14-3-3 protein epsilon
++++			K02087	comp88385_c0_seq1	CDK1, CDC2	cyclin-dependent kinase 1 [EC:2.7.11.22 2.7.11.23]
++++			K02087	comp123991_c0_seq1	CDK1, CDC2	cyclin-dependent kinase 1 [EC:2.7.11.22 2.7.11.23]
++++			K06269	comp2233_c1_seq1	PPP1C	serine/threonine-protein phosphatase PP1 catalytic subunit [EC:3.1.3.16]
++++			K06269	comp27751_c0_seq2	PPP1C	serine/threonine-protein phosphatase PP1 catalytic subunit [EC:3.1.3.16]
++++			K06269	comp78654_c0_seq1	PPP1C	serine/threonine-protein phosphatase PP1 catalytic subunit [EC:3.1.3.16]
++++			K06269	comp87383_c0_seq1	PPP1C	serine/threonine-protein phosphatase PP1 catalytic subunit [EC:3.1.3.16]
++++			K06269	comp91628_c0_seq1	PPP1C	serine/threonine-protein phosphatase PP1 catalytic subunit [EC:3.1.3.16]
++++			K06269	comp107768_c0_seq1	PPP1C	serine/threonine-protein phosphatase PP1 catalytic subunit [EC:3.1.3.16]
++++			K06269	comp117938_c0_seq1	PPP1C	serine/threonine-protein phosphatase PP1 catalytic subunit [EC:3.1.3.16]
++++			K06269	comp134699_c0_seq2	PPP1C	serine/threonine-protein phosphatase PP1 catalytic subunit [EC:3.1.3.16]
++++			K03868	comp104029_c0_seq1	RBX1, ROC1	RING-box protein 1
++++			K03347	comp134086_c0_seq1	CUL1, CDC53	cullin 1
++++			K03094	comp10829_c0_seq1	SKP1, CBF3D	S-phase kinase-associated protein 1
++++			K03094	comp64885_c0_seq1	SKP1, CBF3D	S-phase kinase-associated protein 1
++++			K03094	comp110249_c0_seq1	SKP1, CBF3D	S-phase kinase-associated protein 1
++++			K03094	comp131758_c0_seq1	SKP1, CBF3D	S-phase kinase-associated protein 1
++++			K03362	comp141055_c0_seq2	FBXW1_11, BTRC, beta-TRCP	F-box and WD-40 domain protein 1/11
++++			K03353	comp8486_c0_seq1	APC6, CDC16	anaphase-promoting complex subunit 6
++++			K03354	comp88138_c0_seq1	APC7	anaphase-promoting complex subunit 7
++++			K03358	comp73820_c0_seq1	APC11	anaphase-promoting complex subunit 11
++++			K03359	comp143430_c0_seq1	APC12, CDC26	anaphase-promoting complex subunit 12
++++			K06636	comp94316_c0_seq1	SMC1	structural maintenance of chromosome 1
++++			K06636	comp103677_c0_seq2	SMC1	structural maintenance of chromosome 1
++++			K02178	comp40188_c0_seq2	BUB1	checkpoint serine/threonine-protein kinase [EC:2.7.11.1]
++++			K02537	comp135371_c0_seq1	MAD2	mitotic spindle assembly checkpoint protein MAD2
++++			K06626	comp142524_c0_seq3	CCNE	cyclin E
++++			K11584	comp26350_c0_seq1	PPP2R5	serine/threonine-protein phosphatase 2A regulatory subunit B'
++++			K11584	comp89810_c0_seq1	PPP2R5	serine/threonine-protein phosphatase 2A regulatory subunit B'
++++			K11584	comp89810_c1_seq1	PPP2R5	serine/threonine-protein phosphatase 2A regulatory subunit B'
++++			K03456	comp58514_c0_seq1	PPP2R1	serine/threonine-protein phosphatase 2A regulatory subunit A
++++			K03456	comp71689_c0_seq1	PPP2R1	serine/threonine-protein phosphatase 2A regulatory subunit A
++++			K04382	comp51677_c0_seq2	PPP2C	serine/threonine-protein phosphatase 2A catalytic subunit [EC:3.1.3.16]
++++			K04382	comp75993_c0_seq1	PPP2C	serine/threonine-protein phosphatase 2A catalytic subunit [EC:3.1.3.16]
++++			K04382	comp134024_c0_seq1	PPP2C	serine/threonine-protein phosphatase 2A catalytic subunit [EC:3.1.3.16]
++++			K04960	comp113518_c0_seq1	ITPR3	inositol 1,4,5-triphosphate receptor type 3
++++			K02183	comp11759_c0_seq1	CALM	calmodulin
++++			K02183	comp61944_c0_seq1	CALM	calmodulin
++++			K02183	comp65006_c0_seq1	CALM	calmodulin
++++			K02183	comp74746_c0_seq2	CALM	calmodulin
++++			K02183	comp79344_c0_seq1	CALM	calmodulin
++++			K02183	comp111497_c0_seq1	CALM	calmodulin
++++			K02183	comp131080_c1_seq3	CALM	calmodulin
++++			K04515	comp117446_c0_seq1	CAMK2	calcium/calmodulin-dependent protein kinase (CaM kinase) II [EC:2.7.11.17]
++++			K08557	comp217473_c0_seq10	NR3C4, AR	androgen receptor
++++			K08041	comp209081_c0_seq25	ADCY1	adenylate cyclase 1 [EC:4.6.1.1]
++++			K08042	comp207768_c0_seq1	ADCY2	adenylate cyclase 2 [EC:4.6.1.1]
++++			K08042	comp207768_c3_seq3	ADCY2	adenylate cyclase 2 [EC:4.6.1.1]
++++			K08042	comp213378_c0_seq3	ADCY2	adenylate cyclase 2 [EC:4.6.1.1]
++++			K08045	comp211854_c1_seq2	ADCY5	adenylate cyclase 5 [EC:4.6.1.1]
++++			K08046	comp216091_c1_seq22	ADCY6	adenylate cyclase 6 [EC:4.6.1.1]
++++			K08047	comp213378_c1_seq2	ADCY7	adenylate cyclase 7 [EC:4.6.1.1]
++++			K08048	comp211878_c0_seq1	ADCY8	adenylate cyclase 8 [EC:4.6.1.1]
++++			K08048	comp211878_c2_seq3	ADCY8	adenylate cyclase 8 [EC:4.6.1.1]
++++			K08049	comp204874_c1_seq2	ADCY9	adenylate cyclase 9 [EC:4.6.1.1]
++++			K08049	comp204874_c3_seq1	ADCY9	adenylate cyclase 9 [EC:4.6.1.1]
++++			K08049	comp212025_c0_seq1	ADCY9	adenylate cyclase 9 [EC:4.6.1.1]
++++			K04345	comp215159_c0_seq5	PKA	protein kinase A [EC:2.7.11.11]
++++			K04345	comp215908_c0_seq7	PKA	protein kinase A [EC:2.7.11.11]
++++			K02602	comp209565_c2_seq19	CPEB, ORB	cytoplasmic polyadenylation element-binding protein
++++			K02602	comp211874_c1_seq1	CPEB, ORB	cytoplasmic polyadenylation element-binding protein
++++			K02602	comp211874_c2_seq3	CPEB, ORB	cytoplasmic polyadenylation element-binding protein
++++			K02602	comp211874_c3_seq22	CPEB, ORB	cytoplasmic polyadenylation element-binding protein
++++			K02602	comp214522_c3_seq7	CPEB, ORB	cytoplasmic polyadenylation element-binding protein
++++			K04371	comp216279_c1_seq2	MAPK1_3	mitogen-activated protein kinase 1/3 [EC:2.7.11.24]
++++			K04373	comp202555_c1_seq1	RPS6KA, RSK2	p90 ribosomal S6 kinase [EC:2.7.11.1]
++++			K04373	comp209430_c0_seq2	RPS6KA, RSK2	p90 ribosomal S6 kinase [EC:2.7.11.1]
++++			K04373	comp209430_c1_seq8	RPS6KA, RSK2	p90 ribosomal S6 kinase [EC:2.7.11.1]
++++			K04373	comp217060_c0_seq2	RPS6KA, RSK2	p90 ribosomal S6 kinase [EC:2.7.11.1]
++++			K06633	comp217357_c0_seq2	PKMYT	membrane-associated tyrosine- and threonine-specific cdc2-inhibitory kinase [EC:2.7.11.1]
++++			K16197	comp206197_c2_seq5	YWHAB_Q_Z	14-3-3 protein beta/theta/zeta
++++			K16197	comp216048_c1_seq1	YWHAB_Q_Z	14-3-3 protein beta/theta/zeta
++++			K16197	comp216048_c2_seq7	YWHAB_Q_Z	14-3-3 protein beta/theta/zeta
++++			K06630	comp212189_c1_seq1	YWHAE	14-3-3 protein epsilon
++++			K16198	comp216048_c0_seq1	YWHAG_H	14-3-3 protein gamma/eta
++++			K06269	comp212311_c1_seq4	PPP1C	serine/threonine-protein phosphatase PP1 catalytic subunit [EC:3.1.3.16]
++++			K08836	comp215472_c2_seq1	SLK	STE20-like kinase [EC:2.7.11.1]
++++			K08836	comp216732_c2_seq4	SLK	STE20-like kinase [EC:2.7.11.1]
++++			K03347	comp211420_c0_seq10	CUL1, CDC53	cullin 1
++++			K10292	comp204803_c0_seq1	FBXO5, EMI1	F-box protein 5
++++			K03351	comp213574_c0_seq1	APC4	anaphase-promoting complex subunit 4
++++			K10318	comp210479_c0_seq2	FBXO43, EMI2	F-box protein 43
++++			K06635	comp203427_c1_seq2	PTTG	securin
++++			K02365	comp207981_c0_seq4	ESP1	separase [EC:3.4.22.49]
++++			K06636	comp203054_c0_seq1	SMC1	structural maintenance of chromosome 1
++++			K06636	comp203054_c1_seq1	SMC1	structural maintenance of chromosome 1
++++			K06636	comp216842_c0_seq1	SMC1	structural maintenance of chromosome 1
++++			K06636	comp216842_c1_seq11	SMC1	structural maintenance of chromosome 1
++++			K06636	comp216842_c3_seq2	SMC1	structural maintenance of chromosome 1
++++			K06669	comp208851_c0_seq2	SMC3, CSPG6	structural maintenance of chromosome 3 (chondroitin sulfate proteoglycan 6)
++++			K13728	comp208308_c1_seq1	MAD2L2	mitotic spindle assembly checkpoint protein MAD2B
++++			K11580	comp208040_c0_seq1	SGOL1	shugoshin-like 1
++++			K11584	comp215909_c0_seq1	PPP2R5	serine/threonine-protein phosphatase 2A regulatory subunit B'
++++			K11584	comp215909_c2_seq16	PPP2R5	serine/threonine-protein phosphatase 2A regulatory subunit B'
++++			K11584	comp215909_c4_seq1	PPP2R5	serine/threonine-protein phosphatase 2A regulatory subunit B'
++++			K11584	comp216201_c2_seq12	PPP2R5	serine/threonine-protein phosphatase 2A regulatory subunit B'
++++			K03456	comp203837_c1_seq1	PPP2R1	serine/threonine-protein phosphatase 2A regulatory subunit A
++++			K03456	comp208739_c0_seq3	PPP2R1	serine/threonine-protein phosphatase 2A regulatory subunit A
++++			K04958	comp203383_c0_seq7	ITPR1	inositol 1,4,5-triphosphate receptor type 1
++++			K04958	comp211089_c0_seq8	ITPR1	inositol 1,4,5-triphosphate receptor type 1
++++			K04958	comp213890_c0_seq5	ITPR1	inositol 1,4,5-triphosphate receptor type 1
++++			K04959	comp205981_c0_seq2	ITPR2	inositol 1,4,5-triphosphate receptor type 2
++++			K04348	comp208792_c0_seq7	PPP3C, CNA	serine/threonine-protein phosphatase 2B catalytic subunit [EC:3.1.3.16]
++++			K04348	comp216072_c0_seq3	PPP3C, CNA	serine/threonine-protein phosphatase 2B catalytic subunit [EC:3.1.3.16]
++++			K04348	comp217184_c0_seq2	PPP3C, CNA	serine/threonine-protein phosphatase 2B catalytic subunit [EC:3.1.3.16]
++++			K04348	comp217184_c2_seq1	PPP3C, CNA	serine/threonine-protein phosphatase 2B catalytic subunit [EC:3.1.3.16]
++++			K04348	comp217184_c4_seq1	PPP3C, CNA	serine/threonine-protein phosphatase 2B catalytic subunit [EC:3.1.3.16]
++++			K06268	comp207184_c1_seq2	PPP3R, CNB	serine/threonine-protein phosphatase 2B regulatory subunit
++++			K06268	comp211238_c2_seq1	PPP3R, CNB	serine/threonine-protein phosphatase 2B regulatory subunit
++++			K04515	comp212435_c4_seq26	CAMK2	calcium/calmodulin-dependent protein kinase (CaM kinase) II [EC:2.7.11.17]
++++			K04515	comp212558_c2_seq7	CAMK2	calcium/calmodulin-dependent protein kinase (CaM kinase) II [EC:2.7.11.17]
++++			K04515	comp214309_c0_seq1	CAMK2	calcium/calmodulin-dependent protein kinase (CaM kinase) II [EC:2.7.11.17]
++++			K04515	comp214309_c1_seq1	CAMK2	calcium/calmodulin-dependent protein kinase (CaM kinase) II [EC:2.7.11.17]
++++			K04515	comp216906_c0_seq12	CAMK2	calcium/calmodulin-dependent protein kinase (CaM kinase) II [EC:2.7.11.17]
++++			K04515	comp216906_c2_seq1	CAMK2	calcium/calmodulin-dependent protein kinase (CaM kinase) II [EC:2.7.11.17]
++++			K04515	comp216906_c3_seq1	CAMK2	calcium/calmodulin-dependent protein kinase (CaM kinase) II [EC:2.7.11.17]
++++			K05459	comp175468_c0_seq2	IGF1	insulin-like growth factor 1
++++			K05087	comp180570_c0_seq1	IGF1R	insulin-like growth factor 1 receptor [EC:2.7.10.1]
++++			K08041	comp183967_c0_seq4	ADCY1	adenylate cyclase 1 [EC:4.6.1.1]
++++			K08042	comp179969_c0_seq1	ADCY2	adenylate cyclase 2 [EC:4.6.1.1]
++++			K08042	comp190719_c0_seq1	ADCY2	adenylate cyclase 2 [EC:4.6.1.1]
++++			K08042	comp202200_c0_seq1	ADCY2	adenylate cyclase 2 [EC:4.6.1.1]
++++			K08045	comp191779_c0_seq2	ADCY5	adenylate cyclase 5 [EC:4.6.1.1]
++++			K08045	comp194162_c1_seq2	ADCY5	adenylate cyclase 5 [EC:4.6.1.1]
++++			K08046	comp183601_c0_seq2	ADCY6	adenylate cyclase 6 [EC:4.6.1.1]
++++			K04345	comp192969_c0_seq2	PKA	protein kinase A [EC:2.7.11.11]
++++			K04345	comp192969_c1_seq1	PKA	protein kinase A [EC:2.7.11.11]
++++			K11481	comp196271_c0_seq2	AURKA	aurora kinase A [EC:2.7.11.1]
++++			K02602	comp176718_c0_seq1	CPEB, ORB	cytoplasmic polyadenylation element-binding protein
++++			K02602	comp201958_c0_seq1	CPEB, ORB	cytoplasmic polyadenylation element-binding protein
++++			K04371	comp191825_c1_seq1	MAPK1_3	mitogen-activated protein kinase 1/3 [EC:2.7.11.24]
++++			K04371	comp191825_c2_seq1	MAPK1_3	mitogen-activated protein kinase 1/3 [EC:2.7.11.24]
++++			K04373	comp191330_c0_seq1	RPS6KA, RSK2	p90 ribosomal S6 kinase [EC:2.7.11.1]
++++			K16197	comp160654_c0_seq1	YWHAB_Q_Z	14-3-3 protein beta/theta/zeta
++++			K16197	comp185172_c0_seq1	YWHAB_Q_Z	14-3-3 protein beta/theta/zeta
++++			K06630	comp192041_c0_seq1	YWHAE	14-3-3 protein epsilon
++++			K06630	comp192041_c1_seq1	YWHAE	14-3-3 protein epsilon
++++			K16198	comp167395_c0_seq2	YWHAG_H	14-3-3 protein gamma/eta
++++			K16198	comp184980_c0_seq1	YWHAG_H	14-3-3 protein gamma/eta
++++			K16198	comp200923_c0_seq1	YWHAG_H	14-3-3 protein gamma/eta
++++			K16198	comp200923_c2_seq1	YWHAG_H	14-3-3 protein gamma/eta
++++			K02206	comp171482_c0_seq3	CDK2	cyclin-dependent kinase 2 [EC:2.7.11.22]
++++			K06269	comp158858_c0_seq1	PPP1C	serine/threonine-protein phosphatase PP1 catalytic subunit [EC:3.1.3.16]
++++			K06269	comp165367_c0_seq1	PPP1C	serine/threonine-protein phosphatase PP1 catalytic subunit [EC:3.1.3.16]
++++			K06269	comp183536_c0_seq1	PPP1C	serine/threonine-protein phosphatase PP1 catalytic subunit [EC:3.1.3.16]
++++			K06269	comp183536_c1_seq2	PPP1C	serine/threonine-protein phosphatase PP1 catalytic subunit [EC:3.1.3.16]
++++			K06631	comp168677_c0_seq1	PLK1	polo-like kinase 1 [EC:2.7.11.21]
++++			K03868	comp188123_c1_seq1	RBX1, ROC1	RING-box protein 1
++++			K03094	comp188332_c1_seq1	SKP1, CBF3D	S-phase kinase-associated protein 1
++++			K03094	comp192416_c0_seq1	SKP1, CBF3D	S-phase kinase-associated protein 1
++++			K03362	comp199532_c0_seq4	FBXW1_11, BTRC, beta-TRCP	F-box and WD-40 domain protein 1/11
++++			K03349	comp180453_c0_seq2	APC2	anaphase-promoting complex subunit 2
++++			K03350	comp164770_c0_seq4	APC3, CDC27	anaphase-promoting complex subunit 3
++++			K03355	comp195766_c1_seq2	APC8, CDC23	anaphase-promoting complex subunit 8
++++			K03357	comp180450_c0_seq2	APC10, DOC1	anaphase-promoting complex subunit 10
++++			K12456	comp177035_c0_seq2	APC13	anaphase-promoting complex subunit 13
++++			K13054	comp199768_c0_seq29	REC8L	meiotic recombination protein REC8, animal type
++++			K13054	comp200280_c0_seq1	REC8L	meiotic recombination protein REC8, animal type
++++			K06636	comp201819_c1_seq1	SMC1	structural maintenance of chromosome 1
++++			K02178	comp183934_c0_seq1	BUB1	checkpoint serine/threonine-protein kinase [EC:2.7.11.1]
++++			K06626	comp201825_c1_seq5	CCNE	cyclin E
++++			K11584	comp157792_c0_seq1	PPP2R5	serine/threonine-protein phosphatase 2A regulatory subunit B'
++++			K11584	comp157792_c1_seq1	PPP2R5	serine/threonine-protein phosphatase 2A regulatory subunit B'
++++			K11584	comp179606_c0_seq1	PPP2R5	serine/threonine-protein phosphatase 2A regulatory subunit B'
++++			K11584	comp198466_c2_seq5	PPP2R5	serine/threonine-protein phosphatase 2A regulatory subunit B'
++++			K04382	comp171114_c0_seq1	PPP2C	serine/threonine-protein phosphatase 2A catalytic subunit [EC:3.1.3.16]
++++			K04382	comp195669_c0_seq3	PPP2C	serine/threonine-protein phosphatase 2A catalytic subunit [EC:3.1.3.16]
++++			K04382	comp198581_c0_seq1	PPP2C	serine/threonine-protein phosphatase 2A catalytic subunit [EC:3.1.3.16]
++++			K04382	comp198581_c2_seq1	PPP2C	serine/threonine-protein phosphatase 2A catalytic subunit [EC:3.1.3.16]
++++			K04958	comp184228_c0_seq1	ITPR1	inositol 1,4,5-triphosphate receptor type 1
++++			K04958	comp184228_c1_seq2	ITPR1	inositol 1,4,5-triphosphate receptor type 1
++++			K04958	comp191325_c0_seq1	ITPR1	inositol 1,4,5-triphosphate receptor type 1
++++			K04958	comp191325_c1_seq2	ITPR1	inositol 1,4,5-triphosphate receptor type 1
++++			K04958	comp194453_c0_seq1	ITPR1	inositol 1,4,5-triphosphate receptor type 1
++++			K04959	comp183856_c0_seq1	ITPR2	inositol 1,4,5-triphosphate receptor type 2
++++			K04959	comp194795_c0_seq1	ITPR2	inositol 1,4,5-triphosphate receptor type 2
++++			K04959	comp194795_c1_seq1	ITPR2	inositol 1,4,5-triphosphate receptor type 2
++++			K02183	comp153720_c0_seq3	CALM	calmodulin
++++			K02183	comp170701_c0_seq1	CALM	calmodulin
++++			K02183	comp171252_c0_seq1	CALM	calmodulin
++++			K02183	comp172074_c0_seq1	CALM	calmodulin
++++			K02183	comp177232_c0_seq3	CALM	calmodulin
++++			K02183	comp186947_c1_seq1	CALM	calmodulin
++++			K02183	comp187863_c0_seq1	CALM	calmodulin
++++			K02183	comp187863_c1_seq2	CALM	calmodulin
++++			K02183	comp190679_c1_seq1	CALM	calmodulin
++++			K02183	comp198484_c0_seq2	CALM	calmodulin
++++			K02183	comp202349_c1_seq1	CALM	calmodulin
++++			K04348	comp174340_c0_seq1	PPP3C, CNA	serine/threonine-protein phosphatase 2B catalytic subunit [EC:3.1.3.16]
++++			K04348	comp188929_c1_seq1	PPP3C, CNA	serine/threonine-protein phosphatase 2B catalytic subunit [EC:3.1.3.16]
++++			K04348	comp188929_c3_seq1	PPP3C, CNA	serine/threonine-protein phosphatase 2B catalytic subunit [EC:3.1.3.16]
++++			K04348	comp188929_c4_seq1	PPP3C, CNA	serine/threonine-protein phosphatase 2B catalytic subunit [EC:3.1.3.16]
++++			K04348	comp199903_c0_seq2	PPP3C, CNA	serine/threonine-protein phosphatase 2B catalytic subunit [EC:3.1.3.16]
++++			K04348	comp199903_c1_seq1	PPP3C, CNA	serine/threonine-protein phosphatase 2B catalytic subunit [EC:3.1.3.16]
++++			K04348	comp200486_c0_seq1	PPP3C, CNA	serine/threonine-protein phosphatase 2B catalytic subunit [EC:3.1.3.16]
++++			K05087	comp221429_c0_seq2	IGF1R	insulin-like growth factor 1 receptor [EC:2.7.10.1]
++++			K08556	comp219774_c1_seq2	NR3C3, PGR	progesterone receptor
++++			K08557	comp224958_c0_seq4	NR3C4, AR	androgen receptor
++++			K08042	comp224935_c0_seq1	ADCY2	adenylate cyclase 2 [EC:4.6.1.1]
++++			K08042	comp224935_c1_seq2	ADCY2	adenylate cyclase 2 [EC:4.6.1.1]
++++			K08043	comp225589_c0_seq14	ADCY3	adenylate cyclase 3 [EC:4.6.1.1]
++++			K08045	comp221362_c0_seq2	ADCY5	adenylate cyclase 5 [EC:4.6.1.1]
++++			K08046	comp219111_c2_seq1	ADCY6	adenylate cyclase 6 [EC:4.6.1.1]
++++			K08048	comp222092_c3_seq1	ADCY8	adenylate cyclase 8 [EC:4.6.1.1]
++++			K08048	comp222092_c4_seq36	ADCY8	adenylate cyclase 8 [EC:4.6.1.1]
++++			K04345	comp223699_c0_seq13	PKA	protein kinase A [EC:2.7.11.11]
++++			K02602	comp223015_c0_seq8	CPEB, ORB	cytoplasmic polyadenylation element-binding protein
++++			K04373	comp222922_c1_seq2	RPS6KA, RSK2	p90 ribosomal S6 kinase [EC:2.7.11.1]
++++			K04373	comp225211_c5_seq3	RPS6KA, RSK2	p90 ribosomal S6 kinase [EC:2.7.11.1]
++++			K04373	comp225211_c7_seq5	RPS6KA, RSK2	p90 ribosomal S6 kinase [EC:2.7.11.1]
++++			K16198	comp219834_c0_seq1	YWHAG_H	14-3-3 protein gamma/eta
++++			K08836	comp219889_c0_seq2	SLK	STE20-like kinase [EC:2.7.11.1]
++++			K08836	comp219889_c6_seq1	SLK	STE20-like kinase [EC:2.7.11.1]
++++			K03362	comp225650_c0_seq1	FBXW1_11, BTRC, beta-TRCP	F-box and WD-40 domain protein 1/11
++++			K03348	comp222349_c0_seq4	APC1	anaphase-promoting complex subunit 1
++++			K03349	comp226481_c3_seq7	APC2	anaphase-promoting complex subunit 2
++++			K03352	comp221828_c0_seq1	APC5	anaphase-promoting complex subunit 5
++++			K03353	comp219840_c0_seq14	APC6, CDC16	anaphase-promoting complex subunit 6
++++			K02365	comp223527_c7_seq3	ESP1	separase [EC:3.4.22.49]
++++			K02178	comp219576_c0_seq3	BUB1	checkpoint serine/threonine-protein kinase [EC:2.7.11.1]
++++			K06626	comp219564_c0_seq2	CCNE	cyclin E
++++			K11584	comp219719_c0_seq1	PPP2R5	serine/threonine-protein phosphatase 2A regulatory subunit B'
++++			K02183	comp222515_c1_seq1	CALM	calmodulin
++++			K02183	comp222515_c4_seq1	CALM	calmodulin
++++			K04515	comp220985_c1_seq3	CAMK2	calcium/calmodulin-dependent protein kinase (CaM kinase) II [EC:2.7.11.17]
++++			K04515	comp221788_c3_seq21	CAMK2	calcium/calmodulin-dependent protein kinase (CaM kinase) II [EC:2.7.11.17]
++++			K04515	comp225318_c0_seq4	CAMK2	calcium/calmodulin-dependent protein kinase (CaM kinase) II [EC:2.7.11.17]
++++			K04515	comp225571_c4_seq1	CAMK2	calcium/calmodulin-dependent protein kinase (CaM kinase) II [EC:2.7.11.17]
++++			K08042	comp254320_c0_seq1	ADCY2	adenylate cyclase 2 [EC:4.6.1.1]
++++			K08048	comp276817_c0_seq1	ADCY8	adenylate cyclase 8 [EC:4.6.1.1]
++++			K04345	comp283876_c0_seq1	PKA	protein kinase A [EC:2.7.11.11]
++++			K04371	comp256050_c0_seq1	MAPK1_3	mitogen-activated protein kinase 1/3 [EC:2.7.11.24]
++++			K16197	comp229339_c0_seq1	YWHAB_Q_Z	14-3-3 protein beta/theta/zeta
++++			K06630	comp240766_c0_seq1	YWHAE	14-3-3 protein epsilon
++++			K06630	comp241525_c0_seq1	YWHAE	14-3-3 protein epsilon
++++			K06630	comp243272_c0_seq1	YWHAE	14-3-3 protein epsilon
++++			K06630	comp246805_c0_seq1	YWHAE	14-3-3 protein epsilon
++++			K06630	comp260077_c0_seq1	YWHAE	14-3-3 protein epsilon
++++			K06630	comp262881_c0_seq1	YWHAE	14-3-3 protein epsilon
++++			K06630	comp262890_c0_seq1	YWHAE	14-3-3 protein epsilon
++++			K06630	comp273781_c0_seq1	YWHAE	14-3-3 protein epsilon
++++			K06630	comp276307_c0_seq1	YWHAE	14-3-3 protein epsilon
++++			K06630	comp278341_c0_seq1	YWHAE	14-3-3 protein epsilon
++++			K16198	comp279413_c0_seq1	YWHAG_H	14-3-3 protein gamma/eta
++++			K06269	comp232061_c0_seq1	PPP1C	serine/threonine-protein phosphatase PP1 catalytic subunit [EC:3.1.3.16]
++++			K06269	comp235958_c0_seq1	PPP1C	serine/threonine-protein phosphatase PP1 catalytic subunit [EC:3.1.3.16]
++++			K06269	comp247193_c0_seq1	PPP1C	serine/threonine-protein phosphatase PP1 catalytic subunit [EC:3.1.3.16]
++++			K06269	comp263155_c0_seq1	PPP1C	serine/threonine-protein phosphatase PP1 catalytic subunit [EC:3.1.3.16]
++++			K06269	comp272899_c0_seq1	PPP1C	serine/threonine-protein phosphatase PP1 catalytic subunit [EC:3.1.3.16]
++++			K06269	comp275125_c0_seq1	PPP1C	serine/threonine-protein phosphatase PP1 catalytic subunit [EC:3.1.3.16]
++++			K06269	comp275696_c0_seq1	PPP1C	serine/threonine-protein phosphatase PP1 catalytic subunit [EC:3.1.3.16]
++++			K06269	comp275733_c0_seq1	PPP1C	serine/threonine-protein phosphatase PP1 catalytic subunit [EC:3.1.3.16]
++++			K06269	comp283120_c0_seq1	PPP1C	serine/threonine-protein phosphatase PP1 catalytic subunit [EC:3.1.3.16]
++++			K03868	comp286389_c0_seq1	RBX1, ROC1	RING-box protein 1
++++			K03347	comp259704_c0_seq1	CUL1, CDC53	cullin 1
++++			K03094	comp236457_c0_seq1	SKP1, CBF3D	S-phase kinase-associated protein 1
++++			K03094	comp236599_c0_seq1	SKP1, CBF3D	S-phase kinase-associated protein 1
++++			K03362	comp284726_c0_seq1	FBXW1_11, BTRC, beta-TRCP	F-box and WD-40 domain protein 1/11
++++			K03350	comp285013_c0_seq1	APC3, CDC27	anaphase-promoting complex subunit 3
++++			K03352	comp275774_c0_seq1	APC5	anaphase-promoting complex subunit 5
++++			K03354	comp255257_c0_seq1	APC7	anaphase-promoting complex subunit 7
++++			K12456	comp251632_c0_seq1	APC13	anaphase-promoting complex subunit 13
++++			K03363	comp227374_c0_seq1	CDC20	cell division cycle 20, cofactor of APC complex
++++			K03363	comp255508_c0_seq1	CDC20	cell division cycle 20, cofactor of APC complex
++++			K06636	comp272006_c0_seq1	SMC1	structural maintenance of chromosome 1
++++			K06636	comp285119_c0_seq1	SMC1	structural maintenance of chromosome 1
++++			K11584	comp258135_c0_seq1	PPP2R5	serine/threonine-protein phosphatase 2A regulatory subunit B'
++++			K04382	comp236283_c0_seq1	PPP2C	serine/threonine-protein phosphatase 2A catalytic subunit [EC:3.1.3.16]
++++			K04382	comp242733_c0_seq1	PPP2C	serine/threonine-protein phosphatase 2A catalytic subunit [EC:3.1.3.16]
++++			K05861	comp265997_c0_seq1	PLCZ	phosphatidylinositol phospholipase C, zeta [EC:3.1.4.11]
++++			K04958	comp226631_c0_seq1	ITPR1	inositol 1,4,5-triphosphate receptor type 1
++++			K04958	comp226631_c1_seq2	ITPR1	inositol 1,4,5-triphosphate receptor type 1
++++			K04958	comp226631_c3_seq1	ITPR1	inositol 1,4,5-triphosphate receptor type 1
++++			K04960	comp274342_c0_seq1	ITPR3	inositol 1,4,5-triphosphate receptor type 3
++++			K02183	comp230810_c0_seq1	CALM	calmodulin
++++			K02183	comp254362_c0_seq1	CALM	calmodulin
++++			K02183	comp263141_c0_seq1	CALM	calmodulin
++++			K02183	comp265457_c0_seq1	CALM	calmodulin
++++			K02183	comp278066_c0_seq1	CALM	calmodulin
++++			K06268	comp234664_c0_seq1	PPP3R, CNB	serine/threonine-protein phosphatase 2B regulatory subunit
++++			K08042	comp392331_c0_seq1	ADCY2	adenylate cyclase 2 [EC:4.6.1.1]
++++			K08046	comp328064_c0_seq1	ADCY6	adenylate cyclase 6 [EC:4.6.1.1]
++++			K08046	comp376895_c0_seq1	ADCY6	adenylate cyclase 6 [EC:4.6.1.1]
++++			K08048	comp287548_c0_seq1	ADCY8	adenylate cyclase 8 [EC:4.6.1.1]
++++			K08048	comp298436_c0_seq1	ADCY8	adenylate cyclase 8 [EC:4.6.1.1]
++++			K08048	comp313287_c0_seq1	ADCY8	adenylate cyclase 8 [EC:4.6.1.1]
++++			K08048	comp330574_c0_seq1	ADCY8	adenylate cyclase 8 [EC:4.6.1.1]
++++			K04345	comp289461_c0_seq1	PKA	protein kinase A [EC:2.7.11.11]
++++			K04373	comp301330_c0_seq1	RPS6KA, RSK2	p90 ribosomal S6 kinase [EC:2.7.11.1]
++++			K16197	comp306071_c0_seq1	YWHAB_Q_Z	14-3-3 protein beta/theta/zeta
++++			K16197	comp322715_c0_seq1	YWHAB_Q_Z	14-3-3 protein beta/theta/zeta
++++			K16197	comp374058_c0_seq1	YWHAB_Q_Z	14-3-3 protein beta/theta/zeta
++++			K06630	comp325820_c0_seq1	YWHAE	14-3-3 protein epsilon
++++			K16198	comp293310_c0_seq1	YWHAG_H	14-3-3 protein gamma/eta
++++			K16198	comp310785_c0_seq1	YWHAG_H	14-3-3 protein gamma/eta
++++			K06269	comp305043_c0_seq1	PPP1C	serine/threonine-protein phosphatase PP1 catalytic subunit [EC:3.1.3.16]
++++			K06269	comp316702_c0_seq1	PPP1C	serine/threonine-protein phosphatase PP1 catalytic subunit [EC:3.1.3.16]
++++			K06269	comp349414_c0_seq1	PPP1C	serine/threonine-protein phosphatase PP1 catalytic subunit [EC:3.1.3.16]
++++			K06269	comp366683_c0_seq1	PPP1C	serine/threonine-protein phosphatase PP1 catalytic subunit [EC:3.1.3.16]
++++			K08836	comp371740_c0_seq1	SLK	STE20-like kinase [EC:2.7.11.1]
++++			K06631	comp305248_c0_seq1	PLK1	polo-like kinase 1 [EC:2.7.11.21]
++++			K03868	comp291885_c0_seq1	RBX1, ROC1	RING-box protein 1
++++			K03347	comp381684_c0_seq1	CUL1, CDC53	cullin 1
++++			K03094	comp312004_c0_seq1	SKP1, CBF3D	S-phase kinase-associated protein 1
++++			K03362	comp321857_c0_seq1	FBXW1_11, BTRC, beta-TRCP	F-box and WD-40 domain protein 1/11
++++			K03362	comp326145_c0_seq1	FBXW1_11, BTRC, beta-TRCP	F-box and WD-40 domain protein 1/11
++++			K03352	comp353938_c0_seq1	APC5	anaphase-promoting complex subunit 5
++++			K03357	comp309900_c0_seq1	APC10, DOC1	anaphase-promoting complex subunit 10
++++			K12456	comp365850_c0_seq1	APC13	anaphase-promoting complex subunit 13
++++			K03363	comp299554_c0_seq1	CDC20	cell division cycle 20, cofactor of APC complex
++++			K06636	comp305996_c0_seq1	SMC1	structural maintenance of chromosome 1
++++			K06669	comp398375_c0_seq1	SMC3, CSPG6	structural maintenance of chromosome 3 (chondroitin sulfate proteoglycan 6)
++++			K11584	comp318685_c0_seq1	PPP2R5	serine/threonine-protein phosphatase 2A regulatory subunit B'
++++			K11584	comp328738_c0_seq1	PPP2R5	serine/threonine-protein phosphatase 2A regulatory subunit B'
++++			K11584	comp372427_c0_seq1	PPP2R5	serine/threonine-protein phosphatase 2A regulatory subunit B'
++++			K03456	comp301780_c0_seq1	PPP2R1	serine/threonine-protein phosphatase 2A regulatory subunit A
++++			K03456	comp302926_c0_seq1	PPP2R1	serine/threonine-protein phosphatase 2A regulatory subunit A
++++			K03456	comp303947_c0_seq1	PPP2R1	serine/threonine-protein phosphatase 2A regulatory subunit A
++++			K03456	comp314389_c0_seq1	PPP2R1	serine/threonine-protein phosphatase 2A regulatory subunit A
++++			K03456	comp345473_c0_seq1	PPP2R1	serine/threonine-protein phosphatase 2A regulatory subunit A
++++			K03456	comp375299_c0_seq1	PPP2R1	serine/threonine-protein phosphatase 2A regulatory subunit A
++++			K04382	comp334915_c0_seq1	PPP2C	serine/threonine-protein phosphatase 2A catalytic subunit [EC:3.1.3.16]
++++			K04959	comp360347_c0_seq1	ITPR2	inositol 1,4,5-triphosphate receptor type 2
++++			K04960	comp289002_c0_seq1	ITPR3	inositol 1,4,5-triphosphate receptor type 3
++++			K04960	comp310368_c0_seq1	ITPR3	inositol 1,4,5-triphosphate receptor type 3
++++			K04960	comp315489_c0_seq1	ITPR3	inositol 1,4,5-triphosphate receptor type 3
++++			K02183	comp292261_c0_seq1	CALM	calmodulin
++++			K02183	comp306677_c0_seq1	CALM	calmodulin
++++			K02183	comp318620_c0_seq1	CALM	calmodulin
++++			K02183	comp325710_c0_seq1	CALM	calmodulin
++++			K02183	comp343544_c0_seq1	CALM	calmodulin
++++			K02183	comp360612_c0_seq1	CALM	calmodulin
++++			K04348	comp292459_c0_seq1	PPP3C, CNA	serine/threonine-protein phosphatase 2B catalytic subunit [EC:3.1.3.16]
++++			K04348	comp374866_c0_seq1	PPP3C, CNA	serine/threonine-protein phosphatase 2B catalytic subunit [EC:3.1.3.16]
++++			K04515	comp354263_c0_seq1	CAMK2	calcium/calmodulin-dependent protein kinase (CaM kinase) II [EC:2.7.11.17]
+++		ko04115 p53 signaling pathway
++++			K10151	comp146912_c0_seq1	CCND2	cyclin D2
++++			K06626	comp142524_c0_seq3	CCNE	cyclin E
++++			K06644	comp3127_c1_seq1	SFN	stratifin
++++			K05868	comp126606_c0_seq1	CCNB	cyclin B
++++			K02087	comp88385_c0_seq1	CDK1, CDC2	cyclin-dependent kinase 1 [EC:2.7.11.22 2.7.11.23]
++++			K02087	comp123991_c0_seq1	CDK1, CDC2	cyclin-dependent kinase 1 [EC:2.7.11.22 2.7.11.23]
++++			K10130	comp70643_c0_seq1	LRDD, PIDD	leucine-rich repeats and death domain-containing protein
++++			K10134	comp88584_c0_seq1	EI24	etoposide-induced 2.4 mRNA
++++			K08738	comp8655_c0_seq1	CYC	cytochrome c
++++			K03982	comp127683_c1_seq1	SERPINE1, PAI1	plasminogen activator inhibitor 1
++++			K06509	comp137655_c0_seq1	KAI1, CD82, TSPAN27	CD82 antigen
++++			K16857	comp59423_c0_seq1	THBS1	thrombospondin 1
++++			K16857	comp135212_c0_seq1	THBS1	thrombospondin 1
++++			K16857	comp135212_c2_seq1	THBS1	thrombospondin 1
++++			K10808	comp62979_c0_seq1	RRM2	ribonucleoside-diphosphate reductase subunit M2 [EC:1.17.4.1]
++++			K10808	comp69018_c0_seq1	RRM2	ribonucleoside-diphosphate reductase subunit M2 [EC:1.17.4.1]
++++			K10141	comp87529_c0_seq1	SESN	sestrin
++++			K01110	comp147190_c0_seq2	PTEN	phosphatidylinositol-3,4,5-trisphosphate 3-phosphatase and dual-specificity protein phosphatase PTEN [EC:3.1.3.16 3.1.3.48 3.1.3.67]
++++			K10144	comp18298_c0_seq2	RCHY1, PIRH2	RING finger and CHY zinc finger domain-containing protein 1 [EC:2.3.2.27]
++++			K10148	comp145081_c0_seq1	TP73	tumor protein p73
++++			K06641	comp209032_c0_seq6	CHK2	serine/threonine-protein kinase Chk2 [EC:2.7.11.1]
++++			K19748	comp213908_c1_seq1	GORAB, SCYL1BP1	RAB6-interacting golgin
++++			K06643	comp207193_c0_seq2	MDM2	E3 ubiquitin-protein ligase Mdm2 [EC:2.3.2.27]
++++			K04451	comp214654_c2_seq2	TP53, P53	tumor protein p53
++++			K02089	comp215124_c1_seq7	CDK4	cyclin-dependent kinase 4 [EC:2.7.11.22]
++++			K10128	comp211882_c0_seq1	RPRM	reprimo, TP53-dependent G2 arrest mediator candidate
++++			K05868	comp207559_c3_seq11	CCNB	cyclin B
++++			K05868	comp214432_c0_seq2	CCNB	cyclin B
++++			K04402	comp206887_c0_seq5	GADD45	growth arrest and DNA-damage-inducible protein
++++			K04402	comp206887_c1_seq1	GADD45	growth arrest and DNA-damage-inducible protein
++++			K04402	comp208404_c0_seq1	GADD45	growth arrest and DNA-damage-inducible protein
++++			K10129	comp211056_c0_seq2	GTSE1, B99	G-2 and S-phase expressed protein 1
++++			K02159	comp203894_c0_seq4	BAX	apoptosis regulator BAX
++++			K02159	comp208950_c0_seq11	BAX	apoptosis regulator BAX
++++			K02159	comp208950_c2_seq1	BAX	apoptosis regulator BAX
++++			K02159	comp210189_c0_seq1	BAX	apoptosis regulator BAX
++++			K02159	comp217812_c1_seq16	BAX	apoptosis regulator BAX
++++			K10133	comp217679_c1_seq1	TP53I3	tumor protein p53-inducible protein 3 [EC:1.-.-.-]
++++			K10135	comp215269_c0_seq2	SCOTIN	scotin
++++			K10137	comp211541_c0_seq2	ZMAT3	zinc finger, matrin type 3
++++			K04506	comp208614_c2_seq4	SIAH1	E3 ubiquitin-protein ligase SIAH1 [EC:2.3.2.27]
++++			K04506	comp211403_c0_seq9	SIAH1	E3 ubiquitin-protein ligase SIAH1 [EC:2.3.2.27]
++++			K04399	comp214775_c1_seq8	CASP9	caspase 9 [EC:3.4.22.62]
++++			K02187	comp210204_c0_seq1	CASP3	caspase 3 [EC:3.4.22.56]
++++			K10138	comp217871_c0_seq2	IGFBP3	insulin-like growth factor-binding protein 3
++++			K03982	comp202535_c0_seq1	SERPINE1, PAI1	plasminogen activator inhibitor 1
++++			K06509	comp205249_c0_seq1	KAI1, CD82, TSPAN27	CD82 antigen
++++			K16857	comp215333_c1_seq2	THBS1	thrombospondin 1
++++			K16857	comp215333_c2_seq3	THBS1	thrombospondin 1
++++			K16857	comp216272_c0_seq2	THBS1	thrombospondin 1
++++			K16857	comp216272_c1_seq12	THBS1	thrombospondin 1
++++			K16857	comp216272_c2_seq1	THBS1	thrombospondin 1
++++			K10140	comp208028_c5_seq9	DDB2	DNA damage-binding protein 2
++++			K10140	comp209793_c0_seq2	DDB2	DNA damage-binding protein 2
++++			K10141	comp217096_c0_seq1	SESN	sestrin
++++			K10141	comp217759_c0_seq2	SESN	sestrin
++++			K07207	comp216658_c0_seq1	TSC2	tuberous sclerosis 2
++++			K10142	comp212930_c0_seq18	STEAP3, TSAP6	metalloreductase STEAP3 [EC:1.16.1.-]
++++			K10144	comp211582_c1_seq1	RCHY1, PIRH2	RING finger and CHY zinc finger domain-containing protein 1 [EC:2.3.2.27]
++++			K10147	comp210542_c0_seq6	PPM1D, WIP1	protein phosphatase 1D [EC:3.1.3.16]
++++			K04728	comp185628_c0_seq1	ATM, TEL1	ataxia telangiectasia mutated family protein [EC:2.7.11.1]
++++			K10127	comp199705_c1_seq1	MDM4, MDMX	protein Mdm4
++++			K10151	comp195931_c0_seq1	CCND2	cyclin D2
++++			K06626	comp201825_c1_seq5	CCNE	cyclin E
++++			K02206	comp171482_c0_seq3	CDK2	cyclin-dependent kinase 2 [EC:2.7.11.22]
++++			K10128	comp189929_c0_seq1	RPRM	reprimo, TP53-dependent G2 arrest mediator candidate
++++			K10128	comp197771_c0_seq1	RPRM	reprimo, TP53-dependent G2 arrest mediator candidate
++++			K05868	comp185424_c0_seq3	CCNB	cyclin B
++++			K04402	comp161516_c0_seq3	GADD45	growth arrest and DNA-damage-inducible protein
++++			K04402	comp185604_c0_seq8	GADD45	growth arrest and DNA-damage-inducible protein
++++			K04402	comp194492_c0_seq3	GADD45	growth arrest and DNA-damage-inducible protein
++++			K04726	comp196485_c0_seq3	BID	BH3 interacting domain death agonist
++++			K10133	comp176494_c0_seq2	TP53I3	tumor protein p53-inducible protein 3 [EC:1.-.-.-]
++++			K10136	comp198297_c0_seq1	PERP	TP53 apoptosis effector
++++			K08738	comp195876_c1_seq1	CYC	cytochrome c
++++			K10138	comp162087_c0_seq2	IGFBP3	insulin-like growth factor-binding protein 3
++++			K10138	comp166866_c0_seq1	IGFBP3	insulin-like growth factor-binding protein 3
++++			K10138	comp196737_c0_seq4	IGFBP3	insulin-like growth factor-binding protein 3
++++			K05459	comp175468_c0_seq2	IGF1	insulin-like growth factor 1
++++			K06509	comp191301_c0_seq2	KAI1, CD82, TSPAN27	CD82 antigen
++++			K06509	comp197618_c0_seq1	KAI1, CD82, TSPAN27	CD82 antigen
++++			K10141	comp160886_c0_seq3	SESN	sestrin
++++			K10142	comp196678_c0_seq4	STEAP3, TSAP6	metalloreductase STEAP3 [EC:1.16.1.-]
++++			K10143	comp194246_c0_seq1	RFWD2, COP1	E3 ubiquitin-protein ligase RFWD2 [EC:2.3.2.27]
++++			K10144	comp167624_c0_seq2	RCHY1, PIRH2	RING finger and CHY zinc finger domain-containing protein 1 [EC:2.3.2.27]
++++			K04728	comp220699_c0_seq3	ATM, TEL1	ataxia telangiectasia mutated family protein [EC:2.7.11.1]
++++			K04728	comp225630_c0_seq2	ATM, TEL1	ataxia telangiectasia mutated family protein [EC:2.7.11.1]
++++			K06640	comp218231_c0_seq28	ATR	serine/threonine-protein kinase ATR [EC:2.7.11.1]
++++			K10127	comp222352_c0_seq8	MDM4, MDMX	protein Mdm4
++++			K06625	comp222972_c0_seq1	CDKN1A, P21, CIP1	cyclin-dependent kinase inhibitor 1A
++++			K02091	comp221539_c2_seq8	CDK6	cyclin-dependent kinase 6 [EC:2.7.11.22]
++++			K06626	comp219564_c0_seq2	CCNE	cyclin E
++++			K10130	comp220565_c0_seq3	LRDD, PIDD	leucine-rich repeats and death domain-containing protein
++++			K04398	comp218552_c1_seq1	CASP8	caspase 8 [EC:3.4.22.61]
++++			K04398	comp224454_c3_seq83	CASP8	caspase 8 [EC:3.4.22.61]
++++			K04398	comp226004_c0_seq8	CASP8	caspase 8 [EC:3.4.22.61]
++++			K08738	comp224460_c3_seq1	CYC	cytochrome c
++++			K02084	comp221812_c2_seq1	APAF1	apoptotic protease-activating factor
++++			K02084	comp221812_c4_seq12	APAF1	apoptotic protease-activating factor
++++			K02187	comp218737_c1_seq1	CASP3	caspase 3 [EC:3.4.22.56]
++++			K04596	comp219011_c0_seq2	BAI1	brain-specific angiogenesis inhibitor 1
++++			K04596	comp221729_c2_seq22	BAI1	brain-specific angiogenesis inhibitor 1
++++			K10140	comp219767_c4_seq23	DDB2	DNA damage-binding protein 2
++++			K10141	comp226320_c0_seq2	SESN	sestrin
++++			K10141	comp226320_c1_seq1	SESN	sestrin
++++			K01110	comp218176_c0_seq11	PTEN	phosphatidylinositol-3,4,5-trisphosphate 3-phosphatase and dual-specificity protein phosphatase PTEN [EC:3.1.3.16 3.1.3.48 3.1.3.67]
++++			K01110	comp225311_c0_seq1	PTEN	phosphatidylinositol-3,4,5-trisphosphate 3-phosphatase and dual-specificity protein phosphatase PTEN [EC:3.1.3.16 3.1.3.48 3.1.3.67]
++++			K07207	comp224845_c4_seq61	TSC2	tuberous sclerosis 2
++++			K10145	comp220227_c0_seq1	CCNG1	cyclin G1
++++			K10145	comp220227_c1_seq1	CCNG1	cyclin G1
++++			K10146	comp221118_c0_seq3	CCNG2	cyclin G2
++++			K10148	comp221947_c6_seq3	TP73	tumor protein p73
++++			K04503	comp227391_c0_seq1	CCND1	cyclin D1
++++			K10151	comp271783_c0_seq1	CCND2	cyclin D2
++++			K04402	comp267314_c0_seq1	GADD45	growth arrest and DNA-damage-inducible protein
++++			K10130	comp235760_c0_seq1	LRDD, PIDD	leucine-rich repeats and death domain-containing protein
++++			K10136	comp246452_c0_seq1	PERP	TP53 apoptosis effector
++++			K08738	comp232332_c0_seq1	CYC	cytochrome c
++++			K08738	comp234848_c0_seq1	CYC	cytochrome c
++++			K02187	comp253173_c0_seq1	CASP3	caspase 3 [EC:3.4.22.56]
++++			K02187	comp258829_c0_seq1	CASP3	caspase 3 [EC:3.4.22.56]
++++			K06509	comp237214_c0_seq1	KAI1, CD82, TSPAN27	CD82 antigen
++++			K06509	comp251205_c0_seq1	KAI1, CD82, TSPAN27	CD82 antigen
++++			K16857	comp230168_c0_seq1	THBS1	thrombospondin 1
++++			K16857	comp232483_c0_seq1	THBS1	thrombospondin 1
++++			K16857	comp255611_c0_seq1	THBS1	thrombospondin 1
++++			K10808	comp227052_c0_seq1	RRM2	ribonucleoside-diphosphate reductase subunit M2 [EC:1.17.4.1]
++++			K10141	comp286429_c0_seq1	SESN	sestrin
++++			K10146	comp270693_c0_seq1	CCNG2	cyclin G2
++++			K04728	comp378642_c0_seq1	ATM, TEL1	ataxia telangiectasia mutated family protein [EC:2.7.11.1]
++++			K04451	comp396126_c0_seq1	TP53, P53	tumor protein p53
++++			K04503	comp298755_c0_seq1	CCND1	cyclin D1
++++			K10151	comp348711_c0_seq1	CCND2	cyclin D2
++++			K10152	comp405981_c0_seq1	CCND3	cyclin D3
++++			K02089	comp370757_c0_seq1	CDK4	cyclin-dependent kinase 4 [EC:2.7.11.22]
++++			K10135	comp359573_c0_seq1	SCOTIN	scotin
++++			K04506	comp289838_c0_seq1	SIAH1	E3 ubiquitin-protein ligase SIAH1 [EC:2.3.2.27]
++++			K04506	comp314852_c0_seq1	SIAH1	E3 ubiquitin-protein ligase SIAH1 [EC:2.3.2.27]
++++			K04506	comp354870_c0_seq1	SIAH1	E3 ubiquitin-protein ligase SIAH1 [EC:2.3.2.27]
++++			K16857	comp291785_c0_seq1	THBS1	thrombospondin 1
++++			K16857	comp384332_c0_seq1	THBS1	thrombospondin 1
++++			K16857	comp415293_c0_seq1	THBS1	thrombospondin 1
++++			K10141	comp304048_c0_seq1	SESN	sestrin
++++			K07207	comp413780_c0_seq1	TSC2	tuberous sclerosis 2
++++			K10142	comp351101_c0_seq1	STEAP3, TSAP6	metalloreductase STEAP3 [EC:1.16.1.-]
++++			K10143	comp348890_c0_seq1	RFWD2, COP1	E3 ubiquitin-protein ligase RFWD2 [EC:2.3.2.27]
+++		ko04210 Apoptosis
++++			K04721	comp148882_c0_seq1	TNFSF10, TRAIL	tumor necrosis factor ligand superfamily member 10
++++			K03156	comp118259_c0_seq1	TNFA	tumor necrosis factor superfamily, member 2
++++			K04397	comp56627_c0_seq1	CASP7	caspase 7 [EC:3.4.22.60]
++++			K04397	comp75028_c0_seq1	CASP7	caspase 7 [EC:3.4.22.60]
++++			K16060	comp87826_c0_seq1	BIRC2_3	baculoviral IAP repeat-containing protein 2/3
++++			K04570	comp130481_c0_seq1	BCL2L1, bcl-xL	BCL2-like 1 (apoptosis regulator Bcl-X)
++++			K08738	comp8655_c0_seq1	CYC	cytochrome c
++++			K02311	comp2225_c0_seq1	DFFB, DFF40	DNA fragmentation factor, 40 kD, beta subunit [EC:3.-.-.-]
++++			K04730	comp598_c0_seq1	IRAK1	interleukin-1 receptor-associated kinase 1 [EC:2.7.11.1]
++++			K07210	comp5442_c0_seq1	IKBKG, IKKG, NEMO	inhibitor of nuclear factor kappa-B kinase subunit gamma
++++			K04738	comp22343_c0_seq1	CSF2RB, IL3RB	cytokine receptor common subunit beta
++++			K00922	comp106786_c0_seq2	PIK3C	phosphatidylinositol-4,5-bisphosphate 3-kinase [EC:2.7.1.153]
++++			K02649	comp143228_c0_seq1	PIK3R	phosphoinositide-3-kinase, regulatory subunit
++++			K04456	comp149111_c2_seq1	AKT	RAC serine/threonine-protein kinase [EC:2.7.11.1]
++++			K04739	comp107108_c0_seq1	PRKAR	cAMP-dependent protein kinase regulator
++++			K04345	comp14380_c0_seq2	PKA	protein kinase A [EC:2.7.11.11]
++++			K04345	comp17107_c0_seq1	PKA	protein kinase A [EC:2.7.11.11]
++++			K04345	comp43663_c0_seq1	PKA	protein kinase A [EC:2.7.11.11]
++++			K04345	comp76695_c0_seq1	PKA	protein kinase A [EC:2.7.11.11]
++++			K01367	comp99884_c0_seq3	CAPN1	calpain-1 [EC:3.4.22.52]
++++			K01367	comp141334_c0_seq4	CAPN1	calpain-1 [EC:3.4.22.52]
++++			K03853	comp90368_c0_seq1	CAPN2	calpain-2 [EC:3.4.22.53]
++++			K03853	comp128611_c0_seq1	CAPN2	calpain-2 [EC:3.4.22.53]
++++			K04721	comp208601_c0_seq4	TNFSF10, TRAIL	tumor necrosis factor ligand superfamily member 10
++++			K04722	comp213474_c1_seq2	TNFRSF10, TRAILR	tumor necrosis factor receptor superfamily member 10
++++			K03158	comp211810_c0_seq2	TNFRSF1A, TNFR1	tumor necrosis factor receptor superfamily member 1A
++++			K04386	comp217325_c5_seq1	IL1R1	interleukin 1 receptor type I
++++			K04723	comp202914_c0_seq1	IL1RAP	interleukin 1 receptor accessory protein
++++			K02373	comp217027_c0_seq1	FADD	FAS-associated death domain protein
++++			K03171	comp209133_c0_seq5	TRADD	tumor necrosis factor receptor type 1-associated DEATH domain protein
++++			K04724	comp210870_c0_seq1	CFLAR, FLIP	CASP8 and FADD-like apoptosis regulator
++++			K04724	comp215039_c0_seq30	CFLAR, FLIP	CASP8 and FADD-like apoptosis regulator
++++			K02187	comp210204_c0_seq1	CASP3	caspase 3 [EC:3.4.22.56]
++++			K04397	comp204986_c3_seq1	CASP7	caspase 7 [EC:3.4.22.60]
++++			K04397	comp204986_c5_seq1	CASP7	caspase 7 [EC:3.4.22.60]
++++			K16061	comp212192_c0_seq1	BIRC7_8	baculoviral IAP repeat-containing protein 7/8
++++			K04399	comp214775_c1_seq8	CASP9	caspase 9 [EC:3.4.22.62]
++++			K02310	comp213232_c0_seq5	DFFA, DFF45	DNA fragmentation factor, 45 kD, alpha subunit
++++			K04451	comp214654_c2_seq2	TP53, P53	tumor protein p53
++++			K03173	comp208563_c2_seq2	TRAF2	TNF receptor-associated factor 2 [EC:2.3.2.27]
++++			K03173	comp209188_c0_seq20	TRAF2	TNF receptor-associated factor 2 [EC:2.3.2.27]
++++			K03173	comp215905_c0_seq4	TRAF2	TNF receptor-associated factor 2 [EC:2.3.2.27]
++++			K03173	comp215905_c2_seq1	TRAF2	TNF receptor-associated factor 2 [EC:2.3.2.27]
++++			K04733	comp209532_c0_seq13	IRAK4	interleukin-1 receptor-associated kinase 4 [EC:2.7.11.1]
++++			K07209	comp208449_c0_seq4	IKBKB, IKKB	inhibitor of nuclear factor kappa-B kinase subunit beta [EC:2.7.11.10]
++++			K07210	comp211238_c1_seq1	IKBKG, IKKG, NEMO	inhibitor of nuclear factor kappa-B kinase subunit gamma
++++			K04734	comp204183_c0_seq1	NFKBIA	NF-kappa-B inhibitor alpha
++++			K04734	comp204183_c1_seq1	NFKBIA	NF-kappa-B inhibitor alpha
++++			K04738	comp211387_c1_seq3	CSF2RB, IL3RB	cytokine receptor common subunit beta
++++			K00922	comp212232_c0_seq3	PIK3C	phosphatidylinositol-4,5-bisphosphate 3-kinase [EC:2.7.1.153]
++++			K00922	comp212232_c2_seq1	PIK3C	phosphatidylinositol-4,5-bisphosphate 3-kinase [EC:2.7.1.153]
++++			K00922	comp212232_c3_seq1	PIK3C	phosphatidylinositol-4,5-bisphosphate 3-kinase [EC:2.7.1.153]
++++			K02649	comp204546_c0_seq8	PIK3R	phosphoinositide-3-kinase, regulatory subunit
++++			K02649	comp204546_c3_seq2	PIK3R	phosphoinositide-3-kinase, regulatory subunit
++++			K02649	comp205973_c0_seq1	PIK3R	phosphoinositide-3-kinase, regulatory subunit
++++			K02649	comp214864_c0_seq9	PIK3R	phosphoinositide-3-kinase, regulatory subunit
++++			K02649	comp214864_c2_seq1	PIK3R	phosphoinositide-3-kinase, regulatory subunit
++++			K04456	comp214343_c6_seq2	AKT	RAC serine/threonine-protein kinase [EC:2.7.11.1]
++++			K04456	comp214343_c8_seq2	AKT	RAC serine/threonine-protein kinase [EC:2.7.11.1]
++++			K04739	comp203828_c0_seq1	PRKAR	cAMP-dependent protein kinase regulator
++++			K04739	comp207537_c0_seq4	PRKAR	cAMP-dependent protein kinase regulator
++++			K04739	comp207537_c2_seq1	PRKAR	cAMP-dependent protein kinase regulator
++++			K04739	comp209560_c0_seq12	PRKAR	cAMP-dependent protein kinase regulator
++++			K04345	comp215159_c0_seq5	PKA	protein kinase A [EC:2.7.11.11]
++++			K04345	comp215908_c0_seq7	PKA	protein kinase A [EC:2.7.11.11]
++++			K02158	comp215865_c0_seq1	BAD	BCL2-antagonist of cell death
++++			K02159	comp203894_c0_seq4	BAX	apoptosis regulator BAX
++++			K02159	comp208950_c0_seq11	BAX	apoptosis regulator BAX
++++			K02159	comp208950_c2_seq1	BAX	apoptosis regulator BAX
++++			K02159	comp210189_c0_seq1	BAX	apoptosis regulator BAX
++++			K02159	comp217812_c1_seq16	BAX	apoptosis regulator BAX
++++			K04348	comp208792_c0_seq7	PPP3C, CNA	serine/threonine-protein phosphatase 2B catalytic subunit [EC:3.1.3.16]
++++			K04348	comp216072_c0_seq3	PPP3C, CNA	serine/threonine-protein phosphatase 2B catalytic subunit [EC:3.1.3.16]
++++			K04348	comp217184_c0_seq2	PPP3C, CNA	serine/threonine-protein phosphatase 2B catalytic subunit [EC:3.1.3.16]
++++			K04348	comp217184_c2_seq1	PPP3C, CNA	serine/threonine-protein phosphatase 2B catalytic subunit [EC:3.1.3.16]
++++			K04348	comp217184_c4_seq1	PPP3C, CNA	serine/threonine-protein phosphatase 2B catalytic subunit [EC:3.1.3.16]
++++			K06268	comp207184_c1_seq2	PPP3R, CNB	serine/threonine-protein phosphatase 2B regulatory subunit
++++			K06268	comp211238_c2_seq1	PPP3R, CNB	serine/threonine-protein phosphatase 2B regulatory subunit
++++			K01367	comp213187_c0_seq2	CAPN1	calpain-1 [EC:3.4.22.52]
++++			K01367	comp213187_c1_seq2	CAPN1	calpain-1 [EC:3.4.22.52]
++++			K01367	comp214091_c3_seq1	CAPN1	calpain-1 [EC:3.4.22.52]
++++			K01367	comp214091_c4_seq1	CAPN1	calpain-1 [EC:3.4.22.52]
++++			K01367	comp217077_c2_seq5	CAPN1	calpain-1 [EC:3.4.22.52]
++++			K01367	comp217299_c0_seq1	CAPN1	calpain-1 [EC:3.4.22.52]
++++			K03853	comp214091_c0_seq7	CAPN2	calpain-2 [EC:3.4.22.53]
++++			K04389	comp192841_c1_seq1	TNFSF6, FASL	tumor necrosis factor ligand superfamily member 6
++++			K04721	comp177037_c1_seq1	TNFSF10, TRAIL	tumor necrosis factor ligand superfamily member 10
++++			K04722	comp185630_c1_seq1	TNFRSF10, TRAILR	tumor necrosis factor receptor superfamily member 10
++++			K04723	comp178044_c0_seq5	IL1RAP	interleukin 1 receptor accessory protein
++++			K04397	comp179797_c0_seq1	CASP7	caspase 7 [EC:3.4.22.60]
++++			K04396	comp201497_c0_seq8	CASP6	caspase 6 [EC:3.4.22.59]
++++			K04726	comp196485_c0_seq3	BID	BH3 interacting domain death agonist
++++			K02161	comp180280_c1_seq1	BCL2	apoptosis regulator BCL-2
++++			K08738	comp195876_c1_seq1	CYC	cytochrome c
++++			K02311	comp197594_c0_seq1	DFFB, DFF40	DNA fragmentation factor, 40 kD, beta subunit [EC:3.-.-.-]
++++			K04728	comp185628_c0_seq1	ATM, TEL1	ataxia telangiectasia mutated family protein [EC:2.7.11.1]
++++			K03173	comp202392_c0_seq1	TRAF2	TNF receptor-associated factor 2 [EC:2.3.2.27]
++++			K04729	comp170270_c0_seq1	MYD88	myeloid differentiation primary response protein MyD88
++++			K04734	comp200449_c0_seq6	NFKBIA	NF-kappa-B inhibitor alpha
++++			K02580	comp190231_c0_seq2	NFKB1	nuclear factor NF-kappa-B p105 subunit
++++			K04738	comp194272_c0_seq2	CSF2RB, IL3RB	cytokine receptor common subunit beta
++++			K00922	comp202285_c0_seq6	PIK3C	phosphatidylinositol-4,5-bisphosphate 3-kinase [EC:2.7.1.153]
++++			K04456	comp167375_c0_seq1	AKT	RAC serine/threonine-protein kinase [EC:2.7.11.1]
++++			K04739	comp191525_c0_seq1	PRKAR	cAMP-dependent protein kinase regulator
++++			K04739	comp199770_c2_seq18	PRKAR	cAMP-dependent protein kinase regulator
++++			K04345	comp192969_c0_seq2	PKA	protein kinase A [EC:2.7.11.11]
++++			K04345	comp192969_c1_seq1	PKA	protein kinase A [EC:2.7.11.11]
++++			K02158	comp198170_c1_seq1	BAD	BCL2-antagonist of cell death
++++			K04348	comp174340_c0_seq1	PPP3C, CNA	serine/threonine-protein phosphatase 2B catalytic subunit [EC:3.1.3.16]
++++			K04348	comp188929_c1_seq1	PPP3C, CNA	serine/threonine-protein phosphatase 2B catalytic subunit [EC:3.1.3.16]
++++			K04348	comp188929_c3_seq1	PPP3C, CNA	serine/threonine-protein phosphatase 2B catalytic subunit [EC:3.1.3.16]
++++			K04348	comp188929_c4_seq1	PPP3C, CNA	serine/threonine-protein phosphatase 2B catalytic subunit [EC:3.1.3.16]
++++			K04348	comp199903_c0_seq2	PPP3C, CNA	serine/threonine-protein phosphatase 2B catalytic subunit [EC:3.1.3.16]
++++			K04348	comp199903_c1_seq1	PPP3C, CNA	serine/threonine-protein phosphatase 2B catalytic subunit [EC:3.1.3.16]
++++			K04348	comp200486_c0_seq1	PPP3C, CNA	serine/threonine-protein phosphatase 2B catalytic subunit [EC:3.1.3.16]
++++			K01367	comp172980_c0_seq1	CAPN1	calpain-1 [EC:3.4.22.52]
++++			K01367	comp196348_c0_seq1	CAPN1	calpain-1 [EC:3.4.22.52]
++++			K01367	comp201922_c0_seq3	CAPN1	calpain-1 [EC:3.4.22.52]
++++			K03853	comp160028_c0_seq1	CAPN2	calpain-2 [EC:3.4.22.53]
++++			K03853	comp172694_c0_seq1	CAPN2	calpain-2 [EC:3.4.22.53]
++++			K03853	comp172694_c1_seq1	CAPN2	calpain-2 [EC:3.4.22.53]
++++			K03853	comp194473_c1_seq1	CAPN2	calpain-2 [EC:3.4.22.53]
++++			K04722	comp223261_c0_seq5	TNFRSF10, TRAILR	tumor necrosis factor receptor superfamily member 10
++++			K04519	comp220435_c4_seq18	IL1B	interleukin 1 beta
++++			K04386	comp221775_c4_seq2	IL1R1	interleukin 1 receptor type I
++++			K04386	comp225019_c1_seq10	IL1R1	interleukin 1 receptor type I
++++			K04723	comp226110_c0_seq1	IL1RAP	interleukin 1 receptor accessory protein
++++			K04400	comp218552_c0_seq2	CASP10	caspase 10 [EC:3.4.22.63]
++++			K04400	comp224454_c1_seq2	CASP10	caspase 10 [EC:3.4.22.63]
++++			K04398	comp218552_c1_seq1	CASP8	caspase 8 [EC:3.4.22.61]
++++			K04398	comp224454_c3_seq83	CASP8	caspase 8 [EC:3.4.22.61]
++++			K04398	comp226004_c0_seq8	CASP8	caspase 8 [EC:3.4.22.61]
++++			K02187	comp218737_c1_seq1	CASP3	caspase 3 [EC:3.4.22.56]
++++			K16060	comp222501_c0_seq1	BIRC2_3	baculoviral IAP repeat-containing protein 2/3
++++			K04725	comp223135_c2_seq4	XIAP, BIRC4	E3 ubiquitin-protein ligase XIAP [EC:2.3.2.27]
++++			K04570	comp224142_c0_seq3	BCL2L1, bcl-xL	BCL2-like 1 (apoptosis regulator Bcl-X)
++++			K08738	comp224460_c3_seq1	CYC	cytochrome c
++++			K02084	comp221812_c2_seq1	APAF1	apoptotic protease-activating factor
++++			K02084	comp221812_c4_seq12	APAF1	apoptotic protease-activating factor
++++			K04727	comp224296_c0_seq9	PDCD8, AIF	programmed cell death 8 (apoptosis-inducing factor) [EC:1.-.-.-]
++++			K01173	comp224408_c0_seq1	ENDOG	endonuclease G, mitochondrial
++++			K04728	comp220699_c0_seq3	ATM, TEL1	ataxia telangiectasia mutated family protein [EC:2.7.11.1]
++++			K04728	comp225630_c0_seq2	ATM, TEL1	ataxia telangiectasia mutated family protein [EC:2.7.11.1]
++++			K02861	comp219558_c0_seq14	RIPK1, RIP1	receptor-interacting serine/threonine-protein kinase 1 [EC:2.7.11.1]
++++			K03173	comp222962_c5_seq32	TRAF2	TNF receptor-associated factor 2 [EC:2.3.2.27]
++++			K04732	comp221599_c1_seq10	IRAK3	interleukin-1 receptor-associated kinase 3 [EC:2.7.11.1]
++++			K04466	comp218131_c0_seq8	MAP3K14, NIK	mitogen-activated protein kinase kinase kinase 14 [EC:2.7.11.25]
++++			K04466	comp218470_c1_seq1	MAP3K14, NIK	mitogen-activated protein kinase kinase kinase 14 [EC:2.7.11.25]
++++			K04467	comp222637_c0_seq1	IKBKA, IKKA, CHUK	inhibitor of nuclear factor kappa-B kinase subunit alpha [EC:2.7.11.10]
++++			K04734	comp224219_c0_seq2	NFKBIA	NF-kappa-B inhibitor alpha
++++			K04735	comp219543_c0_seq4	RELA	transcription factor p65
++++			K03176	comp220502_c0_seq1	NTRK1, TRKA	neurotrophic tyrosine kinase receptor type 1 [EC:2.7.10.1]
++++			K03176	comp220502_c2_seq1	NTRK1, TRKA	neurotrophic tyrosine kinase receptor type 1 [EC:2.7.10.1]
++++			K00922	comp222384_c0_seq2	PIK3C	phosphatidylinositol-4,5-bisphosphate 3-kinase [EC:2.7.1.153]
++++			K00922	comp224650_c0_seq2	PIK3C	phosphatidylinositol-4,5-bisphosphate 3-kinase [EC:2.7.1.153]
++++			K02649	comp220852_c3_seq4	PIK3R	phosphoinositide-3-kinase, regulatory subunit
++++			K02649	comp225960_c2_seq2	PIK3R	phosphoinositide-3-kinase, regulatory subunit
++++			K04456	comp225474_c10_seq1	AKT	RAC serine/threonine-protein kinase [EC:2.7.11.1]
++++			K04456	comp225534_c0_seq1	AKT	RAC serine/threonine-protein kinase [EC:2.7.11.1]
++++			K04739	comp218055_c1_seq1	PRKAR	cAMP-dependent protein kinase regulator
++++			K04345	comp223699_c0_seq13	PKA	protein kinase A [EC:2.7.11.11]
++++			K01367	comp224693_c0_seq1	CAPN1	calpain-1 [EC:3.4.22.52]
++++			K02187	comp253173_c0_seq1	CASP3	caspase 3 [EC:3.4.22.56]
++++			K02187	comp258829_c0_seq1	CASP3	caspase 3 [EC:3.4.22.56]
++++			K02161	comp228300_c0_seq1	BCL2	apoptosis regulator BCL-2
++++			K08738	comp232332_c0_seq1	CYC	cytochrome c
++++			K08738	comp234848_c0_seq1	CYC	cytochrome c
++++			K04730	comp254074_c0_seq1	IRAK1	interleukin-1 receptor-associated kinase 1 [EC:2.7.11.1]
++++			K04731	comp276656_c0_seq1	IRAK2	interleukin-1 receptor-associated kinase 2 [EC:2.7.11.1]
++++			K07210	comp254929_c0_seq1	IKBKG, IKKG, NEMO	inhibitor of nuclear factor kappa-B kinase subunit gamma
++++			K02582	comp231929_c0_seq1	NGFB	nerve growth factor, beta
++++			K02582	comp261758_c0_seq1	NGFB	nerve growth factor, beta
++++			K00922	comp261085_c0_seq1	PIK3C	phosphatidylinositol-4,5-bisphosphate 3-kinase [EC:2.7.1.153]
++++			K04739	comp235489_c0_seq1	PRKAR	cAMP-dependent protein kinase regulator
++++			K04739	comp263104_c0_seq1	PRKAR	cAMP-dependent protein kinase regulator
++++			K04345	comp283876_c0_seq1	PKA	protein kinase A [EC:2.7.11.11]
++++			K06268	comp234664_c0_seq1	PPP3R, CNB	serine/threonine-protein phosphatase 2B regulatory subunit
++++			K03853	comp234683_c0_seq1	CAPN2	calpain-2 [EC:3.4.22.53]
++++			K04721	comp396009_c0_seq1	TNFSF10, TRAIL	tumor necrosis factor ligand superfamily member 10
++++			K16060	comp338178_c0_seq1	BIRC2_3	baculoviral IAP repeat-containing protein 2/3
++++			K02310	comp331638_c0_seq1	DFFA, DFF45	DNA fragmentation factor, 45 kD, alpha subunit
++++			K04727	comp364205_c0_seq1	PDCD8, AIF	programmed cell death 8 (apoptosis-inducing factor) [EC:1.-.-.-]
++++			K01173	comp304076_c0_seq1	ENDOG	endonuclease G, mitochondrial
++++			K04728	comp378642_c0_seq1	ATM, TEL1	ataxia telangiectasia mutated family protein [EC:2.7.11.1]
++++			K04451	comp396126_c0_seq1	TP53, P53	tumor protein p53
++++			K03173	comp386005_c0_seq1	TRAF2	TNF receptor-associated factor 2 [EC:2.3.2.27]
++++			K04729	comp356783_c0_seq1	MYD88	myeloid differentiation primary response protein MyD88
++++			K04729	comp391083_c0_seq1	MYD88	myeloid differentiation primary response protein MyD88
++++			K04730	comp292859_c0_seq1	IRAK1	interleukin-1 receptor-associated kinase 1 [EC:2.7.11.1]
++++			K04730	comp325441_c0_seq1	IRAK1	interleukin-1 receptor-associated kinase 1 [EC:2.7.11.1]
++++			K04730	comp367631_c0_seq1	IRAK1	interleukin-1 receptor-associated kinase 1 [EC:2.7.11.1]
++++			K04731	comp393832_c0_seq1	IRAK2	interleukin-1 receptor-associated kinase 2 [EC:2.7.11.1]
++++			K04733	comp372374_c0_seq1	IRAK4	interleukin-1 receptor-associated kinase 4 [EC:2.7.11.1]
++++			K04733	comp380455_c0_seq1	IRAK4	interleukin-1 receptor-associated kinase 4 [EC:2.7.11.1]
++++			K04733	comp383994_c0_seq1	IRAK4	interleukin-1 receptor-associated kinase 4 [EC:2.7.11.1]
++++			K04733	comp389561_c0_seq1	IRAK4	interleukin-1 receptor-associated kinase 4 [EC:2.7.11.1]
++++			K04733	comp403655_c0_seq1	IRAK4	interleukin-1 receptor-associated kinase 4 [EC:2.7.11.1]
++++			K04467	comp354287_c0_seq1	IKBKA, IKKA, CHUK	inhibitor of nuclear factor kappa-B kinase subunit alpha [EC:2.7.11.10]
++++			K04738	comp338232_c0_seq1	CSF2RB, IL3RB	cytokine receptor common subunit beta
++++			K00922	comp288962_c0_seq1	PIK3C	phosphatidylinositol-4,5-bisphosphate 3-kinase [EC:2.7.1.153]
++++			K00922	comp386004_c0_seq1	PIK3C	phosphatidylinositol-4,5-bisphosphate 3-kinase [EC:2.7.1.153]
++++			K04456	comp375640_c0_seq1	AKT	RAC serine/threonine-protein kinase [EC:2.7.11.1]
++++			K04739	comp294947_c0_seq1	PRKAR	cAMP-dependent protein kinase regulator
++++			K04739	comp333772_c0_seq1	PRKAR	cAMP-dependent protein kinase regulator
++++			K04739	comp351584_c0_seq1	PRKAR	cAMP-dependent protein kinase regulator
++++			K04739	comp380314_c0_seq1	PRKAR	cAMP-dependent protein kinase regulator
++++			K04345	comp289461_c0_seq1	PKA	protein kinase A [EC:2.7.11.11]
++++			K04348	comp292459_c0_seq1	PPP3C, CNA	serine/threonine-protein phosphatase 2B catalytic subunit [EC:3.1.3.16]
++++			K04348	comp374866_c0_seq1	PPP3C, CNA	serine/threonine-protein phosphatase 2B catalytic subunit [EC:3.1.3.16]
++++			K01367	comp334829_c0_seq1	CAPN1	calpain-1 [EC:3.4.22.52]
++++			K03853	comp373087_c0_seq1	CAPN2	calpain-2 [EC:3.4.22.53]
++++			K03853	comp376641_c0_seq1	CAPN2	calpain-2 [EC:3.4.22.53]
++	Cell motility
+++		ko04810 Regulation of actin cytoskeleton
++++			K01313	comp124756_c0_seq1	F2	coagulation factor II (thrombin) [EC:3.4.21.5]
++++			K04526	comp62363_c0_seq1	INS	insulin
++++			K04526	comp132544_c0_seq1	INS	insulin
++++			K18496	comp24316_c0_seq1	FGF1	fibroblast growth factor 1
++++			K04358	comp9571_c0_seq1	FGF	fibroblast growth factor
++++			K04358	comp70792_c0_seq1	FGF	fibroblast growth factor
++++			K04358	comp72333_c0_seq1	FGF	fibroblast growth factor
++++			K04358	comp116037_c0_seq1	FGF	fibroblast growth factor
++++			K04358	comp139126_c0_seq1	FGF	fibroblast growth factor
++++			K04358	comp140853_c0_seq2	FGF	fibroblast growth factor
++++			K04358	comp144276_c0_seq1	FGF	fibroblast growth factor
++++			K05717	comp10482_c0_seq1	FN1	fibronectin 1
++++			K05717	comp33354_c0_seq1	FN1	fibronectin 1
++++			K05717	comp41574_c0_seq2	FN1	fibronectin 1
++++			K05717	comp48858_c0_seq1	FN1	fibronectin 1
++++			K05717	comp97650_c1_seq1	FN1	fibronectin 1
++++			K05717	comp99131_c0_seq1	FN1	fibronectin 1
++++			K06485	comp3845_c0_seq2	ITGA6	integrin alpha 6
++++			K06485	comp49825_c0_seq1	ITGA6	integrin alpha 6
++++			K06462	comp37197_c1_seq1	ITGAX	integrin alpha X
++++			K06462	comp122143_c1_seq1	ITGAX	integrin alpha X
++++			K06524	comp149625_c0_seq1	ITGAE	integrin alpha E
++++			K06525	comp37687_c0_seq1	ITGB4	integrin beta 4
++++			K03916	comp1689_c0_seq1	BDKRB2	bradykinin receptor B2
++++			K04131	comp143630_c0_seq1	CHRM3	muscarinic acetylcholine receptor M3
++++			K05720	comp9109_c0_seq1	FGD1	FYVE, RhoGEF and PH domain containing 1
++++			K04438	comp107435_c0_seq1	CRK, CRKII	proto-oncogene C-crk
++++			K03099	comp62126_c0_seq1	SOS	son of sevenless
++++			K03099	comp82325_c0_seq1	SOS	son of sevenless
++++			K03099	comp134247_c0_seq1	SOS	son of sevenless
++++			K07827	comp92170_c0_seq1	KRAS, KRAS2	GTPase KRas
++++			K07830	comp88328_c0_seq1	RRAS2, TC21	Ras-related protein R-Ras2
++++			K00922	comp106786_c0_seq2	PIK3C	phosphatidylinositol-4,5-bisphosphate 3-kinase [EC:2.7.1.153]
++++			K02649	comp143228_c0_seq1	PIK3R	phosphoinositide-3-kinase, regulatory subunit
++++			K05730	comp17932_c0_seq1	VAV	guanine nucleotide exchange factor VAV
++++			K04367	comp142633_c0_seq2	MOS	proto-oncogene serine/threonine-protein kinase mos [EC:2.7.11.1]
++++			K04368	comp1087_c1_seq1	MAP2K1, MEK1	mitogen-activated protein kinase kinase 1 [EC:2.7.12.2]
++++			K04371	comp75268_c0_seq2	MAPK1_3	mitogen-activated protein kinase 1/3 [EC:2.7.11.24]
++++			K04513	comp26771_c0_seq1	RHOA	Ras homolog gene family, member A
++++			K04513	comp65212_c0_seq1	RHOA	Ras homolog gene family, member A
++++			K04513	comp74885_c0_seq1	RHOA	Ras homolog gene family, member A
++++			K04513	comp76878_c0_seq1	RHOA	Ras homolog gene family, member A
++++			K04513	comp104450_c0_seq1	RHOA	Ras homolog gene family, member A
++++			K04513	comp123692_c0_seq2	RHOA	Ras homolog gene family, member A
++++			K07860	comp87341_c0_seq1	RAC2	Ras-related C3 botulinum toxin substrate 2
++++			K04409	comp9916_c0_seq1	PAK1	p21-activated kinase 1 [EC:2.7.11.1]
++++			K05733	comp86656_c0_seq1	PAK3, MRX30	p21-activated kinase 3 [EC:2.7.11.1]
++++			K13710	comp145659_c0_seq1	ARHGEF7, PIXB	Rho guanine nucleotide exchange factor 7
++++			K04514	comp89091_c0_seq1	ROCK1	Rho-associated protein kinase 1 [EC:2.7.11.1]
++++			K00907	comp84126_c0_seq1	MYLK	myosin-light-chain kinase [EC:2.7.11.18]
++++			K06269	comp2233_c1_seq1	PPP1C	serine/threonine-protein phosphatase PP1 catalytic subunit [EC:3.1.3.16]
++++			K06269	comp27751_c0_seq2	PPP1C	serine/threonine-protein phosphatase PP1 catalytic subunit [EC:3.1.3.16]
++++			K06269	comp78654_c0_seq1	PPP1C	serine/threonine-protein phosphatase PP1 catalytic subunit [EC:3.1.3.16]
++++			K06269	comp87383_c0_seq1	PPP1C	serine/threonine-protein phosphatase PP1 catalytic subunit [EC:3.1.3.16]
++++			K06269	comp91628_c0_seq1	PPP1C	serine/threonine-protein phosphatase PP1 catalytic subunit [EC:3.1.3.16]
++++			K06269	comp107768_c0_seq1	PPP1C	serine/threonine-protein phosphatase PP1 catalytic subunit [EC:3.1.3.16]
++++			K06269	comp117938_c0_seq1	PPP1C	serine/threonine-protein phosphatase PP1 catalytic subunit [EC:3.1.3.16]
++++			K06269	comp134699_c0_seq2	PPP1C	serine/threonine-protein phosphatase PP1 catalytic subunit [EC:3.1.3.16]
++++			K06270	comp10103_c0_seq1	PPP1R12A, MYPT1	protein phosphatase 1 regulatory subunit 12A
++++			K06270	comp138947_c0_seq1	PPP1R12A, MYPT1	protein phosphatase 1 regulatory subunit 12A
++++			K12755	comp99622_c0_seq2	MYL9	myosin regulatory light chain 9
++++			K12755	comp142406_c1_seq1	MYL9	myosin regulatory light chain 9
++++			K05742	comp134308_c0_seq1	SLC9A1, NHE1	solute carrier family 9 (sodium/hydrogen exchanger), member 1
++++			K00921	comp9676_c0_seq1	PIKFYVE, FAB1	1-phosphatidylinositol-3-phosphate 5-kinase [EC:2.7.1.150]
++++			K05749	comp46576_c0_seq1	CYFIP	cytoplasmic FMR1 interacting protein
++++			K05750	comp78153_c0_seq1	NCKAP1, NAP125	NCK-associated protein 1
++++			K05752	comp23470_c0_seq1	C3ORF10, HSPC300	chromosome 3 open reading frame 10
++++			K05753	comp91771_c0_seq1	WASF1	WAS protein family, member 1
++++			K05753	comp128449_c0_seq1	WASF1	WAS protein family, member 1
++++			K05755	comp116453_c0_seq1	ARPC4	actin related protein 2/3 complex, subunit 4
++++			K05756	comp26298_c0_seq1	ARPC3	actin related protein 2/3 complex, subunit 3
++++			K05757	comp46864_c0_seq2	ARPC1A_B	actin related protein 2/3 complex, subunit 1A/1B
++++			K05757	comp77468_c0_seq1	ARPC1A_B	actin related protein 2/3 complex, subunit 1A/1B
++++			K05757	comp115453_c0_seq1	ARPC1A_B	actin related protein 2/3 complex, subunit 1A/1B
++++			K05757	comp140131_c0_seq1	ARPC1A_B	actin related protein 2/3 complex, subunit 1A/1B
++++			K05758	comp17504_c0_seq1	ARPC2	actin related protein 2/3 complex, subunit 2
++++			K05758	comp73653_c0_seq1	ARPC2	actin related protein 2/3 complex, subunit 2
++++			K05758	comp137456_c0_seq1	ARPC2	actin related protein 2/3 complex, subunit 2
++++			K05692	comp10054_c0_seq1	ACTB_G1	actin beta/gamma 1
++++			K05692	comp92893_c0_seq1	ACTB_G1	actin beta/gamma 1
++++			K05692	comp129266_c0_seq1	ACTB_G1	actin beta/gamma 1
++++			K05692	comp130718_c0_seq1	ACTB_G1	actin beta/gamma 1
++++			K05759	comp38806_c0_seq1	PFN	profilin
++++			K05759	comp128299_c0_seq1	PFN	profilin
++++			K05760	comp10793_c0_seq1	PXN	paxillin
++++			K05762	comp5363_c0_seq1	RDX	radixin
++++			K05762	comp139910_c0_seq1	RDX	radixin
++++			K05764	comp68261_c0_seq1	TMSB4	thymosin, beta 4
++++			K05764	comp126647_c0_seq1	TMSB4	thymosin, beta 4
++++			K05764	comp136859_c0_seq2	TMSB4	thymosin, beta 4
++++			K05765	comp10288_c0_seq1	CFL	cofilin
++++			K05765	comp65607_c0_seq1	CFL	cofilin
++++			K05765	comp79974_c0_seq1	CFL	cofilin
++++			K16848	comp138970_c0_seq3	IQGAP1	Ras GTPase-activating-like protein IQGAP1
++++			K05767	comp143473_c0_seq1	IQGAP2_3	Ras GTPase-activating-like protein IQGAP2/3
++++			K05768	comp1851_c0_seq1	GSN	gelsolin
++++			K05768	comp59890_c0_seq1	GSN	gelsolin
++++			K05768	comp87962_c0_seq1	GSN	gelsolin
++++			K05768	comp89946_c0_seq1	GSN	gelsolin
++++			K05768	comp152694_c0_seq1	GSN	gelsolin
++++			K05699	comp4234_c0_seq1	ACTN	actinin alpha
++++			K05699	comp7249_c0_seq1	ACTN	actinin alpha
++++			K05699	comp24834_c0_seq1	ACTN	actinin alpha
++++			K05699	comp25745_c0_seq2	ACTN	actinin alpha
++++			K05699	comp69528_c0_seq1	ACTN	actinin alpha
++++			K05699	comp98301_c0_seq2	ACTN	actinin alpha
++++			K05699	comp138362_c0_seq1	ACTN	actinin alpha
++++			K01313	comp202627_c1_seq1	F2	coagulation factor II (thrombin) [EC:3.4.21.5]
++++			K01313	comp210632_c2_seq2	F2	coagulation factor II (thrombin) [EC:3.4.21.5]
++++			K03914	comp212896_c0_seq1	F2R, PAR1	coagulation factor II (thrombin) receptor
++++			K03914	comp212896_c1_seq1	F2R, PAR1	coagulation factor II (thrombin) receptor
++++			K04357	comp207112_c0_seq2	EGF	epidermal growth factor
++++			K18496	comp206779_c0_seq2	FGF1	fibroblast growth factor 1
++++			K18496	comp211869_c0_seq1	FGF1	fibroblast growth factor 1
++++			K18497	comp213253_c1_seq1	FGF2	fibroblast growth factor 2
++++			K04358	comp203040_c0_seq3	FGF	fibroblast growth factor
++++			K04358	comp203335_c0_seq3	FGF	fibroblast growth factor
++++			K04358	comp203590_c0_seq1	FGF	fibroblast growth factor
++++			K04358	comp204127_c0_seq1	FGF	fibroblast growth factor
++++			K04358	comp204291_c1_seq1	FGF	fibroblast growth factor
++++			K04358	comp204291_c2_seq1	FGF	fibroblast growth factor
++++			K04358	comp207382_c0_seq2	FGF	fibroblast growth factor
++++			K04358	comp208116_c1_seq11	FGF	fibroblast growth factor
++++			K04358	comp217407_c0_seq1	FGF	fibroblast growth factor
++++			K04359	comp206267_c0_seq7	PDGFA	platelet-derived growth factor subunit A
++++			K04359	comp216567_c0_seq19	PDGFA	platelet-derived growth factor subunit A
++++			K17386	comp202608_c0_seq1	PDGFB	platelet-derived growth factor subunit B
++++			K17386	comp202608_c2_seq2	PDGFB	platelet-derived growth factor subunit B
++++			K05450	comp207844_c0_seq3	PDGFC_D	platelet derived growth factor C/D
++++			K04361	comp214596_c0_seq8	EGFR, ERBB1	epidermal growth factor receptor [EC:2.7.10.1]
++++			K04362	comp207911_c1_seq4	FGFR1	fibroblast growth factor receptor 1 [EC:2.7.10.1]
++++			K04362	comp207911_c3_seq1	FGFR1	fibroblast growth factor receptor 1 [EC:2.7.10.1]
++++			K04362	comp216614_c0_seq12	FGFR1	fibroblast growth factor receptor 1 [EC:2.7.10.1]
++++			K05093	comp210317_c0_seq1	FGFR2	fibroblast growth factor receptor 2 [EC:2.7.10.1]
++++			K05094	comp206083_c0_seq4	FGFR3	fibroblast growth factor receptor 3 [EC:2.7.10.1]
++++			K05094	comp211175_c3_seq1	FGFR3	fibroblast growth factor receptor 3 [EC:2.7.10.1]
++++			K05095	comp211175_c1_seq1	FGFR4	fibroblast growth factor receptor 4 [EC:2.7.10.1]
++++			K05095	comp211175_c2_seq1	FGFR4	fibroblast growth factor receptor 4 [EC:2.7.10.1]
++++			K05095	comp211175_c4_seq1	FGFR4	fibroblast growth factor receptor 4 [EC:2.7.10.1]
++++			K06476	comp206380_c1_seq11	ITGA2B	integrin alpha 2B
++++			K06483	comp202894_c1_seq1	ITGA4	integrin alpha 4
++++			K06484	comp211044_c0_seq5	ITGA5	integrin alpha 5
++++			K06485	comp216764_c0_seq4	ITGA6	integrin alpha 6
++++			K06587	comp216772_c1_seq1	ITGA11	integrin alpha 11
++++			K06461	comp216847_c0_seq1	ITGAM	integrin alpha M
++++			K06461	comp216847_c1_seq1	ITGAM	integrin alpha M
++++			K06462	comp210205_c1_seq96	ITGAX	integrin alpha X
++++			K06462	comp217194_c1_seq11	ITGAX	integrin alpha X
++++			K06464	comp208338_c0_seq1	ITGB2	integrin beta 2
++++			K06493	comp203302_c0_seq1	ITGB3	integrin beta 3
++++			K06493	comp206961_c0_seq4	ITGB3	integrin beta 3
++++			K04130	comp209900_c0_seq1	CHRM2	muscarinic acetylcholine receptor M2
++++			K04131	comp207832_c0_seq2	CHRM3	muscarinic acetylcholine receptor M3
++++			K04131	comp209392_c0_seq2	CHRM3	muscarinic acetylcholine receptor M3
++++			K04133	comp216155_c0_seq5	CHRM5	muscarinic acetylcholine receptor M5
++++			K04346	comp211948_c0_seq1	GNA12	guanine nucleotide-binding protein subunit alpha-12
++++			K04346	comp211948_c1_seq1	GNA12	guanine nucleotide-binding protein subunit alpha-12
++++			K04639	comp217937_c0_seq3	GNA13	guanine nucleotide-binding protein subunit alpha-13
++++			K05720	comp212886_c0_seq2	FGD1	FYVE, RhoGEF and PH domain containing 1
++++			K05725	comp212355_c0_seq1	PTK2, FAK	focal adhesion kinase 1 [EC:2.7.10.2]
++++			K05725	comp212355_c2_seq2	PTK2, FAK	focal adhesion kinase 1 [EC:2.7.10.2]
++++			K05725	comp212355_c3_seq2	PTK2, FAK	focal adhesion kinase 1 [EC:2.7.10.2]
++++			K05726	comp209440_c0_seq1	BCAR1, CAS	breast cancer anti-estrogen resistance 1
++++			K04438	comp212234_c0_seq8	CRK, CRKII	proto-oncogene C-crk
++++			K04438	comp213200_c0_seq4	CRK, CRKII	proto-oncogene C-crk
++++			K13708	comp208018_c0_seq2	DOCK1	dedicator of cytokinesis protein 1
++++			K13708	comp208018_c1_seq1	DOCK1	dedicator of cytokinesis protein 1
++++			K03099	comp211352_c3_seq11	SOS	son of sevenless
++++			K03099	comp215209_c2_seq47	SOS	son of sevenless
++++			K02833	comp210543_c0_seq1	HRAS	GTPase HRas
++++			K07827	comp207104_c2_seq2	KRAS, KRAS2	GTPase KRas
++++			K07828	comp207104_c1_seq7	NRAS	GTPase NRas
++++			K07830	comp212014_c1_seq4	RRAS2, TC21	Ras-related protein R-Ras2
++++			K05729	comp217167_c1_seq8	ARHGEF6, PIXA	Rho guanine nucleotide exchange factor 6
++++			K00922	comp212232_c0_seq3	PIK3C	phosphatidylinositol-4,5-bisphosphate 3-kinase [EC:2.7.1.153]
++++			K00922	comp212232_c2_seq1	PIK3C	phosphatidylinositol-4,5-bisphosphate 3-kinase [EC:2.7.1.153]
++++			K00922	comp212232_c3_seq1	PIK3C	phosphatidylinositol-4,5-bisphosphate 3-kinase [EC:2.7.1.153]
++++			K02649	comp204546_c0_seq8	PIK3R	phosphoinositide-3-kinase, regulatory subunit
++++			K02649	comp204546_c3_seq2	PIK3R	phosphoinositide-3-kinase, regulatory subunit
++++			K02649	comp205973_c0_seq1	PIK3R	phosphoinositide-3-kinase, regulatory subunit
++++			K02649	comp214864_c0_seq9	PIK3R	phosphoinositide-3-kinase, regulatory subunit
++++			K02649	comp214864_c2_seq1	PIK3R	phosphoinositide-3-kinase, regulatory subunit
++++			K05730	comp207522_c0_seq17	VAV	guanine nucleotide exchange factor VAV
++++			K05730	comp207535_c0_seq2	VAV	guanine nucleotide exchange factor VAV
++++			K05730	comp210288_c0_seq2	VAV	guanine nucleotide exchange factor VAV
++++			K05730	comp210288_c1_seq4	VAV	guanine nucleotide exchange factor VAV
++++			K05730	comp214403_c0_seq5	VAV	guanine nucleotide exchange factor VAV
++++			K05731	comp209559_c0_seq2	TIAM1	T-lymphoma invasion and metastasis-inducing protein 1
++++			K05731	comp209559_c2_seq1	TIAM1	T-lymphoma invasion and metastasis-inducing protein 1
++++			K05731	comp215763_c2_seq4	TIAM1	T-lymphoma invasion and metastasis-inducing protein 1
++++			K05731	comp216824_c0_seq1	TIAM1	T-lymphoma invasion and metastasis-inducing protein 1
++++			K05731	comp216824_c1_seq1	TIAM1	T-lymphoma invasion and metastasis-inducing protein 1
++++			K04365	comp211684_c0_seq8	BRAF	B-Raf proto-oncogene serine/threonine-protein kinase [EC:2.7.11.1]
++++			K04366	comp209474_c1_seq4	RAF1	RAF proto-oncogene serine/threonine-protein kinase [EC:2.7.11.1]
++++			K04371	comp216279_c1_seq2	MAPK1_3	mitogen-activated protein kinase 1/3 [EC:2.7.11.24]
++++			K07532	comp211853_c0_seq1	ARHGEF12, LARG	Rho guanine nucleotide exchange factor 12
++++			K07532	comp211853_c2_seq1	ARHGEF12, LARG	Rho guanine nucleotide exchange factor 12
++++			K05732	comp205427_c0_seq1	GRLF1	glucocorticoid receptor DNA-binding factor 1
++++			K05732	comp205427_c2_seq1	GRLF1	glucocorticoid receptor DNA-binding factor 1
++++			K05732	comp205427_c3_seq1	GRLF1	glucocorticoid receptor DNA-binding factor 1
++++			K04513	comp205118_c0_seq1	RHOA	Ras homolog gene family, member A
++++			K07860	comp205159_c0_seq1	RAC2	Ras-related C3 botulinum toxin substrate 2
++++			K07860	comp205159_c1_seq1	RAC2	Ras-related C3 botulinum toxin substrate 2
++++			K04393	comp211041_c0_seq3	CDC42	cell division control protein 42
++++			K04409	comp210098_c0_seq4	PAK1	p21-activated kinase 1 [EC:2.7.11.1]
++++			K04410	comp217936_c0_seq4	PAK2	p21-activated kinase 2 [EC:2.7.11.1]
++++			K05734	comp216003_c3_seq9	PAK4	p21-activated kinase 4 [EC:2.7.11.1]
++++			K05736	comp209255_c0_seq4	PAK7	p21-activated kinase 7 [EC:2.7.11.1]
++++			K13710	comp214438_c1_seq1	ARHGEF7, PIXB	Rho guanine nucleotide exchange factor 7
++++			K17388	comp211250_c2_seq1	ROCK2	Rho-associated protein kinase 2 [EC:2.7.11.1]
++++			K17388	comp211250_c4_seq1	ROCK2	Rho-associated protein kinase 2 [EC:2.7.11.1]
++++			K17388	comp214720_c0_seq3	ROCK2	Rho-associated protein kinase 2 [EC:2.7.11.1]
++++			K00907	comp209311_c4_seq1	MYLK	myosin-light-chain kinase [EC:2.7.11.18]
++++			K00907	comp210605_c0_seq6	MYLK	myosin-light-chain kinase [EC:2.7.11.18]
++++			K00907	comp216971_c0_seq1	MYLK	myosin-light-chain kinase [EC:2.7.11.18]
++++			K00907	comp216971_c3_seq1	MYLK	myosin-light-chain kinase [EC:2.7.11.18]
++++			K00907	comp217909_c0_seq7	MYLK	myosin-light-chain kinase [EC:2.7.11.18]
++++			K06269	comp212311_c1_seq4	PPP1C	serine/threonine-protein phosphatase PP1 catalytic subunit [EC:3.1.3.16]
++++			K06270	comp203018_c0_seq1	PPP1R12A, MYPT1	protein phosphatase 1 regulatory subunit 12A
++++			K06270	comp205991_c0_seq10	PPP1R12A, MYPT1	protein phosphatase 1 regulatory subunit 12A
++++			K06270	comp211248_c0_seq2	PPP1R12A, MYPT1	protein phosphatase 1 regulatory subunit 12A
++++			K06270	comp212378_c0_seq10	PPP1R12A, MYPT1	protein phosphatase 1 regulatory subunit 12A
++++			K06270	comp213270_c0_seq1	PPP1R12A, MYPT1	protein phosphatase 1 regulatory subunit 12A
++++			K06270	comp215349_c0_seq1	PPP1R12A, MYPT1	protein phosphatase 1 regulatory subunit 12A
++++			K12329	comp203789_c0_seq15	PPP1R12B, MYPT2	protein phosphatase 1 regulatory subunit 12B
++++			K12329	comp204190_c2_seq13	PPP1R12B, MYPT2	protein phosphatase 1 regulatory subunit 12B
++++			K17457	comp217644_c1_seq6	PPP1R12C, MBS85	protein phosphatase 1 regulatory subunit 12C
++++			K12754	comp206873_c0_seq1	MYL7	myosin regulatory light chain 7
++++			K05741	comp209992_c0_seq4	DIAPH2	diaphanous 2
++++			K05741	comp217565_c0_seq6	DIAPH2	diaphanous 2
++++			K05742	comp205571_c0_seq5	SLC9A1, NHE1	solute carrier family 9 (sodium/hydrogen exchanger), member 1
++++			K05742	comp210406_c0_seq2	SLC9A1, NHE1	solute carrier family 9 (sodium/hydrogen exchanger), member 1
++++			K05742	comp210406_c1_seq1	SLC9A1, NHE1	solute carrier family 9 (sodium/hydrogen exchanger), member 1
++++			K00889	comp202778_c0_seq21	PIP5K	1-phosphatidylinositol-4-phosphate 5-kinase [EC:2.7.1.68]
++++			K00920	comp211766_c0_seq1	PIP4K2	1-phosphatidylinositol-5-phosphate 4-kinase [EC:2.7.1.149]
++++			K00920	comp211766_c1_seq1	PIP4K2	1-phosphatidylinositol-5-phosphate 4-kinase [EC:2.7.1.149]
++++			K00920	comp211766_c8_seq5	PIP4K2	1-phosphatidylinositol-5-phosphate 4-kinase [EC:2.7.1.149]
++++			K00920	comp215959_c1_seq1	PIP4K2	1-phosphatidylinositol-5-phosphate 4-kinase [EC:2.7.1.149]
++++			K05743	comp205267_c1_seq2	LIMK1	LIM domain kinase 1 [EC:2.7.11.1]
++++			K05743	comp214917_c0_seq6	LIMK1	LIM domain kinase 1 [EC:2.7.11.1]
++++			K05745	comp213530_c0_seq1	DIAPH3, DRF3	diaphanous 3
++++			K05745	comp213530_c1_seq2	DIAPH3, DRF3	diaphanous 3
++++			K05747	comp205312_c0_seq5	WAS	Wiskott-Aldrich syndrome protein
++++			K05747	comp212107_c3_seq2	WAS	Wiskott-Aldrich syndrome protein
++++			K05750	comp211677_c0_seq11	NCKAP1, NAP125	NCK-associated protein 1
++++			K05751	comp213854_c0_seq3	ABI2	abl interactor 2
++++			K05751	comp213972_c0_seq3	ABI2	abl interactor 2
++++			K05751	comp213972_c1_seq8	ABI2	abl interactor 2
++++			K05752	comp216806_c0_seq7	C3ORF10, HSPC300	chromosome 3 open reading frame 10
++++			K05756	comp210715_c0_seq1	ARPC3	actin related protein 2/3 complex, subunit 3
++++			K05757	comp216040_c1_seq6	ARPC1A_B	actin related protein 2/3 complex, subunit 1A/1B
++++			K05758	comp203942_c0_seq1	ARPC2	actin related protein 2/3 complex, subunit 2
++++			K05692	comp209196_c1_seq2	ACTB_G1	actin beta/gamma 1
++++			K05759	comp203730_c0_seq1	PFN	profilin
++++			K05759	comp203730_c1_seq1	PFN	profilin
++++			K05759	comp216966_c0_seq2	PFN	profilin
++++			K05760	comp212204_c1_seq11	PXN	paxillin
++++			K05762	comp215900_c1_seq1	RDX	radixin
++++			K05762	comp217553_c3_seq1	RDX	radixin
++++			K05762	comp217553_c5_seq3	RDX	radixin
++++			K05763	comp217146_c1_seq5	MSN	moesin
++++			K05765	comp203308_c0_seq2	CFL	cofilin
++++			K05765	comp203580_c0_seq1	CFL	cofilin
++++			K05765	comp206061_c2_seq1	CFL	cofilin
++++			K05765	comp215482_c0_seq1	CFL	cofilin
++++			K05766	comp212426_c2_seq2	SSH	protein phosphatase slingshot [EC:3.1.3.16 3.1.3.48]
++++			K05766	comp213853_c0_seq1	SSH	protein phosphatase slingshot [EC:3.1.3.16 3.1.3.48]
++++			K05766	comp214633_c0_seq1	SSH	protein phosphatase slingshot [EC:3.1.3.16 3.1.3.48]
++++			K05766	comp214921_c0_seq1	SSH	protein phosphatase slingshot [EC:3.1.3.16 3.1.3.48]
++++			K05700	comp207701_c0_seq1	VCL	vinculin
++++			K05700	comp213326_c0_seq1	VCL	vinculin
++++			K05767	comp205738_c0_seq1	IQGAP2_3	Ras GTPase-activating-like protein IQGAP2/3
++++			K05767	comp205738_c1_seq1	IQGAP2_3	Ras GTPase-activating-like protein IQGAP2/3
++++			K05768	comp215173_c0_seq2	GSN	gelsolin
++++			K05768	comp216357_c0_seq2	GSN	gelsolin
++++			K05768	comp216357_c1_seq1	GSN	gelsolin
++++			K05768	comp216357_c2_seq1	GSN	gelsolin
++++			K05768	comp216357_c4_seq1	GSN	gelsolin
++++			K05699	comp217318_c0_seq8	ACTN	actinin alpha
++++			K05699	comp217318_c1_seq4	ACTN	actinin alpha
++++			K05699	comp217318_c3_seq1	ACTN	actinin alpha
++++			K03914	comp200391_c0_seq1	F2R, PAR1	coagulation factor II (thrombin) receptor
++++			K04358	comp170268_c0_seq1	FGF	fibroblast growth factor
++++			K04358	comp174150_c0_seq1	FGF	fibroblast growth factor
++++			K04358	comp176796_c0_seq2	FGF	fibroblast growth factor
++++			K04358	comp178988_c0_seq1	FGF	fibroblast growth factor
++++			K04358	comp197453_c1_seq1	FGF	fibroblast growth factor
++++			K04358	comp198009_c0_seq6	FGF	fibroblast growth factor
++++			K04358	comp198289_c0_seq1	FGF	fibroblast growth factor
++++			K04358	comp200376_c0_seq19	FGF	fibroblast growth factor
++++			K04358	comp201316_c0_seq2	FGF	fibroblast growth factor
++++			K17386	comp200505_c0_seq1	PDGFB	platelet-derived growth factor subunit B
++++			K05093	comp184588_c0_seq4	FGFR2	fibroblast growth factor receptor 2 [EC:2.7.10.1]
++++			K05093	comp201504_c0_seq3	FGFR2	fibroblast growth factor receptor 2 [EC:2.7.10.1]
++++			K05094	comp195270_c0_seq1	FGFR3	fibroblast growth factor receptor 3 [EC:2.7.10.1]
++++			K06481	comp184381_c0_seq3	ITGA2	integrin alpha 2
++++			K06484	comp197032_c0_seq1	ITGA5	integrin alpha 5
++++			K06487	comp196829_c0_seq4	ITGAV	integrin alpha V
++++			K05718	comp174164_c0_seq4	ITGAL	integrin alpha L
++++			K06461	comp159723_c0_seq3	ITGAM	integrin alpha M
++++			K06462	comp198374_c0_seq5	ITGAX	integrin alpha X
++++			K06462	comp199516_c0_seq1	ITGAX	integrin alpha X
++++			K06589	comp196632_c1_seq3	ITGB6	integrin beta 6
++++			K06589	comp196632_c2_seq1	ITGB6	integrin beta 6
++++			K03916	comp180250_c0_seq1	BDKRB2	bradykinin receptor B2
++++			K03916	comp193311_c0_seq1	BDKRB2	bradykinin receptor B2
++++			K03916	comp193311_c1_seq1	BDKRB2	bradykinin receptor B2
++++			K04131	comp156066_c0_seq1	CHRM3	muscarinic acetylcholine receptor M3
++++			K04132	comp160655_c0_seq2	CHRM4	muscarinic acetylcholine receptor M4
++++			K04346	comp199312_c3_seq1	GNA12	guanine nucleotide-binding protein subunit alpha-12
++++			K04346	comp199312_c4_seq2	GNA12	guanine nucleotide-binding protein subunit alpha-12
++++			K04347	comp188782_c0_seq2	GNG12	guanine nucleotide-binding protein G(I)/G(S)/G(O) subunit gamma-12
++++			K05720	comp165526_c0_seq5	FGD1	FYVE, RhoGEF and PH domain containing 1
++++			K05704	comp158453_c0_seq1	SRC	tyrosine-protein kinase Src [EC:2.7.10.2]
++++			K05704	comp183187_c0_seq1	SRC	tyrosine-protein kinase Src [EC:2.7.10.2]
++++			K03099	comp181545_c0_seq1	SOS	son of sevenless
++++			K03099	comp197188_c0_seq6	SOS	son of sevenless
++++			K07827	comp168660_c0_seq1	KRAS, KRAS2	GTPase KRas
++++			K07831	comp180530_c0_seq7	MRAS	Ras-related protein M-Ras
++++			K00922	comp202285_c0_seq6	PIK3C	phosphatidylinositol-4,5-bisphosphate 3-kinase [EC:2.7.1.153]
++++			K05730	comp193795_c0_seq1	VAV	guanine nucleotide exchange factor VAV
++++			K05731	comp200522_c2_seq1	TIAM1	T-lymphoma invasion and metastasis-inducing protein 1
++++			K04369	comp184294_c0_seq1	MAP2K2, MEK2	mitogen-activated protein kinase kinase 2 [EC:2.7.12.2]
++++			K04371	comp191825_c1_seq1	MAPK1_3	mitogen-activated protein kinase 1/3 [EC:2.7.11.24]
++++			K04371	comp191825_c2_seq1	MAPK1_3	mitogen-activated protein kinase 1/3 [EC:2.7.11.24]
++++			K04513	comp168089_c0_seq1	RHOA	Ras homolog gene family, member A
++++			K04513	comp198797_c2_seq1	RHOA	Ras homolog gene family, member A
++++			K07861	comp201180_c0_seq1	RAC3	Ras-related C3 botulinum toxin substrate 3
++++			K05735	comp200957_c0_seq1	PAK6	p21-activated kinase 6 [EC:2.7.11.1]
++++			K05737	comp160891_c0_seq1	GIT1	G protein-coupled receptor kinase interactor 1
++++			K04514	comp193561_c0_seq3	ROCK1	Rho-associated protein kinase 1 [EC:2.7.11.1]
++++			K04514	comp193561_c1_seq4	ROCK1	Rho-associated protein kinase 1 [EC:2.7.11.1]
++++			K00907	comp166033_c0_seq1	MYLK	myosin-light-chain kinase [EC:2.7.11.18]
++++			K00907	comp177253_c0_seq1	MYLK	myosin-light-chain kinase [EC:2.7.11.18]
++++			K00907	comp185472_c0_seq1	MYLK	myosin-light-chain kinase [EC:2.7.11.18]
++++			K00907	comp186222_c0_seq1	MYLK	myosin-light-chain kinase [EC:2.7.11.18]
++++			K00907	comp201598_c0_seq2	MYLK	myosin-light-chain kinase [EC:2.7.11.18]
++++			K00907	comp201684_c1_seq1	MYLK	myosin-light-chain kinase [EC:2.7.11.18]
++++			K06269	comp158858_c0_seq1	PPP1C	serine/threonine-protein phosphatase PP1 catalytic subunit [EC:3.1.3.16]
++++			K06269	comp165367_c0_seq1	PPP1C	serine/threonine-protein phosphatase PP1 catalytic subunit [EC:3.1.3.16]
++++			K06269	comp183536_c0_seq1	PPP1C	serine/threonine-protein phosphatase PP1 catalytic subunit [EC:3.1.3.16]
++++			K06269	comp183536_c1_seq2	PPP1C	serine/threonine-protein phosphatase PP1 catalytic subunit [EC:3.1.3.16]
++++			K06270	comp171577_c0_seq1	PPP1R12A, MYPT1	protein phosphatase 1 regulatory subunit 12A
++++			K06270	comp180415_c0_seq1	PPP1R12A, MYPT1	protein phosphatase 1 regulatory subunit 12A
++++			K12329	comp200043_c0_seq1	PPP1R12B, MYPT2	protein phosphatase 1 regulatory subunit 12B
++++			K10351	comp173325_c0_seq2	MYL2	myosin regulatory light chain 2
++++			K10351	comp177270_c0_seq2	MYL2	myosin regulatory light chain 2
++++			K12754	comp180958_c0_seq1	MYL7	myosin regulatory light chain 7
++++			K12757	comp166934_c0_seq1	MYL12	myosin regulatory light chain 12
++++			K12757	comp188861_c0_seq1	MYL12	myosin regulatory light chain 12
++++			K12757	comp192790_c0_seq2	MYL12	myosin regulatory light chain 12
++++			K12757	comp196083_c0_seq1	MYL12	myosin regulatory light chain 12
++++			K12757	comp198668_c0_seq1	MYL12	myosin regulatory light chain 12
++++			K12758	comp178955_c0_seq2	MYLPF	fast skeletal myosin light chain 2
++++			K00889	comp178219_c0_seq1	PIP5K	1-phosphatidylinositol-4-phosphate 5-kinase [EC:2.7.1.68]
++++			K00889	comp189544_c0_seq3	PIP5K	1-phosphatidylinositol-4-phosphate 5-kinase [EC:2.7.1.68]
++++			K00889	comp190895_c0_seq5	PIP5K	1-phosphatidylinositol-4-phosphate 5-kinase [EC:2.7.1.68]
++++			K00920	comp199338_c1_seq5	PIP4K2	1-phosphatidylinositol-5-phosphate 4-kinase [EC:2.7.1.149]
++++			K05746	comp183499_c0_seq1	ENAH, MENA	enabled
++++			K05747	comp181907_c0_seq1	WAS	Wiskott-Aldrich syndrome protein
++++			K05748	comp190942_c0_seq1	WASF2	WAS protein family, member 2
++++			K05749	comp201550_c0_seq1	CYFIP	cytoplasmic FMR1 interacting protein
++++			K05754	comp172434_c0_seq1	ARPC5	actin related protein 2/3 complex, subunit 5
++++			K05755	comp167935_c1_seq1	ARPC4	actin related protein 2/3 complex, subunit 4
++++			K05755	comp183006_c0_seq2	ARPC4	actin related protein 2/3 complex, subunit 4
++++			K05757	comp174537_c0_seq1	ARPC1A_B	actin related protein 2/3 complex, subunit 1A/1B
++++			K05757	comp186258_c1_seq1	ARPC1A_B	actin related protein 2/3 complex, subunit 1A/1B
++++			K05692	comp178331_c0_seq1	ACTB_G1	actin beta/gamma 1
++++			K05692	comp187007_c2_seq1	ACTB_G1	actin beta/gamma 1
++++			K05692	comp195314_c0_seq1	ACTB_G1	actin beta/gamma 1
++++			K05759	comp158540_c0_seq1	PFN	profilin
++++			K05759	comp190909_c0_seq3	PFN	profilin
++++			K05760	comp199995_c0_seq2	PXN	paxillin
++++			K05760	comp199995_c1_seq3	PXN	paxillin
++++			K05760	comp201403_c0_seq6	PXN	paxillin
++++			K08007	comp191256_c0_seq1	VIL2	villin 2 (ezrin)
++++			K05762	comp186910_c0_seq1	RDX	radixin
++++			K05762	comp186910_c1_seq1	RDX	radixin
++++			K05762	comp186910_c2_seq1	RDX	radixin
++++			K05763	comp190819_c0_seq1	MSN	moesin
++++			K05763	comp200680_c0_seq1	MSN	moesin
++++			K05766	comp185543_c0_seq1	SSH	protein phosphatase slingshot [EC:3.1.3.16 3.1.3.48]
++++			K05700	comp187528_c0_seq2	VCL	vinculin
++++			K05700	comp187528_c1_seq1	VCL	vinculin
++++			K05700	comp187528_c2_seq2	VCL	vinculin
++++			K05700	comp199242_c0_seq2	VCL	vinculin
++++			K05768	comp160520_c1_seq6	GSN	gelsolin
++++			K05768	comp187951_c0_seq2	GSN	gelsolin
++++			K05699	comp153896_c0_seq1	ACTN	actinin alpha
++++			K05699	comp171499_c0_seq1	ACTN	actinin alpha
++++			K05699	comp182328_c0_seq2	ACTN	actinin alpha
++++			K05699	comp182796_c0_seq1	ACTN	actinin alpha
++++			K05699	comp192455_c0_seq4	ACTN	actinin alpha
++++			K05699	comp192794_c0_seq1	ACTN	actinin alpha
++++			K05699	comp195263_c1_seq2	ACTN	actinin alpha
++++			K05699	comp195263_c2_seq1	ACTN	actinin alpha
++++			K05699	comp201720_c0_seq3	ACTN	actinin alpha
++++			K05699	comp201720_c2_seq1	ACTN	actinin alpha
++++			K04358	comp220265_c0_seq2	FGF	fibroblast growth factor
++++			K04358	comp220823_c0_seq1	FGF	fibroblast growth factor
++++			K04358	comp220823_c4_seq13	FGF	fibroblast growth factor
++++			K04358	comp223711_c0_seq2	FGF	fibroblast growth factor
++++			K04361	comp225167_c0_seq2	EGFR, ERBB1	epidermal growth factor receptor [EC:2.7.10.1]
++++			K04361	comp225167_c2_seq32	EGFR, ERBB1	epidermal growth factor receptor [EC:2.7.10.1]
++++			K04362	comp219139_c2_seq1	FGFR1	fibroblast growth factor receptor 1 [EC:2.7.10.1]
++++			K04362	comp219139_c3_seq1	FGFR1	fibroblast growth factor receptor 1 [EC:2.7.10.1]
++++			K05093	comp218598_c0_seq5	FGFR2	fibroblast growth factor receptor 2 [EC:2.7.10.1]
++++			K04363	comp221086_c0_seq2	PDGFRA	platelet-derived growth factor receptor alpha [EC:2.7.10.1]
++++			K05089	comp224082_c0_seq3	PDGFRB	platelet-derived growth factor receptor beta [EC:2.7.10.1]
++++			K05717	comp218014_c0_seq9	FN1	fibronectin 1
++++			K05717	comp223211_c0_seq1	FN1	fibronectin 1
++++			K05717	comp223211_c1_seq1	FN1	fibronectin 1
++++			K05717	comp223211_c2_seq1	FN1	fibronectin 1
++++			K05717	comp223211_c3_seq1	FN1	fibronectin 1
++++			K05717	comp223211_c4_seq1	FN1	fibronectin 1
++++			K05717	comp223940_c1_seq7	FN1	fibronectin 1
++++			K05717	comp224707_c1_seq2	FN1	fibronectin 1
++++			K05717	comp226403_c0_seq37	FN1	fibronectin 1
++++			K06480	comp222096_c0_seq1	ITGA1	integrin alpha 1
++++			K06481	comp220343_c0_seq1	ITGA2	integrin alpha 2
++++			K06481	comp221904_c0_seq12	ITGA2	integrin alpha 2
++++			K06482	comp220688_c0_seq1	ITGA3	integrin alpha 3
++++			K06482	comp220688_c2_seq11	ITGA3	integrin alpha 3
++++			K06482	comp225504_c0_seq2	ITGA3	integrin alpha 3
++++			K06483	comp224885_c0_seq3	ITGA4	integrin alpha 4
++++			K06485	comp224365_c0_seq2	ITGA6	integrin alpha 6
++++			K06583	comp224259_c0_seq8	ITGA7	integrin alpha 7
++++			K06584	comp219751_c0_seq5	ITGA8	integrin alpha 8
++++			K06585	comp221338_c0_seq1	ITGA9	integrin alpha 9
++++			K06586	comp225114_c0_seq1	ITGA10	integrin alpha 10
++++			K06487	comp223421_c0_seq1	ITGAV	integrin alpha V
++++			K05718	comp223099_c5_seq3	ITGAL	integrin alpha L
++++			K06462	comp220408_c1_seq9	ITGAX	integrin alpha X
++++			K06462	comp221177_c1_seq7	ITGAX	integrin alpha X
++++			K06524	comp221268_c2_seq32	ITGAE	integrin alpha E
++++			K05719	comp225845_c1_seq2	ITGB1	integrin beta 1
++++			K06464	comp219750_c0_seq4	ITGB2	integrin beta 2
++++			K06464	comp222805_c0_seq2	ITGB2	integrin beta 2
++++			K06525	comp221023_c1_seq2	ITGB4	integrin beta 4
++++			K06588	comp226104_c3_seq5	ITGB5	integrin beta 5
++++			K06591	comp219924_c0_seq3	ITGB8	integrin beta 8
++++			K05725	comp224300_c1_seq46	PTK2, FAK	focal adhesion kinase 1 [EC:2.7.10.2]
++++			K05726	comp224258_c2_seq1	BCAR1, CAS	breast cancer anti-estrogen resistance 1
++++			K05704	comp222840_c0_seq1	SRC	tyrosine-protein kinase Src [EC:2.7.10.2]
++++			K03099	comp225779_c0_seq1	SOS	son of sevenless
++++			K00922	comp222384_c0_seq2	PIK3C	phosphatidylinositol-4,5-bisphosphate 3-kinase [EC:2.7.1.153]
++++			K00922	comp224650_c0_seq2	PIK3C	phosphatidylinositol-4,5-bisphosphate 3-kinase [EC:2.7.1.153]
++++			K02649	comp220852_c3_seq4	PIK3R	phosphoinositide-3-kinase, regulatory subunit
++++			K02649	comp225960_c2_seq2	PIK3R	phosphoinositide-3-kinase, regulatory subunit
++++			K08845	comp224840_c2_seq1	ARAF, ARAF1	A-Raf proto-oncogene serine/threonine-protein kinase [EC:2.7.11.1]
++++			K04366	comp218659_c1_seq1	RAF1	RAF proto-oncogene serine/threonine-protein kinase [EC:2.7.11.1]
++++			K04366	comp221673_c0_seq1	RAF1	RAF proto-oncogene serine/threonine-protein kinase [EC:2.7.11.1]
++++			K04369	comp220811_c1_seq14	MAP2K2, MEK2	mitogen-activated protein kinase kinase 2 [EC:2.7.12.2]
++++			K12330	comp225854_c1_seq6	ARHGEF1	Rho guanine nucleotide exchange factor 1
++++			K07532	comp223242_c1_seq5	ARHGEF12, LARG	Rho guanine nucleotide exchange factor 12
++++			K07532	comp224195_c2_seq14	ARHGEF12, LARG	Rho guanine nucleotide exchange factor 12
++++			K05732	comp225290_c0_seq1	GRLF1	glucocorticoid receptor DNA-binding factor 1
++++			K04513	comp220965_c0_seq1	RHOA	Ras homolog gene family, member A
++++			K04392	comp219470_c0_seq3	RAC1	Ras-related C3 botulinum toxin substrate 1
++++			K04409	comp218236_c0_seq1	PAK1	p21-activated kinase 1 [EC:2.7.11.1]
++++			K04410	comp220868_c2_seq8	PAK2	p21-activated kinase 2 [EC:2.7.11.1]
++++			K04410	comp220868_c4_seq1	PAK2	p21-activated kinase 2 [EC:2.7.11.1]
++++			K05733	comp218236_c4_seq2	PAK3, MRX30	p21-activated kinase 3 [EC:2.7.11.1]
++++			K05733	comp221038_c2_seq1	PAK3, MRX30	p21-activated kinase 3 [EC:2.7.11.1]
++++			K05735	comp218358_c0_seq8	PAK6	p21-activated kinase 6 [EC:2.7.11.1]
++++			K05736	comp223708_c2_seq1	PAK7	p21-activated kinase 7 [EC:2.7.11.1]
++++			K13710	comp224444_c1_seq34	ARHGEF7, PIXB	Rho guanine nucleotide exchange factor 7
++++			K05737	comp221135_c1_seq1	GIT1	G protein-coupled receptor kinase interactor 1
++++			K05737	comp221135_c2_seq2	GIT1	G protein-coupled receptor kinase interactor 1
++++			K05737	comp221135_c3_seq3	GIT1	G protein-coupled receptor kinase interactor 1
++++			K17388	comp224915_c1_seq2	ROCK2	Rho-associated protein kinase 2 [EC:2.7.11.1]
++++			K00907	comp218694_c1_seq28	MYLK	myosin-light-chain kinase [EC:2.7.11.18]
++++			K06270	comp223888_c1_seq1	PPP1R12A, MYPT1	protein phosphatase 1 regulatory subunit 12A
++++			K06270	comp225459_c3_seq5	PPP1R12A, MYPT1	protein phosphatase 1 regulatory subunit 12A
++++			K05740	comp220737_c2_seq1	DIAPH1	diaphanous 1
++++			K05740	comp223184_c0_seq1	DIAPH1	diaphanous 1
++++			K05742	comp222235_c2_seq6	SLC9A1, NHE1	solute carrier family 9 (sodium/hydrogen exchanger), member 1
++++			K00889	comp223122_c2_seq1	PIP5K	1-phosphatidylinositol-4-phosphate 5-kinase [EC:2.7.1.68]
++++			K00889	comp224941_c1_seq13	PIP5K	1-phosphatidylinositol-4-phosphate 5-kinase [EC:2.7.1.68]
++++			K00920	comp218924_c2_seq13	PIP4K2	1-phosphatidylinositol-5-phosphate 4-kinase [EC:2.7.1.149]
++++			K00921	comp224729_c2_seq1	PIKFYVE, FAB1	1-phosphatidylinositol-3-phosphate 5-kinase [EC:2.7.1.150]
++++			K00921	comp224901_c1_seq47	PIKFYVE, FAB1	1-phosphatidylinositol-3-phosphate 5-kinase [EC:2.7.1.150]
++++			K05627	comp220705_c3_seq28	BAIAP2, IRSP53	BAI1-associated protein 2
++++			K05627	comp225018_c0_seq27	BAIAP2, IRSP53	BAI1-associated protein 2
++++			K05746	comp218147_c0_seq8	ENAH, MENA	enabled
++++			K05746	comp221114_c1_seq4	ENAH, MENA	enabled
++++			K05746	comp222134_c0_seq1	ENAH, MENA	enabled
++++			K05749	comp218742_c0_seq3	CYFIP	cytoplasmic FMR1 interacting protein
++++			K05749	comp226301_c1_seq4	CYFIP	cytoplasmic FMR1 interacting protein
++++			K05750	comp222536_c0_seq1	NCKAP1, NAP125	NCK-associated protein 1
++++			K05754	comp218172_c0_seq3	ARPC5	actin related protein 2/3 complex, subunit 5
++++			K05754	comp218172_c1_seq1	ARPC5	actin related protein 2/3 complex, subunit 5
++++			K05754	comp223339_c4_seq1	ARPC5	actin related protein 2/3 complex, subunit 5
++++			K05692	comp223273_c1_seq1	ACTB_G1	actin beta/gamma 1
++++			K05762	comp223824_c1_seq4	RDX	radixin
++++			K16848	comp223215_c2_seq1	IQGAP1	Ras GTPase-activating-like protein IQGAP1
++++			K05767	comp219760_c0_seq3	IQGAP2_3	Ras GTPase-activating-like protein IQGAP2/3
++++			K05767	comp219760_c2_seq3	IQGAP2_3	Ras GTPase-activating-like protein IQGAP2/3
++++			K02085	comp222288_c0_seq1	APC	adenomatosis polyposis coli protein
++++			K02085	comp226274_c0_seq1	APC	adenomatosis polyposis coli protein
++++			K05769	comp221720_c0_seq1	ARHGEF4, ASEF	Rho guanine nucleotide exchange factor 4
++++			K04391	comp241640_c0_seq1	CD14	CD14 antigen
++++			K04358	comp228941_c0_seq1	FGF	fibroblast growth factor
++++			K04358	comp236579_c0_seq1	FGF	fibroblast growth factor
++++			K04358	comp249343_c0_seq1	FGF	fibroblast growth factor
++++			K04358	comp254150_c0_seq1	FGF	fibroblast growth factor
++++			K04358	comp265833_c0_seq1	FGF	fibroblast growth factor
++++			K05450	comp255909_c0_seq1	PDGFC_D	platelet derived growth factor C/D
++++			K05450	comp267399_c0_seq1	PDGFC_D	platelet derived growth factor C/D
++++			K05717	comp226740_c0_seq1	FN1	fibronectin 1
++++			K05717	comp251938_c0_seq1	FN1	fibronectin 1
++++			K06481	comp240019_c0_seq1	ITGA2	integrin alpha 2
++++			K06587	comp249925_c0_seq1	ITGA11	integrin alpha 11
++++			K06587	comp256056_c0_seq1	ITGA11	integrin alpha 11
++++			K06587	comp267058_c0_seq1	ITGA11	integrin alpha 11
++++			K06462	comp238426_c0_seq1	ITGAX	integrin alpha X
++++			K06462	comp263080_c0_seq1	ITGAX	integrin alpha X
++++			K05719	comp271239_c0_seq1	ITGB1	integrin beta 1
++++			K06525	comp257086_c0_seq1	ITGB4	integrin beta 4
++++			K04130	comp247982_c0_seq1	CHRM2	muscarinic acetylcholine receptor M2
++++			K04130	comp270691_c0_seq1	CHRM2	muscarinic acetylcholine receptor M2
++++			K05720	comp270687_c0_seq1	FGD1	FYVE, RhoGEF and PH domain containing 1
++++			K03099	comp227735_c0_seq1	SOS	son of sevenless
++++			K03099	comp252482_c0_seq1	SOS	son of sevenless
++++			K07827	comp227455_c0_seq1	KRAS, KRAS2	GTPase KRas
++++			K00922	comp261085_c0_seq1	PIK3C	phosphatidylinositol-4,5-bisphosphate 3-kinase [EC:2.7.1.153]
++++			K05731	comp226683_c3_seq10	TIAM1	T-lymphoma invasion and metastasis-inducing protein 1
++++			K04369	comp255046_c0_seq1	MAP2K2, MEK2	mitogen-activated protein kinase kinase 2 [EC:2.7.12.2]
++++			K04371	comp256050_c0_seq1	MAPK1_3	mitogen-activated protein kinase 1/3 [EC:2.7.11.24]
++++			K04392	comp265943_c0_seq1	RAC1	Ras-related C3 botulinum toxin substrate 1
++++			K07860	comp244833_c0_seq1	RAC2	Ras-related C3 botulinum toxin substrate 2
++++			K04393	comp242557_c0_seq1	CDC42	cell division control protein 42
++++			K04393	comp245127_c0_seq1	CDC42	cell division control protein 42
++++			K04393	comp256234_c0_seq1	CDC42	cell division control protein 42
++++			K05734	comp277704_c0_seq1	PAK4	p21-activated kinase 4 [EC:2.7.11.1]
++++			K13710	comp274033_c0_seq1	ARHGEF7, PIXB	Rho guanine nucleotide exchange factor 7
++++			K00907	comp281417_c0_seq1	MYLK	myosin-light-chain kinase [EC:2.7.11.18]
++++			K06269	comp232061_c0_seq1	PPP1C	serine/threonine-protein phosphatase PP1 catalytic subunit [EC:3.1.3.16]
++++			K06269	comp235958_c0_seq1	PPP1C	serine/threonine-protein phosphatase PP1 catalytic subunit [EC:3.1.3.16]
++++			K06269	comp247193_c0_seq1	PPP1C	serine/threonine-protein phosphatase PP1 catalytic subunit [EC:3.1.3.16]
++++			K06269	comp263155_c0_seq1	PPP1C	serine/threonine-protein phosphatase PP1 catalytic subunit [EC:3.1.3.16]
++++			K06269	comp272899_c0_seq1	PPP1C	serine/threonine-protein phosphatase PP1 catalytic subunit [EC:3.1.3.16]
++++			K06269	comp275125_c0_seq1	PPP1C	serine/threonine-protein phosphatase PP1 catalytic subunit [EC:3.1.3.16]
++++			K06269	comp275696_c0_seq1	PPP1C	serine/threonine-protein phosphatase PP1 catalytic subunit [EC:3.1.3.16]
++++			K06269	comp275733_c0_seq1	PPP1C	serine/threonine-protein phosphatase PP1 catalytic subunit [EC:3.1.3.16]
++++			K06269	comp283120_c0_seq1	PPP1C	serine/threonine-protein phosphatase PP1 catalytic subunit [EC:3.1.3.16]
++++			K06270	comp240427_c0_seq1	PPP1R12A, MYPT1	protein phosphatase 1 regulatory subunit 12A
++++			K12758	comp266891_c0_seq1	MYLPF	fast skeletal myosin light chain 2
++++			K05747	comp261904_c0_seq1	WAS	Wiskott-Aldrich syndrome protein
++++			K05749	comp270616_c0_seq1	CYFIP	cytoplasmic FMR1 interacting protein
++++			K05752	comp252975_c0_seq1	C3ORF10, HSPC300	chromosome 3 open reading frame 10
++++			K05754	comp241697_c0_seq1	ARPC5	actin related protein 2/3 complex, subunit 5
++++			K05754	comp259688_c0_seq1	ARPC5	actin related protein 2/3 complex, subunit 5
++++			K05756	comp234962_c0_seq1	ARPC3	actin related protein 2/3 complex, subunit 3
++++			K05757	comp253483_c0_seq1	ARPC1A_B	actin related protein 2/3 complex, subunit 1A/1B
++++			K05757	comp279093_c0_seq1	ARPC1A_B	actin related protein 2/3 complex, subunit 1A/1B
++++			K05758	comp245410_c0_seq1	ARPC2	actin related protein 2/3 complex, subunit 2
++++			K05759	comp227086_c0_seq1	PFN	profilin
++++			K05759	comp240994_c0_seq1	PFN	profilin
++++			K05759	comp241579_c0_seq1	PFN	profilin
++++			K05759	comp251591_c0_seq1	PFN	profilin
++++			K05760	comp286405_c0_seq1	PXN	paxillin
++++			K08007	comp238934_c0_seq1	VIL2	villin 2 (ezrin)
++++			K05765	comp235806_c0_seq1	CFL	cofilin
++++			K05765	comp242720_c0_seq1	CFL	cofilin
++++			K05765	comp278330_c0_seq1	CFL	cofilin
++++			K05767	comp226737_c1_seq2	IQGAP2_3	Ras GTPase-activating-like protein IQGAP2/3
++++			K05767	comp251421_c0_seq1	IQGAP2_3	Ras GTPase-activating-like protein IQGAP2/3
++++			K05767	comp262210_c0_seq1	IQGAP2_3	Ras GTPase-activating-like protein IQGAP2/3
++++			K05768	comp229104_c0_seq1	GSN	gelsolin
++++			K05768	comp234896_c0_seq1	GSN	gelsolin
++++			K05768	comp240122_c0_seq1	GSN	gelsolin
++++			K05768	comp254864_c0_seq1	GSN	gelsolin
++++			K05768	comp261276_c0_seq1	GSN	gelsolin
++++			K05699	comp244723_c0_seq1	ACTN	actinin alpha
++++			K05699	comp251727_c0_seq1	ACTN	actinin alpha
++++			K05699	comp283831_c0_seq1	ACTN	actinin alpha
++++			K04391	comp386606_c0_seq1	CD14	CD14 antigen
++++			K04358	comp304352_c0_seq1	FGF	fibroblast growth factor
++++			K04358	comp325547_c0_seq1	FGF	fibroblast growth factor
++++			K05093	comp316782_c0_seq1	FGFR2	fibroblast growth factor receptor 2 [EC:2.7.10.1]
[truncated: 69,212 more rows]
