# Supplementary material for: Transcriptome analysis of the brain provides insights into the regulatory mechanism for Coilia nasus migration
Source: BMC Genomics. 2020 Jun 18;21:410. doi: 10.1186/s12864-020-06816-3 (PMC7302372; doi:10.1186/s12864-020-06816-3)
Supplement: Supplementary file 5 — Additional file 5 Appendix file 5: Table S4: FPKM of DEGs in the control and stressed group. [file 12864_2020_6816_MOESM5_ESM.xlsx]

## Sheet: FPKM of control and stress
id	C1	C2	C3	E1	E2	E3
comp100242_c0_seq1	0	0	0	3.81909	1.65489	2.26598
comp100272_c0_seq1	0	1.30163	1.32219	1.91107	3.7293	3.61847
comp100275_c0_seq1	0	0	0	2.06427	3.89457	3.98746
comp100450_c0_seq1	2.21244	0	0	6.24006	4.89561	6.2359
comp100622_c0_seq2	0	0	0	1.04792	0.651278	0
comp100811_c0_seq1	1.1937	0	2.28618	4.14006	0	0
comp100855_c0_seq1	0	0	0	20.3325	0	0
comp101431_c0_seq1	0	0	0	0.961849	0	0
comp101632_c0_seq1	0	3.11127	0	0	0	0.134576
comp101890_c1_seq1	0	0	0	0	0	0
comp101981_c1_seq1	0	1.25162	0	0	0	0
comp102141_c0_seq2	0.0689689	0.0726316	0.284739	1.72454	0.0722136	0
comp102417_c0_seq1	0.405778	0.788489	0.782228	2.90289	2.12228	0
comp102674_c0_seq1	0	0	0	0.0908641	0	0.107941
comp102724_c0_seq1	1.30536	12.544	7.19257	1.08307	30.2955	13.6787
comp102776_c0_seq1	0	0.804252	1.59643	0	0	0
comp102789_c0_seq1	0.713474	1.67471	0.719207	2.67144	2.25855	0.781565
comp102924_c0_seq2	0	0.661704	0	2.31791	0	0
comp103029_c0_seq1	0	0.938037	0	5.08732	0	0
comp103044_c0_seq2	0	0	0.955269	0	0	0
comp103046_c0_seq1	0	0	0.831309	5.03131	0	0
comp103135_c0_seq1	0	0	0	0	0	0
comp103207_c0_seq1	0	0	0.0688455	1.0076	0.22877	0.160648
comp103215_c0_seq1	4.7739	4.63077	4.98372	0	0	0
comp103292_c0_seq2	0	0	0	0	0	0
comp103630_c0_seq1	0	0	0.140384	2.51728	0.297738	0
comp103984_c0_seq2	0	0.199908	0	1.19826	0.202164	0
comp104267_c0_seq1	0	0.0251473	0.0716419	0.504776	0.446172	0.507735
comp104351_c0_seq2	0	0	0.475477	2.82627	0	0
comp10447_c0_seq1	0	0.927119	0	0	0	0
comp104656_c0_seq2	0.630673	0.394596	0.307905	0.241977	0.918791	0.260279
comp104723_c0_seq1	0	0	0	0	0	0
comp105183_c0_seq1	0	0	0	2.65384	0	0
comp105337_c0_seq2	0.189094	0.293968	0.343852	2.01081	0.192373	0
comp105578_c0_seq1	0	0.831854	0	3.15168	2.56896	2.98651
comp105704_c0_seq1	0	0	0	3.38566	0	0
comp105770_c0_seq1	4.12223	1.35937	2.67666	2.65897	3.39442	2.67256
comp106129_c0_seq1	0	0	0	0.989216	0	0
comp106191_c0_seq2	0.313385	0.629947	0	1.23276	1.39373	1.32187
comp106220_c0_seq1	0.493459	3.30322	0.962778	6.51464	7.14601	0.551265
comp106338_c0_seq1	0.655157	0.387493	0	2.12228	0.156225	0
comp106343_c0_seq1	0.953951	0	0	0	0.002356	0.014568
comp106352_c0_seq1	0.450052	0	0	2.31979	0	0.0875216
comp106419_c0_seq1	2.024	1.33626	4.9091	3.65501	5.93044	0.994128
comp106470_c0_seq1	0	5.86578	2.53591	0	0	0
comp106539_c0_seq2	0.870495	0.853757	0	0	0.00234563	0
comp106789_c0_seq1	0.21787	0.370049	2.18976	0	0	0
comp106833_c0_seq1	0	0	0.32305	2.52474	0.670347	0.51957
comp107067_c0_seq1	0	0.179806	0	0	0.000231	0.001256
comp107159_c0_seq1	0.613349	0	0	2.67893	1.86955	2.01236
comp107291_c0_seq1	1.53312	0.503795	0	0	0	0
comp107294_c0_seq1	0	0	2.39131	0	0.001425	0.001542
comp107361_c0_seq1	2.56599	2.56184	1.95478	0	0	0
comp107377_c0_seq1	0	0	0	0.773549	0	0.0434597
comp107394_c0_seq1	0	0	0.386716	0	0	0
comp107432_c0_seq1	0	0	0	0	0	0
comp107448_c0_seq1	0	0	0	0	0	0
comp107505_c0_seq1	0.477427	1.66341	0	0	0.001235	0.000145
comp107739_c0_seq1	0	1.23237	0	4.52193	0	0
comp108076_c0_seq2	0.359371	0.363122	0	0	0	0.012345
comp108163_c0_seq1	0	0	0	0	0	0
comp108230_c1_seq1	0.0898899	0	0.389609	0.250183	0	0
comp10865_c0_seq1	0	0	0	0	0	0
comp108727_c0_seq1	1.6223	0	0	0	0	0
comp109055_c0_seq4	0	0	0	0.100998	0	0.217601
comp109117_c0_seq1	0.238817	0.230601	0.460672	0	0.004578	0.001245
comp109144_c0_seq1	2.82675	1.70877	0	0	0	0
comp10915_c0_seq1	0	0	0	0	0	0
comp109292_c0_seq1	0.299516	0.575342	0.279415	0	0	0
comp109307_c0_seq1	0	0	0	0	0	0
comp109356_c0_seq1	0	0.567462	1.249	0	0.012345	0
comp109384_c0_seq2	0	0.619366	0.201711	0	0	0
comp109407_c0_seq1	0	2.40879	1.71459	0	0	0
comp109452_c0_seq1	0	0.156759	0	1.01936	0	0
comp109990_c0_seq1	0	0	0	0	0	0
comp110156_c0_seq1	0.375333	0	0.186968	0	0	0.220177
comp110181_c0_seq1	0.575263	0	0	1.8993	0	0
comp110638_c0_seq1	6.52303	0	4.00102	4.34819	2.82377	10.9211
comp110854_c0_seq2	0.117744	0	0.350928	1.46881	0	0.134747
comp110886_c0_seq1	0	1.36451	0.335448	2.74228	0	0.365294
comp110898_c0_seq1	0	0	0	0	0	0
comp111292_c0_seq2	0.795675	0	0.812044	0	0	0
comp111326_c0_seq1	0.592558	0.477763	0.772522	0	0	0
comp112229_c0_seq1	0	0.114718	0.336833	2.26473	1.06163	0
comp112265_c0_seq1	0	0	0	4.26285	0	0
comp112403_c0_seq1	0	0	0	0	0	0
comp112430_c0_seq1	0	0	0	0	0	0
comp112530_c0_seq1	0.595328	0	0	3.32581	0.630944	0
comp112737_c0_seq1	4.21426	1.9774	0	0	0.213546	0
comp112829_c0_seq1	0	0.0617074	0	0	0	0
comp113009_c0_seq1	0.147165	0.292774	0.142647	1.79791	0.45081	0.479272
comp113032_c0_seq1	0	0.841006	0	3.12391	0	0
comp113295_c0_seq1	0	0	0.624182	0.106949	0	0
comp113506_c0_seq1	0	0	0	0	0	0
comp113808_c0_seq1	0	0	0.390625	0.895177	0	0
comp114003_c0_seq1	3.66497	3.88556	0.312796	0	0.004521	0
comp114438_c0_seq1	0	0.229217	0.223494	2.9135	0.481543	1.58271
comp114482_c0_seq1	0	0	0	0	0	0.001542
comp114570_c0_seq1	1.42478	0.549649	0.947765	0	0.117544	0
comp114599_c0_seq1	0.0809159	2.64715	0.955339	1.15759	0.768734	0
comp115110_c0_seq1	0.215573	0.221886	0	0	0.231918	0.373438
comp115380_c0_seq1	0	0	2.09064	4.33832	1.16321	0
comp115427_c0_seq1	0	0	0	1.51314	0	0
comp115455_c0_seq1	0	1.74806	0	0	0.012376	0
comp115706_c0_seq1	1.86211	2.85637	0	0	0	0
comp115879_c0_seq1	0	0	0	3.10788	0	0
comp115910_c0_seq1	0	0	0	1.8596	0	0
comp116011_c0_seq2	0	0.210508	0.209757	0	0	0
comp116089_c0_seq1	0	0	0.124612	3.66664	0.137527	0
comp116106_c0_seq1	0.612556	8.96621	4.08101	0	0	0
comp116200_c0_seq2	0	0.090279	0.493553	0.63483	0	0
comp116723_c0_seq1	0.192666	2.01624	0.680158	0.299475	2.04339	2.23472
comp116881_c0_seq1	4.24712	0.864585	2.80475	0	0	0
comp116913_c0_seq1	0	0	0	6.04947	0	0
comp117104_c0_seq1	0	0.0784188	0	1.85907	0.0533144	0
comp117325_c0_seq1	0.33215	0.644958	0.307924	0.333677	0	2.60045
comp117591_c0_seq1	0	0.422653	1.42586	0	0.112312	0.213542
comp117654_c0_seq1	0	2.64537	0.909682	0	0	0
comp117786_c0_seq1	0.459234	0.258649	0.523667	1.03364	0.10144	0.148218
comp117807_c0_seq1	0	0	0	5.59765	0	0
comp117817_c0_seq1	0	0	0	0	0	0
comp118090_c0_seq1	0.775806	1.49813	0.772878	0	0.217589	0.124521
comp118706_c0_seq1	0	0	0.0785607	0	0	0
comp119314_c0_seq1	0	0.743862	2.24739	2.7612	0.753246	0.759446
comp119374_c0_seq1	0	6.19555	3.78139	0	0	0
comp119447_c0_seq1	0.2882	1.4808	0.218211	1.25422	0.0745666	0.233739
comp119549_c0_seq1	0	0	0.32552	0	0.539705	0.213569
comp119611_c0_seq1	0	0	0	0	0	0
comp120125_c0_seq1	1.99158	0.307842	0	0.302623	1.33442	1.42593
comp120129_c0_seq1	0.95432	0	0	1.52222	0	0.315901
comp120207_c0_seq1	0.0579041	1.04166	0.476642	0	0.12184	0.0634008
comp120277_c0_seq1	0	0.871215	0	0	0.383845	0.78449
comp120385_c0_seq1	1.25544	2.12132	0.608703	0	0.450203	0
comp120570_c0_seq1	0	0	6.07154	2.47512	10.5885	7.04141
comp120671_c0_seq1	0.716999	0.23568	0.232733	0	0	0.776235
comp120733_c0_seq1	0.13183	0.208335	0	0	0.204097	0.213592
comp120785_c0_seq1	2.52664	4.75198	1.20504	0	0.214578	0
comp121059_c0_seq1	0	0	1.4023	0	0	0
comp121090_c0_seq1	0	0	0	0	0	0
comp121436_c0_seq1	0.408593	0.327375	0.953877	0.0833833	0.343322	0.636198
comp121651_c0_seq2	0.223526	0.81579	0.875731	0	0.356984	0
comp121821_c0_seq2	0	0	0	4.05106	0	0
comp122183_c0_seq1	0.533206	0	0.516779	0	0.123546	0.548213
comp123053_c0_seq1	0	0.324783	0	0	0	0
comp123305_c0_seq1	0	1.1691	1.26454	0	0	0
comp123534_c0_seq1	0	0	0	4.18001	0	0
comp12376_c0_seq1	0.12514	0	0	0	0	0.131506
comp123926_c0_seq1	0	0.681663	0	3.49083	0.761182	0.408692
comp124097_c0_seq2	1.25125	7.74897	0	5.42473	3.90505	0
comp124268_c0_seq1	0	1.21782	1.59153	2.98131	1.34791	0.960408
comp124305_c0_seq1	0	0.14755	0	4.13968	0	0
comp124631_c0_seq2	2.02685	3.87404	2.03117	0	0.531245	0.315623
comp124792_c0_seq1	0	0	1.56299	12.2366	0.773994	0.865068
comp125143_c0_seq2	0.603364	0	0	0	0.31643	0.66741
comp125179_c0_seq1	0	0.738481	0	2.25885	0	0
comp125214_c0_seq1	5.50795	2.47312	2.24161	0.908192	2.58115	4.17887
comp125224_c0_seq1	0	0.585569	0	4.21283	0	0
comp125261_c0_seq1	0.457612	0	0.890975	2.808	0.708321	1.26464
comp125266_c0_seq4	0.414522	0.302852	0.487558	0.118718	0.423774	0.228301
comp125314_c0_seq1	0	0	0	0	0	0
comp125481_c0_seq1	0	0	0	5.14689	0	0
comp125776_c0_seq1	0.551972	0.280861	0	1.98593	2.37897	0.316872
comp125867_c0_seq1	3.01635	2.14263	1.1023	13.4401	4.50344	1.24783
comp125869_c0_seq1	0	1.00671	0.166629	0	0	0.540031
comp126219_c0_seq2	0.204525	0.419855	0.204976	5.70235	0.433264	1.01143
comp126372_c0_seq1	10.0698	1.16937	2.607	0.836361	0.247455	5.86815
comp126431_c0_seq1	0	0	0.147478	0	0	0
comp126511_c0_seq1	0	0.902125	0.918975	5.52811	1.08924	0
comp126557_c0_seq1	0.41907	0	0	3.44361	0	0
comp126563_c0_seq1	1.69199	2.16149	0	0	0	0
comp126971_c0_seq1	0	0	0	13.0181	0	0
comp12707_c0_seq1	0	3.53206	0	0	0	0
comp127481_c0_seq1	0.56699	0	0	0	0	0
comp127481_c1_seq1	1.13406	0	1.06764	0	0	0
comp127632_c0_seq1	0.584232	0.564278	0.608254	0	0	0
comp128012_c0_seq1	1.44025	0.620771	0.635859	3.76937	0	0.318479
comp128141_c0_seq1	0	0	0	1.25397	0	0
comp128215_c0_seq2	0	1.88147	1.32436	3.33608	2.7871	2.25699
comp128355_c0_seq1	0	0.602173	0	0	0	0
comp128390_c0_seq2	2.01665	1.89791	2.16777	0	0	0
comp128531_c0_seq2	0.810076	1.16446	1.14516	0	0	0
comp128586_c0_seq1	9.66768	0	0	0	0.196152	0.520948
comp128586_c1_seq1	9.35822	0	0	0	0	0.712119
comp128607_c0_seq1	0	4.01409	2.43192	0	0	0
comp128866_c0_seq1	0	0.221901	3.00557	3.96358	2.50846	2.90716
comp129129_c0_seq1	0	0	0	3.31971	0.914559	0
comp129237_c0_seq1	1.89958	3.85319	2.68874	0	0	0
comp129485_c0_seq1	0	0	0	2.07465	0	0
comp129807_c0_seq1	0	0.468666	1.45506	0	0	0
comp130011_c0_seq1	0	0	0	2.20458	0	0
comp130133_c0_seq1	3.45885	2.38869	5.69704	19.4722	13.7725	12.5878
comp130173_c0_seq1	0	2.90514	0	0	0	0
comp130462_c0_seq1	0.416141	1.87925	1.01354	0.626741	3.56817	2.6893
comp130472_c0_seq1	5.16991	0	0.818175	2.71641	3.82871	1.936
comp130515_c0_seq1	0	0	0	0	0	0
comp130575_c0_seq1	0	4.79064	2.54687	0	0	0
comp130605_c0_seq1	0	0.258117	0.373148	0.123579	0	0.136788
comp130627_c0_seq1	0	0.689733	0.497285	0	0.184181	0.199333
comp130643_c0_seq1	0	0	0	1.07472	0	0
comp130680_c0_seq1	0.981368	0.963383	0.857034	3.51004	2.88893	1.77281
comp130685_c0_seq4	1.61157	2.00901	0	0	0.53256	0.315426
comp13074_c0_seq1	0	0	0	2.54481	0.489535	1.01973
comp130819_c0_seq1	0	0	0	0	0	0
comp130914_c0_seq1	6.93155	0	0.107499	0	0.115778	0
comp130935_c0_seq1	0	1.43271	4.48994	0	0	0
comp131242_c0_seq1	0.0715918	0.0968353	0	0.689663	0.048838	0.0760688
comp13130_c0_seq2	0	0	0	0	0	0
comp131377_c0_seq2	0.843179	0	3.38157	0.614731	1.33553	1.35272
comp131455_c0_seq1	0.806716	0.678733	0.912487	0.13825	0.293144	1.41092
comp131693_c0_seq1	0	0	0	2.72235	0	0
comp131727_c0_seq1	0	0	0	1.47639	0	0
comp132187_c0_seq1	2.22131	1.04538	2.21928	0	0	0
comp132194_c0_seq1	3.64549	5.80729	2.19037	0	0	0
comp132517_c0_seq1	0	1.03698	0	0	0	0.607425
comp132713_c0_seq1	0	0	0	0	0	0
comp132723_c0_seq1	0	0	0.0281261	3.34547	0	0
comp133001_c0_seq1	7.15095	6.17856	9.66278	3.51925	5.48928	6.73268
comp133084_c0_seq1	2.07003	5.0171	2.57544	0	0.523175	0.262426
comp133085_c0_seq1	0.740627	0.767685	0.593361	2.42939	0.163366	0.252888
comp133173_c0_seq1	0.0710805	0	0.345985	1.46768	0	0
comp133268_c0_seq1	0	0	0	1.92695	0	0
comp133475_c0_seq1	2.21822	13.422	0.714354	7.81912	7.23996	5.27745
comp133652_c0_seq1	0	0.103332	0	0	0	0
comp133725_c0_seq1	0.623578	0.780744	0.613751	11.1721	2.37736	2.03502
comp133732_c1_seq1	0	0	0	4.27262	0	0
comp133750_c0_seq1	3.63227	10.0789	3.47786	5.36333	5.64289	1.02251
comp133847_c0_seq1	186.234	193.438	210.265	271.157	192.898	261.635
comp133864_c0_seq1	7.61589	7.4901	8.48127	8.27924	6.34266	3.12244
comp133895_c0_seq1	24.9087	17.2813	11.6435	9.08681	2.88246	1.84713
comp133921_c0_seq1	2.80768	4.50727	5.80947	0	0	0
comp134029_c0_seq1	0.855914	0	0.855741	0	0	0
comp134203_c0_seq1	0.637646	0.308023	1.21264	0	0	0.357729
comp134381_c0_seq1	26.9575	0	0	0	0.117446	0
comp134556_c0_seq1	0	0.936608	0	4.65348	0	0
comp134671_c0_seq1	0	2.1326	2.88788	3.61626	2.30084	1.62696
comp134796_c0_seq1	0.679695	0.184965	0.543577	0	0.484653	0.720486
comp135003_c0_seq1	0	0	1.50238	0	0	0
comp135037_c0_seq1	1.75109	1.3599	0.898892	0.0416741	2.44012	2.69511
comp135042_c0_seq1	0	0.187663	0	0	0	0
comp135070_c0_seq1	0	0	4.65709	0	0	0
comp135184_c0_seq2	0	2.14364	0	0	0	0
comp135263_c0_seq1	5.65698	5.13507	1.84807	6.58927	7.99376	7.75899
comp135344_c0_seq1	0.0885124	0	0	12.9575	0	0.196508
comp135715_c0_seq1	0	0	0	13.6951	0	0
comp135715_c1_seq1	0.465864	0	0	7.45013	0.0987187	0.105296
comp135727_c0_seq1	0	0	0.0496932	0	0	0
comp135739_c0_seq1	5.0392	2.10467	4.54844	8.30774	0.745873	3.19767
comp135930_c0_seq1	1.05429	0.608103	0.375813	0.411523	0.943379	1.64712
comp135943_c0_seq1	2.91414	3.25602	3.82542	26.3344	5.01996	3.81197
comp136159_c0_seq1	21.4034	13.1171	10.3798	19.9103	8.97349	22.5677
comp136313_c0_seq1	0.0711264	0.625518	2.16733	0.0468195	0.0494529	0.156679
comp136381_c0_seq3	0.0929827	0.194526	1.2237	0.0503967	0	0.0522684
comp136551_c0_seq1	1.52467	1.01368	1.01057	0	0.258925	0
comp136579_c0_seq1	0.897395	0.265062	0.758214	0.132968	1.1045	0.88954
comp136610_c0_seq2	3.16562	0.852224	1.65634	0	0	0.385663
comp136619_c0_seq1	4.40469	5.05577	0	0	0	0
comp136718_c0_seq1	0.0817586	0	0.0830588	0	0.351253	0.747313
comp136804_c0_seq1	0.364644	0	0.0902352	14.8911	0.0975889	0
comp136949_c0_seq1	0.580294	0.0985434	0.0962497	0	0.221915	0.154774
comp137003_c0_seq1	0	0	0	0	0	0
comp137081_c0_seq1	0	2.5537	0.911931	0	0	0
comp137149_c0_seq1	0.0833284	0	0.165766	2.21932	0.617124	0.476295
comp137184_c0_seq1	0	0	0	19.9584	0	0
comp137217_c0_seq1	0	0	0	0	0	0
comp137225_c0_seq1	0	0	0.676191	0	0	0.778292
comp137434_c0_seq1	0	0	0	0	0	0
comp137474_c1_seq1	1.03211	1.98707	0	4.13903	1.03816	2.14615
comp137835_c0_seq1	0.382254	0	0	0	0	0
comp137922_c0_seq2	8.29227	7.7965	6.56129	0	0	0
comp137957_c0_seq1	0	0	0	1.41778	0	0
comp138070_c0_seq1	1.85707	2.04431	0.285828	5.28934	0	1.56187
comp138430_c0_seq1	0	0	0	3.16438	0	0
comp138478_c0_seq1	0	0	0	2.5255	0.0357432	0
comp138536_c0_seq1	0	0	0.0550563	1.54946	0.0583305	0
comp138650_c1_seq1	0	0	0.427062	0	0	0
comp138737_c0_seq1	2.12301	0	2.2053	12.3514	0	1.60997
comp138771_c0_seq2	0.914146	0.384856	0.299816	2.52998	1.51312	0.76106
comp138825_c0_seq1	2.32696	0.632427	1.21826	0.929078	0.921111	1.72864
comp138832_c0_seq2	0	0	0	2.53676	0	0
comp138975_c0_seq1	0.205666	0.100654	0	0.0918582	0	0.221535
comp138975_c1_seq1	0.0799745	0	0.0824604	0.0794903	0	0.160969
comp139004_c0_seq1	0	0	0	3.14512	0	0
comp139257_c0_seq1	0.288447	0	0.879042	0.269023	0.597184	0
comp13930_c0_seq1	0	0	0	5.20782	0	0
comp139304_c0_seq1	0	0	0	4.90254	0	0
comp139353_c0_seq1	0	0	0	0	0	0
comp139369_c0_seq1	0.12975	1.06527	0.769034	6.49206	2.24775	0.586022
comp139502_c0_seq1	0	0	0	0	0	0
comp139541_c0_seq1	0	16.4676	0	7.67255	0	0
comp139593_c0_seq1	11.0151	8.20614	8.66522	8.87947	12.8375	36.8921
comp139644_c0_seq1	0.789552	0.205769	0	11.679	0	0.690734
comp139854_c0_seq1	3.93894	6.05153	1.25662	33.1482	2.89176	2.35397
comp139858_c0_seq1	0	0.550181	0	3.21956	1.11719	0.574493
comp139862_c0_seq1	1.06049	0.490925	2.86834	2.6743	2.81918	0
comp139919_c0_seq1	1.07496	2.03078	3.68055	0.403071	5.39225	7.45171
comp139960_c0_seq1	0	0.172089	0.3343	2.0351	0.178119	0
comp140092_c0_seq1	0	0	0	3.47876	0	0
comp140107_c0_seq2	0.304214	0.838345	0.889602	0	0	0.645205
comp140253_c0_seq1	0	0.969766	1.59814	0	0.312452	0
comp140294_c1_seq1	0	0	0	4.05847	0	1.32687
comp140354_c0_seq1	17.559	8.35452	11.746	4.58849	22.6274	30.67
comp140375_c0_seq1	0	0	0	0	0	0.427175
comp140402_c1_seq1	0.116809	0.45987	0.109621	0	0.244289	0.253933
comp140407_c0_seq1	0	0	0	0	0	0
comp140556_c0_seq1	2.62222	0.832433	0	0	0	0
comp140838_c0_seq2	0	0	0	0	0.0486288	0
comp140918_c0_seq2	0.170524	0.172636	0.170807	2.10413	0	0.177232
comp141150_c0_seq1	35.0045	6.17022	6.02662	6.51685	0.999849	24.7891
comp141251_c0_seq1	0.428534	0.440068	0	0	0	0.514026
comp141270_c0_seq1	0	0	0	0	0.228555	0.241834
comp141396_c0_seq1	0	0.75851	0	0	0	0
comp141431_c1_seq1	3.16615	4.91538	5.9427	5.29166	9.15225	3.98724
comp141566_c0_seq1	9.37567	8.89377	16.3518	6.7651	0.125481	13.4916
comp141701_c0_seq1	9.16453	4.48996	12.8857	43.8307	32.5818	34.8617
comp141776_c0_seq3	0	0	0.0468027	1.83004	0	0
comp141785_c0_seq2	0.115335	0	0.237879	3.90585	0	0.245732
comp141988_c0_seq1	0	0	0	0	0	0
comp141993_c0_seq1	0.264745	0.134405	0.260481	2.09913	0.288871	0.157444
comp142055_c0_seq1	4.48204	6.98567	3.13573	24.4575	5.82364	1.26285
comp142111_c0_seq1	0	1.79323	1.86424	5.72301	2.14954	2.32756
comp142133_c0_seq1	0	0	0	2.11432	0	0
comp142217_c0_seq1	0.57084	0.72887	0.871487	0.21274	0.288294	1.79309
comp142283_c0_seq1	0	0	0	1.53933	0	0
comp142322_c0_seq1	0	0	0	0	0	0
comp142326_c0_seq1	0	0.217219	0	0	0.042835	0.044261
comp142423_c0_seq1	0.854806	0	1.69834	0	0	0
comp142483_c0_seq1	3.55228	0	0	0	0.294525	0
comp142486_c0_seq1	1.39965	0.460774	1.86912	0	0	0
comp142554_c0_seq1	0	0	0	2.43577	0.243689	0
comp142864_c0_seq1	0	0	0	0	0	0
comp143114_c0_seq1	0.83719	0	0.85467	0	0	0
comp143351_c1_seq1	3.21061	3.03308	4.81917	0	0	0.880676
comp143661_c0_seq1	1.00662	0	0	11.3162	1.05954	0
comp143989_c2_seq2	0	0	0	2.59258	0.396625	0
comp144134_c0_seq1	1.04341	0	1.05247	0	0	0
comp144261_c0_seq1	1.08261	6.42471	1.08608	0	0	0
comp144310_c0_seq1	0.487594	0.401021	0.384939	0	0.207256	0.331908
comp144411_c0_seq1	0.555387	0	0.556172	10.8209	0	0
comp144435_c0_seq7	0	0.0916349	0	5.04532	0	0.0473789
comp144507_c0_seq1	8.38119	1.81851	0.479472	0.661948	0.974869	4.47407
comp144537_c0_seq4	1.88242	0.918598	6.38093	0.25386	0.847269	1.08997
comp144601_c0_seq1	5.95183	4.81203	2.1923	13.2935	9.26331	10.5471
comp144629_c0_seq1	0.678976	0	0	0	0	0
comp144689_c0_seq1	0	0	0	3.47849	0	0
comp144832_c0_seq1	2.28988	3.16516	4.07454	8.59909	4.86685	2.3129
comp144940_c0_seq1	0	0	0	6.80689	0	0
comp145061_c0_seq2	28.6077	67.785	48.7	181.648	63.8479	71.3643
comp145085_c0_seq1	4.64547	1.0156	0.608968	0.839961	0	3.7509
comp145102_c0_seq1	6.22702	3.87306	4.45523	3.7857	2.00417	15.1238
comp145157_c0_seq1	19.5913	16.4659	13.7001	7.89699	12.2798	20.9359
comp145287_c0_seq1	0.167533	0.832408	0.161805	0	0	0
comp145436_c0_seq1	10.294	30.4527	20.1008	9.58396	7.02048	9.5371
comp145539_c0_seq1	0	0	1.34824	6.31547	1.86722	0.453943
comp145546_c0_seq1	3.01806	0	1.16965	7.12102	0	1.29516
comp145577_c0_seq1	187.297	238.601	247.736	366.143	224.853	182.571
comp145607_c0_seq1	0	0	0	36.0691	0	0.495418
comp145677_c0_seq1	5.95486	3.53755	4.95228	0.754727	1.37939	5.4605
comp145716_c0_seq1	0	0.798879	2.42643	0	0	0
comp145920_c0_seq2	0	0	0	1.63769	0.0965497	0
comp145939_c0_seq1	0	0	0	2.96203	0.369185	0
comp145958_c0_seq2	0.0581261	0.0587863	0.0564579	0.18866	0.0601355	0.586396
comp146048_c0_seq1	2.40238	2.32699	3.09152	0	0.423436	0
comp146364_c1_seq1	0	0.697683	0	0	0	0
comp146382_c0_seq1	282.415	209.155	272.262	254.005	116.534	1210.93
comp146384_c0_seq2	0.298405	0.59404	0.287561	0	0	0
comp146483_c0_seq1	0	0	0	0	0.515556	0.856558
comp146663_c0_seq1	0	0.26609	3.61446	12.052	0.572127	1.46998
comp146696_c0_seq1	0.456331	0	0.946014	0	0.468703	0
comp146977_c0_seq3	0	0	0	1.87291	0.180433	0
comp147000_c0_seq1	0	0	0	7.42701	0	0.186346
comp147016_c0_seq1	0.153807	0	0	1.29612	0	0.0394386
comp147046_c0_seq1	0	0	0	0	0	0
comp147086_c0_seq1	0.772811	0.73301	0.348099	1.23923	0.383865	0.269093
comp147253_c0_seq1	14.2013	3.88021	4.98623	2.00672	2.19655	7.96169
comp147253_c1_seq1	14.145	5.9151	5.93739	1.91314	0	10.4741
comp147385_c0_seq1	0.45712	1.07705	0.450972	0	0.159191	0.166872
comp147385_c1_seq1	0.357389	1.11448	0.914811	0.36552	1.31172	0.39571
comp147425_c0_seq1	26.5744	12.079	9.70043	5.14393	3.48843	20.7487
comp147471_c0_seq1	0.928914	2.91387	1.02742	0	0	0
comp147524_c0_seq1	0.269176	0.800539	0.768588	0	0.290158	0.606766
comp147570_c0_seq1	0.608632	0.480668	0.47132	0	0	0
comp147654_c0_seq2	0	0	0	4.16183	0	0
comp147662_c0_seq1	0	0	0	1.00718	0	0
comp147680_c0_seq1	3.59929	1.23597	0.976966	1.28213	0.579832	1.37802
comp147836_c0_seq1	3.27149	2.32742	1.9318	1.04222	0.669637	3.76465
comp147851_c0_seq1	33.273	45.5746	49.3569	130.432	128.974	70.0706
comp147868_c0_seq2	0	0.416939	0.408778	3.3415	0	0
comp147890_c0_seq1	8.93206	1.18396	0.583021	0	0	0
comp147927_c0_seq1	0.911516	0.913436	0.88661	0	0	0
comp148013_c0_seq1	0	0	0	0.717898	0	0
comp148133_c1_seq1	144.729	62.6265	61.1776	33.956	13.0963	90.1294
comp148185_c0_seq1	3.94972	0.969532	3.0999	0	0	0
comp148302_c0_seq4	0	0	0	8.54928	0	0
comp148520_c0_seq1	3.06647	2.56532	3.19249	2.66675	16.7916	14.8134
comp148619_c0_seq1	0	0	0.318692	8.2777	0	0
comp148722_c0_seq1	0	12.9119	0.0637101	0	0	0
comp148729_c0_seq1	1.33546	2.48134	3.44194	0	0	0.396461
comp148909_c0_seq1	0	0	0	3.1457	0.18288	0
comp148972_c0_seq2	1.22111	0.77186	1.28878	17.5816	0.398134	0.495468
comp149015_c0_seq2	0	0	0.35149	3.60776	0	0
comp149025_c0_seq1	0	0	9.6794	2.30951	9.49146	9.51479
comp149137_c0_seq2	0	1.24734	0.874012	0	0	0
comp149163_c0_seq1	0	0	0.273683	25.8398	0.578221	0.309287
comp149181_c0_seq1	2.59946	2.39776	5.73135	12.575	3.74018	0.90902
comp149234_c0_seq1	0	0	0	4.90186	0	0
comp149289_c0_seq1	0	8.27414	0	7.50467	13.9946	2.46755
comp149521_c0_seq1	54.5731	57.1545	53.1313	81.5949	48.4998	93.5461
comp149614_c0_seq2	0.666389	0.437554	0.303574	0.416463	0.373117	0.55948
comp149655_c0_seq1	129.46	32.1454	39.0606	41.7961	34.8963	94.5539
comp149667_c0_seq1	1.82636	1.71323	0	0	0	0
comp149739_c0_seq1	0.110994	0.112948	0	0.218566	0.115492	0.820555
comp149778_c0_seq1	3.80232	3.91774	5.86652	0	0	0
comp149866_c0_seq1	0	0	1.02026	0	0	0
comp149920_c1_seq1	0	0	0	4.57128	4.33572	0
comp149983_c0_seq1	0	1.04338	0	0	0	0
comp150080_c0_seq1	0	0	0	2.87012	0.875351	0
comp150140_c1_seq1	1.91518	4.19998	0.815032	0	0	0
comp150147_c1_seq1	3.52781	4.39666	4.54008	15.237	1.26019	1.37443
comp150247_c1_seq1	0	2.49304	0	2.89498	0.880061	0.590571
comp150364_c0_seq1	0	0.306268	0	9.59055	0.321308	0
comp150523_c0_seq2	1.36536	0	0	8.98363	8.95096	3.27646
comp150586_c0_seq2	1.09359	0.634362	1.56472	0.418086	0.7352	0.856821
comp150672_c0_seq1	0	0	2.00873	0	0	0
comp150713_c0_seq1	0	0	0	4.44886	0	0
comp150747_c0_seq1	5.11517	4.96891	4.50325	0	0	0
comp150749_c0_seq1	0	0	0	6.8182	0	0
comp150945_c0_seq1	0	0	0	1.71263	0	0
comp150979_c0_seq1	0.165243	1.87734	0	3.68364	3.78254	3.41152
comp151012_c0_seq1	0	0	4.00642	2.41198	1.97275	0.6798
comp151152_c0_seq1	0	0	0	1.84976	0	0
comp151196_c0_seq1	0	0	0	10.8981	0	0
comp151206_c0_seq1	1.96155	0.930381	1.94033	0	0	0
comp151225_c0_seq1	0	0.199592	0.392633	0	0.417869	0.441389
comp151289_c0_seq1	6.27889	6.25633	3.38784	7.84364	2.10604	4.55099
comp151464_c0_seq1	1.49797	0	0.808577	0	0	0
comp151731_c0_seq1	0	0	0	4.29074	0	0
comp151773_c0_seq1	0	0.160119	0.842319	7.18771	0.907986	0
comp151964_c0_seq1	0.315423	0	0	0	0	0
comp152073_c0_seq1	0.96729	5.36435	1.99289	0.886864	5.90236	6.3761
comp152108_c0_seq1	0	0.291487	0.143846	0.139699	0.302062	0
comp152114_c0_seq1	0.890117	1.33339	0.446468	3.24678	1.89995	0.529906
comp152368_c0_seq1	0.581908	0	0.876188	0	0	0
comp152420_c0_seq1	3.15031	0	1.50246	3.64458	1.54296	2.64695
comp152428_c0_seq1	0	0.928604	0	0	0	0
comp152642_c0_seq2	0	0.0716275	0.0694074	0.14821	0.149403	0.0798262
comp152668_c0_seq1	0.879706	0.900254	0	0	0.229377	0.242525
comp152918_c0_seq1	1.11998	3.81703	1.11341	0	0	0
comp153095_c0_seq1	0	0	0	1.72263	0	0
comp153292_c0_seq1	0.45611	3.09674	3.54185	0.425757	2.90231	2.53634
comp153342_c0_seq1	0.0229505	0	0	0	0	0
comp153375_c1_seq1	0	0	0	0	0	0.133648
comp153380_c0_seq2	0	0.0466929	0.0891578	0.251335	0.39599	0.261916
comp153406_c0_seq1	0.307929	0.650122	0.951372	20.7565	7.26291	0.345598
comp153438_c0_seq1	0.937978	0	0	2.94766	2.07678	2.96136
comp153505_c0_seq1	1.54042	2.96946	1.45918	0	0	0
comp153626_c0_seq1	0.37603	0	0	3.96421	0	0
comp153641_c0_seq1	0	0	0	2.23924	1.01	3.5
comp153642_c0_seq1	4.55647	2.99503	1.99647	0	0	0
comp153745_c0_seq1	0	1.88922	0	0	0	0
comp153748_c0_seq1	0.342465	0.334897	0.334222	0	0	0
comp153773_c0_seq1	1.79127	0	0	7.27203	0.603985	1.3195
comp153778_c0_seq1	1.85101	3.3152	0.899104	0.339918	2.04843	2.9782
comp153801_c0_seq1	0	0	0	4.77827	1.00178	0.132801
comp153839_c0_seq1	301.129	500.24	590.78	312.541	568.469	310.115
comp153870_c0_seq1	1.08991	0.619174	0.922823	0.13965	1.77767	1.38833
comp153900_c0_seq1	0	0	1.25328	2.15723	0	0
comp153938_c0_seq1	0.460671	0.235596	0.232066	1.64756	3.78172	2.18033
comp153978_c0_seq1	0	0.642561	0.646122	0	0	0
comp153989_c0_seq1	0.552081	0.85771	1.39055	0	0	0
comp154228_c0_seq1	2.24	2.74515	2.32812	0.502395	6.48589	3.77026
comp154311_c0_seq1	0	0	0.0877393	0.170099	0	0
comp154315_c0_seq1	1.49255	3.51883	2.89752	4.482	1.59673	1.727
comp154320_c0_seq4	0	0.314077	0.297063	12.8534	0	0
comp154337_c0_seq1	1.4571	0	1.41649	0	0	0
comp154411_c0_seq1	0.932144	1.81681	2.71392	0.322842	1.29558	4.30913
comp154500_c0_seq1	0.286015	1.09474	0.508095	2.62121	2.92222	0.420022
comp154576_c0_seq1	1.95479	3.63835	0	5.11583	3.2532	2.33064
comp154622_c1_seq1	0	0	0	0.0763107	0	0
comp154726_c0_seq1	1.65248	5.29528	3.54504	0	0	0
comp154895_c1_seq1	0.661174	1.41751	0.692194	0.391188	4.00845	4.88821
comp154983_c0_seq1	0.123616	0.802399	0.235311	1.94403	0.25923	0.0688165
comp155076_c0_seq1	0	0	0	2.83741	0	0
comp155129_c0_seq1	0	0	0.758893	3.38427	0.84754	2.66503
comp155148_c0_seq2	1.69466	6.34591	2.81486	1.91073	3.79585	3.65688
comp155185_c0_seq1	0	0	0	3.30838	0	0
comp155303_c0_seq1	0	6.94665	4.53038	6.73696	0	0
comp155383_c0_seq1	0	0	0	0	0	0
comp155448_c1_seq1	1.26965	0.568754	1.81995	0.203477	0.78845	1.25407
comp155531_c0_seq1	0.0908203	0.138403	0.0886144	1.99331	0	0
comp155560_c0_seq1	2.58674	4.413	2.49678	0	0	0
comp155648_c0_seq1	1.11319	0	0	0	0	0
comp155686_c1_seq1	0.302203	0.599194	0.288831	3.76056	1.27907	1.05084
comp155959_c0_seq1	0	0	1.53252	0	0	0
comp15602_c0_seq1	0	0	0	0	0	0
comp156043_c1_seq1	0	0	0.320961	3.45253	0.168754	0
comp156050_c0_seq1	1.23264	2.39882	0	0	0	0
comp156123_c0_seq1	2.15344	3.11967	2.15941	0	0	0
comp156230_c0_seq1	0	1.13737	0	0	0	0
comp156281_c0_seq1	2.97318	1.43091	0	4.65677	1.58886	0.870161
comp156643_c0_seq1	2.70278	1.34057	1.4144	0	0	0
comp156767_c0_seq3	0.185981	0.128588	0.256289	1.72351	1.02427	0.465821
comp156785_c0_seq1	1.3747	1.7508	0.75671	0	0	0
comp156789_c0_seq1	0.521173	0.320732	0.410864	0.222735	2.10635	2.26792
comp156859_c0_seq1	0	0	0	0	0	0
comp156932_c0_seq2	0	0	0	1.62237	0	0
comp156949_c0_seq1	0	0	0.173831	0.0388782	0	0
comp157021_c0_seq1	0.602273	0.369643	0	0	0.248727	0.38747
comp157021_c1_seq1	0.479234	0.422138	0	0	0.335938	0.255248
comp157037_c0_seq1	1.47033	2.80987	1.21617	0	0	0
comp157050_c0_seq1	0	0.0986458	0	2.04786	0.205882	0
comp15735_c0_seq1	0	0	0	3.78106	0.550635	0.563164
comp157400_c1_seq1	0.272362	0.0896725	0.089114	0	0.27118	0.476146
comp157435_c1_seq2	0.598657	0.152935	0.478764	3.94604	0	0
comp157476_c0_seq1	0	0	0	1.90276	0	0
comp157642_c0_seq1	1.65388	0.190257	0.401214	5.98709	1.7236	1.21485
comp157749_c0_seq2	15.6766	3.8057	5.05558	5.03045	2.67609	20.127
comp157790_c0_seq1	0	0.370407	0	0.680196	0.382691	0.410278
comp157796_c0_seq1	13.1992	13.2634	7.9904	3.83044	3.96099	26.5262
comp15789_c0_seq1	0	0	0	0	0	0
comp157894_c0_seq2	2.96627	4.59227	1.59471	0.208758	0.591789	1.46535
comp157936_c0_seq1	0	0	0	6.66153	0	0
comp157971_c0_seq3	0	0.264733	0	2.64808	0	0
comp158024_c1_seq1	0.0614489	0.194282	0	0	0.0632568	0.0646807
comp158139_c0_seq1	0	0.0503779	0	11.6659	0	0
comp158293_c0_seq1	0	0.768255	0	0	0	0
comp158301_c0_seq1	0	0	9.59439	0	0	0
comp158316_c0_seq1	5.37158	2.81424	3.64687	0.438052	2.12891	1.14919
comp158334_c0_seq2	0.0937546	1.0484	0.0946787	0.0932157	0	0.308254
comp158387_c0_seq1	0.249733	1.02983	0	1.4077	0.943419	0.292089
comp158559_c0_seq1	1.49672	0.305943	1.00219	2.00484	0.163496	0
comp158681_c0_seq2	4.8382	3.08993	0	5.0389	0.847446	0
comp158708_c0_seq1	0	0	0.138148	1.09411	0	0
comp158721_c0_seq1	0.203017	1.10995	0.216503	4.24943	0.453501	1.45468
comp158735_c0_seq1	10.0087	11.0256	3.78289	47.4058	16.1925	15.5801
comp158838_c0_seq2	0.803279	0	2.43933	3.65473	0.842682	0
comp159003_c0_seq1	0.676763	0	0	10.5503	0	0.269226
comp159003_c1_seq1	0	0	0	14.3739	0.641289	0
comp159075_c0_seq1	9.36823	21.0106	14.9623	22.0532	34.187	3.42279
comp159217_c0_seq2	0	2.37227	0	0	0.213451	0
comp159318_c0_seq1	7.50606	6.84678	16.515	0	0	0
comp159318_c1_seq1	6.58786	5.22728	18.0642	0	0	0
comp159338_c0_seq1	0.569043	0.112988	33.3363	1.53859	0.368304	0.771345
comp159347_c0_seq1	32.0279	34.424	34.2618	96.3559	162.347	164.075
comp159355_c0_seq1	0	0	0.380642	16.9067	0.198043	0
comp159404_c0_seq1	0.158938	0.0681962	0.0328411	1.76932	0	0.0365473
comp159468_c0_seq1	4.57107	0.97458	0.313279	0	0	0
comp159536_c0_seq2	0.530288	0	0.432767	5.86961	0.0936044	0.495457
comp159674_c0_seq1	5.35354	8.92164	8.73403	0.979256	5.12199	3.42114
comp159718_c0_seq1	1.08974	1.58825	2.83539	3.72009	1.0788	0.595955
comp159754_c0_seq1	1.45012	1.83759	0	0.394455	0.97365	1.02033
comp159809_c0_seq1	0	0	0	4.35636	0	0
comp159890_c0_seq1	29.3582	31.6816	40.4703	11.3248	34.7906	59.7075
comp159935_c0_seq1	0.516979	1.46033	0.617572	0.0557713	2.0194	1.83483
comp159946_c0_seq1	0.183963	0.182339	0	5.30247	3.24646	1.01641
comp159999_c0_seq1	0	0	0	3.3441	0	0
comp160124_c0_seq1	0.843942	0	0	0	0	0
comp160134_c0_seq3	0.146715	0.444352	0	4.99314	0.603087	0.308604
comp16015_c0_seq1	0	1.8711	0	0	0	0
comp160246_c0_seq1	1.5717	6.14501	2.84708	0	0	0
comp160272_c0_seq1	0	0	0	0	0	0
comp160336_c0_seq2	0	0.826875	0	0	0	0
comp160343_c0_seq1	0.275149	0.287445	0.141387	1.92621	1.02161	1.5395
comp160369_c0_seq1	20.6037	7.60099	18.3636	11.7607	22.1789	25.0784
comp160419_c0_seq1	0.13251	0.148074	0.754484	2.92326	0	0
comp160443_c0_seq1	0	0	0	5.49891	0	0
comp16047_c0_seq1	1.33241	2.63374	0	0	0	0
comp160487_c0_seq2	0	0.0959536	0.187698	0.0967262	0	0.105115
comp160604_c0_seq1	0.250967	0.100923	0	0.993991	0.264809	0.223295
comp160640_c0_seq1	9.75202	7.32636	8.54205	15.0648	7.20808	7.10349
comp160665_c0_seq1	0.68386	1.91847	0.751529	19.038	14.3773	2.68429
comp160695_c0_seq1	0.530471	4.82787	8.64882	0	0	0
comp160730_c0_seq1	14.878	8.78058	17.472	8.60659	5.7397	29.2205
comp160782_c0_seq1	1.56536	1.74504	0.814275	0	0	0
comp160830_c0_seq1	1.196	1.21387	0.401671	3.21296	0.931054	0.576345
comp160843_c0_seq1	0.225267	1.03137	0.224064	2.36425	0.473197	0
comp160989_c0_seq1	0	0	0.537236	3.92917	0	0
comp161034_c0_seq1	0	6.40617	0.985152	6.0329	4.06655	1.09368
comp161058_c0_seq1	7.2391	9.48694	8.54093	19.1026	0	5.115
comp161094_c1_seq1	3.88972	3.7115	5.85905	0	0	0
comp161100_c0_seq1	0	0	0	9.97002	0	0
comp161189_c0_seq1	0.120405	0	0.121507	0	0.2526	0.259767
comp161235_c0_seq1	0	0	0	3.24256	0	0
comp161402_c0_seq1	0	0	2.01183	0	0	0
comp161455_c0_seq1	1.50096	1.10791	0.745694	0	0	0.406759
comp161481_c0_seq2	0.488743	0.840222	0.334921	5.4596	1.05268	1.26999
comp161684_c0_seq1	0.225958	0.467254	0	0.235852	0	1.02056
comp161711_c0_seq1	1.74487	2.54977	0.873551	0	0	0
comp161776_c0_seq1	784.226	286.342	731.868	904.841	930.107	749.437
comp161900_c0_seq1	0	0	0	3.0061	0	0
comp161902_c0_seq1	0.285895	0.291826	0	24.1004	0	0.638952
comp162137_c0_seq1	0.2168	0.0745431	0.289446	0.166177	0.540265	0.494245
comp162252_c0_seq1	1.26404	2.36934	2.49604	3.86286	4.10183	1.47281
comp162304_c0_seq1	38.8489	0	0	0	0.0919395	0
comp162393_c0_seq1	0	0	0	10.3621	0	0
comp162415_c0_seq2	1.17072	1.71517	1.73937	3.58678	0	0.664469
comp162494_c0_seq1	1.42796	0.827782	9.7875	0.144526	4.00606	4.5767
comp162535_c0_seq3	1.27208	1.17983	1.25737	1.56543	13.6767	4.19315
comp162646_c0_seq1	0.391253	0.478396	0.384264	0.913886	0.369391	0.130058
comp162654_c1_seq1	0	0	0	0	0	0
comp162665_c0_seq2	0	0	0	0	0.528708	0
comp162684_c0_seq1	0	1.62804	6.09327	0	0	0
comp162891_c0_seq1	0	0	1.82572	0	0	0
comp162904_c0_seq1	0.107114	0	0.425475	0.10055	0	0
comp162931_c0_seq1	20.3322	62.7491	81.8945	21.4809	18.351	114.726
comp162985_c0_seq1	0	2.12771	1.38713	0	0	0
comp163001_c0_seq2	0	0	0	0	0	0.839095
comp163132_c0_seq1	0.81162	3.17875	0.834149	7.44427	0	0
comp163159_c0_seq1	0	1.77037	0	3.10876	0.4787	0.490681
comp163161_c0_seq1	3.30054	3.70199	5.10719	0.470657	10.2166	11.7157
comp163164_c0_seq2	0	0	0	0	0	0
comp163216_c0_seq2	0.915254	3.56383	2.50017	0	0	0.205409
comp163230_c0_seq1	8.44689	12.689	8.33622	21.2676	16.8112	5.04288
comp163349_c0_seq1	1.16584	1.11289	0	0	0	0
comp163452_c0_seq1	0	0	0	6.00413	0	1.25361
comp163543_c0_seq1	0	0.0754965	0	1.23164	0.071792	0
comp163595_c0_seq1	31.9629	30.3626	29.7986	81.912	42.462	37.0073
comp163612_c0_seq3	0.94392	1.79797	2.81682	0	0	0
comp163635_c0_seq2	0.244803	3.53172	2.0341	3.80191	1.22309	0.372029
comp163661_c0_seq1	11.5352	42.9275	19.4247	52.0508	30.0382	21.6935
comp163713_c0_seq1	1.18826	4.66173	1.22197	0	0	0
comp163734_c0_seq2	0.307796	0	0	5.31459	0	0.327524
comp163740_c0_seq1	0.827492	0	0	0	0	0.374429
comp16376_c0_seq1	0	0.766368	0	4.19003	0	0
comp163783_c0_seq1	0	0.112644	0.303095	1.23906	1.73226	0.755419
comp163863_c0_seq1	3.84376	3.56305	3.53485	0.612061	5.17065	2.3968
comp163979_c0_seq1	1.44542	2.77491	1.5191	3.42855	4.46058	0.726273
comp164022_c0_seq1	0	2.68777	0	0	0	0
comp164054_c0_seq1	0	0.996358	0.249374	3.8903	0	0
comp164111_c0_seq1	4.18297	0.336656	0.690678	0.322762	1.41325	1.10013
comp164132_c0_seq1	0	3.22746	0	0	0	0
comp164161_c0_seq1	20.0203	18.1075	10.8993	6.38478	10.2501	16.8785
comp164401_c0_seq1	0	0.894661	0.981252	3.83499	0	0
comp164419_c0_seq2	0	0	0	1.57491	0	0.180787
comp164422_c0_seq1	0.744297	0	0	0	0.388626	0.830561
comp164573_c0_seq2	0	0	4.80881	3.98232	3.57392	0
comp164762_c0_seq1	0	0	0	0	0.491933	0
comp164922_c0_seq1	0.259068	2.04456	2.34527	22.7657	12.1971	1.03885
comp164927_c0_seq1	0.155161	0.304813	0	0	0	0.685405
comp164933_c0_seq1	0	0	0	0	0	0
comp164947_c0_seq1	0	2.35836	1.2474	3.97699	0	1.44712
comp164985_c0_seq1	10.4171	6.00488	5.6796	2.45669	3.33385	10.3325
comp165025_c0_seq1	9.74947	3.16587	2.15833	0	0	0
comp165038_c0_seq1	33.42	0	0	0	0	0
comp165058_c0_seq1	0	0.112583	0.22011	0.214069	0.470656	0.986883
comp165090_c0_seq1	0.655787	0.221135	1.38384	0	0.116247	0.249534
comp165102_c0_seq4	0.601356	0.802367	0.16396	0	0	0
comp165156_c0_seq2	0	0	0	2.11783	0	0
comp165166_c0_seq1	0.101398	0.102828	1.4036	4.2058	0	0.110339
comp165177_c1_seq1	1.09337	2.80678	1.67416	0.816724	1.76263	2.75733
comp165192_c0_seq1	37.2562	25.8405	37.3736	5.81968	7.6648	41.9556
comp165225_c0_seq1	139.665	40.1899	43.1451	195.221	31.8215	57.3499
comp165249_c0_seq1	122.608	154.736	233.805	179.736	261.856	106.632
comp165402_c0_seq1	15.077	3.50436	1.08994	0	0.081799	0.042453
comp165442_c0_seq1	1.60045	0.753001	0.782679	3.84087	0	0.934927
comp165467_c0_seq1	14.4472	0.746654	1.71652	0.389428	0	11.8025
comp165596_c0_seq1	0	0	0	27.4532	0	0
comp165811_c0_seq1	0.424437	0.21775	0.423195	0	0.227921	0
comp165902_c0_seq1	0.196007	0	0	0	0.41871	0
comp166050_c0_seq1	2.90956	5.0736	3.16867	0.490932	4.01294	4.35505
comp166063_c0_seq1	0	0	0	5.62796	0	0.326474
comp166070_c0_seq1	2.71563	6.68182	7.21289	0	0	0
comp166147_c0_seq1	0.191636	0.795292	8.05909	6.82647	6.08718	0.406137
comp166166_c0_seq2	1.91385	0	0.0958266	0	0.363794	0
comp166219_c0_seq1	28.8816	17.752	21.972	2.79421	4.94806	10.1869
comp166243_c0_seq1	44.4513	27.1623	21.6767	6.89162	8.28093	28.5726
comp166446_c0_seq1	6.17927	2.96561	9.27254	0	0	0
comp16654_c0_seq1	0	2.02876	0	0	0	0
comp166566_c0_seq2	0.135332	0.700054	0.280621	4.21103	1.72289	0.508197
comp166630_c1_seq1	0	0	0	0	0	0
comp166647_c0_seq1	15.6715	9.84167	13.4406	7.60681	5.40148	3.29336
comp166689_c0_seq2	0.43898	0	0	2.43462	0	0
comp166793_c0_seq1	4.06263	0.138897	0.404265	0.0708217	0	0.371205
comp166803_c0_seq1	0	6.85868	0	3.8863	0.365065	0.191165
comp166878_c0_seq1	17.145	14.2426	10.2117	4.39319	10.7332	11.1331
comp167046_c0_seq1	0	0.346116	0	0	0	0
comp167076_c0_seq2	0.231656	0.483983	0.231735	0	0	0
comp167188_c0_seq1	0	0	0.431335	0	0	0
comp167219_c0_seq1	0	0	0	3.77332	0	0
comp167220_c0_seq1	0.0271413	0.0420989	2.98764	1.09186	0.0565903	0.0441612
comp167246_c0_seq2	1.99827	0	0	2.87773	0	0
comp167282_c0_seq1	0.309717	0.319453	0.31429	2.87264	0.322214	0.45009
comp167404_c0_seq1	2.866	3.04168	2.41269	4.20452	2.52599	9.62236
comp167452_c0_seq1	22.0748	11.7446	24.936	1.77753	22.0943	10.4306
comp167485_c0_seq2	2.2531	0.26015	0.253871	4.33978	0	0
comp167487_c0_seq1	0	0.323555	0.489032	2.20279	1.73491	0.362091
comp167490_c1_seq1	1.12407	5.04272	7.6229	0	0	0
comp167564_c0_seq1	0.229932	0.463915	0.226683	2.05847	0.486617	0.802206
comp167595_c0_seq1	8.1337	4.11465	4.29261	0	0	0
comp167710_c0_seq1	0	0	0	0	0	0
comp167751_c0_seq1	0.504679	0.64813	0.620286	0	0.273079	0.427339
comp167789_c0_seq6	0.516218	0.0506702	4.53852	0.931987	0.103943	0.109049
comp167792_c0_seq1	0	0	0	0	0	0
comp167802_c0_seq1	8.95312	1.68612	2.09436	0.9527	1.5835	6.32534
comp167816_c1_seq1	226.29	189.807	206.029	141.696	87.347	154.633
comp167836_c0_seq1	0	1.28402	0	9.86111	0	0.750906
comp167983_c0_seq1	4.22694	3.15712	3.09727	0.78547	0.323978	3.45897
comp168145_c0_seq2	29.2231	0.1239	0	0.749323	4.47126	9.34278
comp168207_c0_seq1	0	0.298061	1.23023	8.05279	1.47806	0.221365
comp168207_c1_seq1	0	0.113897	0.880193	5.63436	0	0
comp168243_c0_seq1	6.72907	2.56121	2.66591	0.867629	1.64242	6.50708
comp168277_c0_seq1	0	0	0	0.766799	0	0
comp168430_c0_seq1	3.43158	6.94879	0.390961	11.4226	0.421535	0
comp168438_c0_seq1	6.40898	3.8732	46.2326	18.9683	23.0139	16.1957
comp168465_c0_seq1	13.9989	38.8047	23.9594	32.1026	57.2194	6.30066
comp168537_c0_seq1	0	1.5047	0	0	0	0
comp168585_c0_seq1	0.500042	1.02568	0.246357	0	0	0.576902
comp168602_c0_seq1	1.19627	3.42802	2.30869	4.65394	0.634996	0
comp168706_c0_seq2	0.420114	0.88065	0.881099	0	0.455773	0
comp168712_c0_seq1	0.314154	0.606554	0.609386	0	0.336861	0
comp168822_c0_seq2	0	0	0	0	0	0
comp168825_c0_seq1	3.25802	2.35914	0.242767	0	0	0
comp168936_c0_seq1	101.707	90.331	69.0737	125.509	147.778	134.786
comp169029_c0_seq1	0.198588	0.403221	0.197109	2.65372	0	0.219014
comp169058_c0_seq1	0.57819	1.18743	0.817974	0.248645	2.06221	1.39517
comp169117_c0_seq1	0.158574	0.274299	0.21208	0	0.112658	0.647232
comp169409_c0_seq1	0.0995965	1.43548	0.300115	0	0.545861	0.703737
comp169502_c0_seq1	0.673938	0.697455	0.228623	2.35284	0	1.22459
comp169544_c0_seq1	0.316177	0.106401	0	0	0	0
comp169581_c1_seq1	0.743108	0.570321	1.10445	1.77732	0.77807	1.91212
comp169657_c0_seq1	48.3211	47.7926	51.421	1.91864	13.663	22.6836
comp169692_c0_seq2	0	4.88827	1.81545	22.1775	7.6569	11.0187
comp169752_c0_seq1	0	0.468933	1.95549	3.23408	2.52143	0
comp169778_c0_seq2	160.869	205.2	270.465	187.69	208.991	185.771
comp169824_c0_seq2	5.49986	10.6611	0.346426	0.246518	0.122996	1.14838
comp169826_c0_seq3	0.0398448	0	0	5.52188	0	0
comp169901_c0_seq1	0	1.86436	0	3.79643	2.75437	1.51001
comp169902_c0_seq1	1.01655	2.03564	3.08112	5.86042	2.45151	1.11256
comp170012_c1_seq1	0	0.924534	0	0	0	0
comp170207_c0_seq1	0.635047	2.13852	1.52464	0	0	0
comp170279_c0_seq2	11.9192	16.4481	10.073	47.9249	17.3581	13.5631
comp170283_c0_seq2	0	0.0341328	5.69969	0.0339871	4.52398	1.63108
comp170297_c0_seq1	1.72551	1.46875	1.79013	0	0	0.924763
comp170533_c0_seq1	0.0501965	0	0.252862	0	0.103301	0
comp170558_c0_seq1	0.499462	0	0	0	0.10475	0.334209
comp170621_c1_seq1	0.695221	0.17281	1.02456	0	0.340653	0.451253
comp170662_c0_seq1	0.0573515	0.409176	0.0564432	0.365611	0.788735	0.896118
comp170737_c0_seq1	16.4547	16.7483	23.2226	0.589905	19.8567	14.2756
comp170765_c0_seq1	0	0.294156	0.221224	3.7876	0.290121	0.75185
comp170766_c0_seq2	0.260621	0.271998	0.66469	2.56576	11.7715	10.264
comp170804_c0_seq1	0	1.9701	0.147672	0	0	0
comp170804_c1_seq2	0	1.4471	0	0	0	0
comp170883_c0_seq1	33.1704	1.39286	1.27598	1.98212	1.43554	10.2916
comp170913_c0_seq1	1.50388	0.60221	0.478938	0.458071	0.239894	1.0866
comp170936_c1_seq1	1.66608	3.06493	1.50835	6.28	2.21915	1.70216
comp170958_c0_seq1	21.3368	0	0.106167	0.481664	0	16.7337
comp170986_c0_seq1	0.256554	0.255617	0.510738	0.240917	0	0
comp171082_c0_seq1	70.4216	29.6129	38.1279	22.6012	4.06491	65.1795
comp171182_c2_seq1	15.8477	14.9827	16.4321	15.8994	7.34973	5.89979
comp171245_c0_seq1	0	0	0.173358	0.047204	0	0
comp171306_c0_seq3	7.05854	0	17.6861	0	0	0
comp171346_c0_seq1	0	0.197363	0	2.35161	0.212588	0.22968
comp171424_c0_seq1	0	1.01666	0.0981943	0	0	0.899266
comp171429_c1_seq1	0	0	0	1.68296	0	0
comp171449_c2_seq1	0.810619	2.00818	0.120009	0.198289	1.17919	1.90933
comp17161_c0_seq1	0	0	0	6.01182	0	0
comp171712_c0_seq1	6.32269	13.4999	8.63021	3.48289	15.7929	18.2486
comp171781_c0_seq1	3.23741	2.02718	2.8725	2.18059	3.33869	3.71355
comp171796_c0_seq1	7.00248	0.106413	0.311658	0.695063	0.217626	2.26839
comp171808_c1_seq2	0.133423	1.89036	1.64765	9.50516	3.02838	0.413948
comp171835_c0_seq1	17.1201	11.6684	8.41181	3.54504	4.61651	11.9315
comp171843_c0_seq2	13.6051	13.5326	30.8135	9.55556	23.1591	47.8006
comp171905_c0_seq1	1.33469	5.22877	3.3618	0.590028	2.21272	2.30154
comp171906_c0_seq1	0	0	0	2.49088	0	0
comp171910_c0_seq1	0	0	0	2.19037	0	0
comp171928_c0_seq1	56.0437	11.2682	19.5572	6.29324	1.01781	44.1973
comp171954_c0_seq2	1.48066	0.99043	0.472924	4.04664	1.08323	0
comp172008_c0_seq1	196.299	152.251	207.895	44.5358	118.719	160.014
comp172079_c0_seq1	2.75065	1.63363	0.859193	3.82983	0	0
comp172085_c0_seq1	13.4354	1.16872	9.32334	0.568662	0.721907	6.73279
comp172107_c0_seq1	0	0.37679	0	1.79296	0.0967951	0
comp172107_c1_seq1	0	0.714033	0.0630565	4.34023	0.0661378	0.141705
comp172171_c0_seq1	0	0.295919	0	2.90749	0.755236	0.489138
comp172198_c0_seq3	0.233982	0.960143	0.472345	2.2167	1.24069	0.277004
comp172315_c0_seq1	4.24372	0.100125	0.193011	0	0.104728	0
comp172374_c1_seq3	1.16474	2.09688	0.641556	0	0	0.441475
comp172380_c0_seq1	8.74192	0.346062	0.683117	0	0.362413	0
comp172397_c0_seq1	0.855799	0.363159	0.185301	0.147308	0.174146	2.37475
comp172397_c1_seq1	2.30113	1.34794	0.613236	1.55933	0.892273	5.82635
comp172415_c0_seq1	0.667437	0.66377	0.32166	0	0	0
comp172447_c0_seq1	0.846252	0.637872	5.6014	0.203641	1.60212	1.91281
comp172474_c0_seq1	0.0885718	0.0922494	0.717023	0	0	0.192044
comp172496_c2_seq1	3.09996	1.51604	1.68855	4.63798	1.92582	3.1507
comp172496_c3_seq1	4.32567	2.32026	1.91847	8.9382	0.862396	1.93288
comp172532_c0_seq1	0.180941	1.09905	1.36089	4.40427	2.59957	1.58005
comp172539_c0_seq1	9.20195	22.0138	17.518	8.82738	51.8346	39.2102
comp172546_c0_seq1	1.19944	0.354695	0	3.8916	1.43301	1.81378
comp172552_c0_seq1	0	0	0	15.6366	0	0
comp172583_c0_seq2	0	1.24078	0.307466	14.8208	0.647031	1.00191
comp172592_c0_seq1	0	0.0764002	0	0.0834611	0	0
comp172593_c0_seq1	1.93715	2.40206	2.49643	1.06943	2.6129	1.41152
comp172700_c0_seq1	1.84266	1.11823	1.34447	0	0	0
comp172753_c0_seq1	3.2854	3.11155	2.64876	2.0855	4.82234	2.1776
comp172794_c0_seq1	2.07432	3.02509	3.96365	1.60433	0.732317	6.63465
comp172800_c0_seq1	128.401	44.5035	20.5408	50.2385	23.8346	46.8462
comp172808_c1_seq1	0.374395	2.29496	0.384191	0	0	0
comp172843_c0_seq1	0	0	0	3.13929	0	0.475447
comp172849_c0_seq1	0	0	0	3.33242	0	0
comp172882_c1_seq3	11.0427	15.2447	7.85973	23.4976	8.73169	5.15449
comp172909_c0_seq2	1.91511	1.61056	1.86162	0	0	0
comp172929_c0_seq1	3.98935	0.269503	0.672181	0.135769	0.417064	4.11865
comp172988_c0_seq1	0.50635	1.44177	0	4.93054	0	0
comp173002_c0_seq1	2.18094	0.805986	1.37318	34.3885	1.40785	0.943209
comp173011_c0_seq1	4.66902	0.876831	1.27358	1.32438	0	2.0558
comp173016_c0_seq2	4.23648	3.42845	1.61561	0.541078	5.80756	5.3271
comp173040_c0_seq1	0	0	0	1.30039	0	0
comp173049_c1_seq2	73.8198	74.9913	69.4963	3.23051	80.0968	52.716
comp173099_c0_seq1	0.47489	0	0	2.728	0	0
comp173183_c0_seq1	0	0	0	3.24112	0	0
comp173184_c0_seq1	10.8993	14.3976	13.6664	52.7161	15.2548	11.4359
comp173210_c2_seq1	0	0.11025	0.108922	2.09137	0.342332	0
comp173269_c0_seq1	1.48171	0.561941	0	0	0	0
comp173289_c0_seq1	0.204267	0.303552	0.193609	0.633662	0.322073	0
comp173314_c0_seq1	3.00375	2.84913	1.20702	0	0	0
comp173322_c0_seq1	0	0	0	2.51965	0.182399	0
comp173384_c0_seq1	0.0383575	5.40257	0	3.3354	0	0
comp173402_c0_seq1	3.54479	2.27415	3.51218	0.514401	1.2378	2.09401
comp173469_c0_seq2	2.43918	4.13531	1.62945	15.0695	2.64438	1.08198
comp173474_c0_seq1	0	0	0	0	0	0
comp173523_c0_seq1	0.313101	0	2.10068	0	0	0
comp173563_c1_seq1	2.31121	1.66939	1.7674	0	0.578042	0
comp173577_c0_seq2	0.0928827	0.753457	0.450339	5.55501	1.65969	0.421843
comp173626_c0_seq1	121.648	75.3107	74.4828	73.7373	33.3664	114.329
comp173655_c0_seq1	0	0	0	0	0	0
comp173744_c0_seq1	0	0	0	13.1829	0.520016	0
comp173758_c0_seq2	1.99996	0.711071	0.974065	0.924805	0.464581	2.29079
comp173781_c0_seq2	0.219542	3.83644	1.09672	4.09595	1.66548	0.503284
comp173825_c0_seq1	0	0	0	4.21793	0	0
comp173831_c0_seq4	0	0.151019	0.304482	1.55923	0.247397	0.0488446
comp173890_c0_seq2	0.1027	0.425803	0.841463	8.46596	0.754339	0
comp173891_c0_seq1	7.80028	1.15127	2.4174	0.229471	1.43813	4.76372
comp173899_c0_seq3	0	0	0.0194604	0.831283	0.380149	0.537297
comp173904_c0_seq1	9.30889	4.26873	1.86774	10.3591	0.458416	3.90504
comp173987_c0_seq1	1.26075	2.9402	0.824174	39.5699	3.58056	1.00527
comp174105_c0_seq1	143.814	234.635	189.435	149.62	227.741	98.2773
comp174106_c0_seq1	0	0	0	1.33235	0	0
comp174133_c0_seq3	0.353714	2.0324	4.08922	0.359285	5.5916	2.05406
comp174151_c0_seq1	1.23687	8.10142	3.23032	12.1591	5.28435	0
comp174177_c0_seq1	212.59	255.11	84.5585	153.683	136.408	152.409
comp174181_c0_seq1	0.101196	0	0.0991818	0	0.105084	0.442327
comp174199_c0_seq1	0.321101	0.458978	0.767472	4.4915	1.68364	0.712669
comp174213_c1_seq1	13.4779	13.0738	9.61655	2.6502	19.5231	17.3259
comp174244_c0_seq1	0.292276	0.148096	0	0	0	0
comp174364_c0_seq1	0.461367	0.954078	0.954509	1.60025	2.10293	0.541428
comp174387_c0_seq1	0	2.20787	10.4167	0	0	0
comp174684_c0_seq2	3.63057	0.238109	0.23746	0.225876	1.19474	1.73715
comp174698_c0_seq1	0	1.73851	11.4884	10.3265	7.789	4.17918
comp174719_c0_seq1	0.0735595	0.0745885	0	1.6079	0.0784583	0.0840931
comp174743_c0_seq1	0	0	1.45103	3.50287	0	0
comp174794_c0_seq1	0	0	0	3.11021	0	0
comp174846_c0_seq3	0.226105	0.114033	0.453992	0.588759	0.116728	0.247963
comp174881_c0_seq1	0.264226	0.52811	0.763941	1.27702	0	0.917792
comp174900_c0_seq1	0	0	0	5.03315	0	2.27635
comp175076_c0_seq1	3.20757	1.79049	3.73751	0.467806	0.237315	2.82296
comp175175_c0_seq4	0.444514	1.62183	1.5752	2.59223	2.06794	0.867312
comp175189_c0_seq2	0.518414	0.22649	0.0244023	0.075038	1.71591	2.0226
comp175196_c0_seq2	0.150552	0	0.148502	0	0	0.17019
comp175403_c0_seq2	1.53807	5.41311	0.149979	6.38211	3.21572	2.05753
comp175407_c1_seq1	1.93889	0	2.08065	0	0	0
comp175463_c0_seq1	0	0	0	0.0149088	0	0
comp175524_c0_seq1	2.54447	0.474778	0.233704	0	0.2478	0
comp175632_c1_seq1	8.3993	1.53686	3.23171	3.29761	1.21557	6.40391
comp175691_c0_seq1	5.23459	5.99952	7.5074	7.38803	5.56194	0
comp175694_c0_seq2	2.13758	1.73235	1.49777	0.10626	1.26435	1.9613
comp175723_c0_seq1	0.639838	0.660485	1.28591	0	0	0
comp175757_c1_seq2	0.556364	1.15098	0.840725	0	0.29162	0
comp175759_c0_seq1	0.446327	0.840738	2.10884	4.91117	4.67206	0.992584
comp175780_c0_seq1	0.923875	0.830287	0.883575	5.47464	1.87764	0.992964
comp175802_c0_seq2	48.4404	33.2484	39.0613	6.08016	6.15907	22.841
comp175843_c0_seq1	0.102453	0.072301	0	0.0319674	0	0.0171354
comp175885_c0_seq1	1.45641	1.73432	1.13097	0	0	0
comp175929_c0_seq1	10.3538	0.101382	0.39375	0	0	0
comp175930_c0_seq3	0	0	0	1.18727	0	0
comp175932_c0_seq1	6.01694	7.91089	7.59194	0.868088	7.11472	6.33071
comp175936_c0_seq1	14.4981	10.0559	13.1445	0	0	0
comp175979_c0_seq1	4.35121	1.53332	2.18307	0	0.551941	0
comp175989_c0_seq1	0.317613	0	1.07543	0	0	0.361413
comp175996_c0_seq1	3.32831	10.9542	3.19296	5.82278	7.95179	7.70291
comp176028_c0_seq1	8.41036	14.9491	10.9532	31.8997	26.2064	12.0934
comp176095_c0_seq1	3.50384	2.13234	0	4.03382	3.32311	3.19408
comp176111_c0_seq1	47.4645	0	0	0	0	0
comp176116_c0_seq1	0.361046	0	1.34587	0	0	0
comp176196_c0_seq1	88.1335	74.8	75.4694	51.3374	47.7458	35.1046
comp176387_c0_seq2	0.0654691	0.877419	1.9195	2.35278	0	0
comp176469_c0_seq2	3.00194	3.0066	6.51647	1.20774	5.16733	3.88226
comp176493_c0_seq1	4.14853	2.56815	3.4691	1.60505	6.43844	6.75508
comp176537_c0_seq1	0.0489969	0	0	5.96988	0	0
comp176565_c0_seq1	0	0	0	1.6205	0.0735412	0
comp176572_c0_seq1	281.084	574.916	347.165	788.392	610.482	788.371
comp176572_c1_seq1	253.701	193.254	245.108	142.504	317.557	295.441
comp176606_c0_seq1	10.7116	12.2016	9.06616	5.62748	5.78274	18.0317
comp176636_c0_seq1	2.93976	5.64927	0.321823	6.8386	6.7668	6.64032
comp176667_c0_seq3	1.84497	2.495	2.26104	0.161842	2.75456	5.51843
comp176703_c0_seq1	0	0.747052	0	0	0	0.810538
comp176712_c0_seq2	0	3.05997	3.20465	0	0	0
comp176729_c1_seq1	20.5405	72.1082	91.8395	20.8692	18.9351	151.312
comp176843_c0_seq1	11.5469	4.24392	1.5699	2.29101	0.985704	12.4627
comp176902_c0_seq1	0.973831	0	4.19162	4.99784	4.46781	2.19216
comp176934_c0_seq1	0	0	0	0	0	0
comp177013_c1_seq1	41.1516	55.1624	65.6807	93.7223	116.466	33.0491
comp177036_c0_seq1	0	0	0	1.97491	0	0
comp177049_c0_seq2	0	1.12023	0	0	0	0
comp177060_c0_seq1	0.803644	0.208056	0.243165	0.305336	5.27834	1.61806
comp177064_c0_seq2	0	0	0	1.89135	0	0
comp177092_c0_seq1	0	2.46312	0	0	0	0
comp177096_c0_seq1	9.27684	1.28047	3.3362	1.92229	1.87465	6.22927
comp177101_c2_seq1	1.04911	0.151478	0.297367	9.26097	0.0775948	0.675201
comp177159_c0_seq2	2.44077	0.87778	0.739523	2.17304	0.252204	0
comp177197_c0_seq1	1.57745	0.855276	0.594818	0.128666	0.129821	0.412186
comp177249_c0_seq1	1.54052	13.279	3.12024	15.6019	6.93935	5.9355
comp177384_c0_seq1	0.176033	0.18132	0.0883505	0	0	0.395541
comp177398_c0_seq1	5.06835	0	3.38282	0	0.533311	0
comp177409_c0_seq5	0	0	0	0	0	0
comp177414_c0_seq1	1.40397	1.83697	1.54069	0	0	0
comp177478_c0_seq1	0.477676	0	0	0	0	0
comp177530_c0_seq1	2.46744	1.19399	3.63515	0	0	0
comp177571_c0_seq2	0.062976	0.0963815	0.126832	1.26729	0.130589	0.204258
comp177580_c0_seq2	25.9901	26.0705	26.0533	13.5275	10.2447	30.1825
comp177615_c0_seq2	4.00362	2.29997	2.25686	2.75973	30.0982	24.7322
comp177620_c0_seq1	0	0	0	3.38297	0.7538	0.407514
comp177644_c0_seq1	0	0	0.614785	0	0	0
comp177681_c0_seq1	10.6909	10.269	8.94056	10.4898	10.9427	10.5119
comp177708_c0_seq4	1.82161	4.98685	23.6911	0	0	0
comp177730_c0_seq1	3.7197	5.90921	3.44889	3.15041	1.28995	2.89524
comp177787_c0_seq1	0.795721	0.963066	0.722773	1.12409	1.22299	5.17286
comp177803_c0_seq1	0	0	0.674552	0	0	0
comp177833_c1_seq1	27.3157	23.8106	29.8617	10.7114	10.5308	26.1849
comp177920_c0_seq2	0	1.89341	0.951872	0	0	0
comp177945_c0_seq3	0	0	0.993284	0.625731	0	0
comp177968_c0_seq1	1.49275	2.17733	0.936874	0.678705	1.28812	1.81215
comp177974_c0_seq1	1.86212	0	1.28104	0.689989	0	3.07016
comp177988_c3_seq1	14.7588	16.8053	8.01609	2.87992	7.08443	9.37632
comp178005_c0_seq1	11.4808	4.69041	6.98709	1.7645	3.6744	10.6711
comp178051_c0_seq2	10.3792	6.04837	5.31206	7.53231	1.70812	18.9691
comp178052_c0_seq2	0	0	0	1.31924	0	0
comp178085_c0_seq2	0.276651	1.5531	0.4119	5.42574	1.17087	2.6165
comp178130_c0_seq2	1.33071	3.22893	1.31758	5.50702	2.06937	0
comp178215_c0_seq1	0	1.90217	0.975769	3.71456	1.14989	1.15343
comp178271_c0_seq2	10.1514	1.03813	0.840882	1.93265	5.40387	7.81452
comp178307_c0_seq1	672.501	462.688	415.669	120.009	51.1709	41.6363
comp178313_c0_seq1	0.137602	0.416442	0.135351	0.129296	0.143978	0.623045
comp178330_c0_seq2	1.42239	1.74909	1.06406	0	0	0.495023
comp178339_c0_seq1	0	0	0	3.72583	0	0
comp178374_c0_seq1	2.49458	8.53419	3.67429	0.535186	3.2997	5.02496
comp178412_c0_seq1	6.91765	14.0886	12.5589	22.92	25.9694	3.72251
comp178513_c0_seq1	1.24174	3.59872	2.84847	11.1061	7.84183	1.33777
comp178520_c0_seq8	0.91132	0.391376	0.251082	0	0	0.447985
comp178580_c0_seq2	2.36883	5.12286	2.32904	4.27516	1.90284	1.28716
comp178647_c1_seq1	0.897335	0.890534	0.893819	0.712569	6.60912	1.57627
comp178720_c0_seq1	2.5146	17.0117	5.5275	18.1739	2.90908	12.9112
comp178762_c0_seq1	10.0756	9.53386	21.0042	4.90874	6.51038	6.39132
comp178779_c0_seq1	0.836353	4.1516	0.872643	4.0937	0.576601	0.828982
comp178782_c0_seq2	0.311009	2.90778	1.9225	0	0	0
comp178800_c0_seq1	0.149187	0.228691	0.0737487	0.0764675	0.311809	1.14331
comp178809_c0_seq4	0	0	0	0	0	0
comp178955_c0_seq2	0.215054	0.0551626	0.274443	0.298485	18.0404	5.60745
comp178969_c0_seq1	1.12092	0	2.0019	0.273338	0.303301	3.55874
comp178984_c0_seq4	0.592707	0.611289	0	0	0	0
comp179023_c0_seq1	0	0	0.114684	0	0	0
comp179027_c0_seq1	0	0	1.56543	0	0	0
comp179030_c0_seq1	4.83817	1.05205	6.22866	0	0	0
comp179045_c0_seq1	10.3742	2.29706	7.33607	5.96326	2.39564	1.77797
comp179045_c1_seq1	7.19094	1.82476	2.21375	4.47445	0.535056	1.2675
comp179111_c0_seq1	1.08023	2.54706	2.50938	7.31917	2.43174	1.12336
comp179124_c0_seq1	0.178368	0.0449238	0.0440531	0.868932	0.045686	0
comp179241_c0_seq1	4.27574	6.45263	5.61256	0.53871	6.23071	6.05266
comp179275_c0_seq1	22.835	0.928547	1.63203	1.31014	0.732296	7.44461
comp179280_c0_seq1	0.289103	0.461628	1.15951	2.22235	0.154562	1.01748
comp179298_c0_seq1	1.58669	1.57197	2.13674	0	0	0
comp179316_c0_seq1	36.7346	4.45866	12.0141	8.08392	1.07902	31.6804
comp179347_c0_seq1	16.3082	3.1297	6.13896	2.44447	1.16669	5.59678
comp179368_c1_seq1	1.23677	1.49804	1.33574	2.58164	1.17962	1.86353
comp179388_c0_seq1	0	1.94791	1.58358	0.289493	4.7012	6.61384
comp179410_c0_seq2	22.1369	12.0767	9.45549	3.27814	9.57146	20.8198
comp179460_c0_seq1	5.75949	0.628117	2.0653	1.92367	0.847408	3.0495
comp179477_c0_seq3	0.259189	1.24388	0	1.78292	0	0
comp179481_c0_seq1	0.56404	0	0	6.21904	0	0
comp179505_c1_seq1	0.812993	0.414912	1.21907	10.8637	1.95832	0.929875
comp179546_c0_seq1	11.892	6.5624	6.36083	5.9119	6.02867	15.8213
comp179571_c0_seq1	0	0	0	4.67483	0	0
comp179577_c0_seq1	0.591847	0.799296	0.23945	4.02148	0.440456	0.335739
comp179612_c1_seq1	0.70414	7.10732	4.42023	9.78973	20.3033	14.7307
comp179717_c0_seq1	1.50478	2.11141	0.265883	17.8401	1.07443	1.46287
comp179758_c0_seq2	0.83957	0	0.346918	0	0.124636	0.395464
comp179809_c0_seq1	1.21821	0.127114	0.371212	11.0955	0.53114	0.988996
comp179872_c0_seq1	4.09819	2.17481	3.96439	0	0	0
comp179937_c0_seq3	0.306557	0.422462	0.266872	1.23262	2.30608	0.0389921
comp179940_c0_seq2	3.50208	2.0399	3.0219	0	0	0
comp179963_c0_seq1	14.2191	7.36682	9.48826	1.52306	6.89482	11.6825
comp179969_c0_seq1	73.8012	80.2664	108.395	108.577	78.6307	49.3754
comp179987_c1_seq1	6.90796	1.89605	1.46562	1.58526	7.35814	2.59172
comp180011_c1_seq2	0.464912	2.68544	0.24525	0.883449	18.0575	13.5509
comp180063_c0_seq3	0.194203	3.05835	0.810026	4.31927	3.03139	0.215172
comp180078_c0_seq1	0.777511	1.36174	0.280967	1.22071	0.155969	0.272987
comp180136_c0_seq1	11.7435	13.2373	10.9891	29.9962	6.2497	5.49309
comp180145_c0_seq2	11.3639	8.12895	16.5098	3.85681	8.45093	15.604
comp180155_c0_seq1	0.570837	0.534287	0	10.9813	1.72913	0.619553
comp180163_c0_seq1	1.78787	0.991151	1.55335	0.257275	5.05529	6.63296
comp180199_c0_seq1	0	0	5.35969	10.6353	0	0
comp180199_c1_seq1	0	0	6.07515	8.70939	0	0
comp180244_c0_seq1	0.589261	1.84494	1.21839	4.76035	0.646805	0.672551
comp180277_c0_seq1	57.3342	21.917	28.0613	15.2112	15.6754	33.6581
comp180336_c0_seq1	10.8669	12.843	8.15305	4.25699	6.51529	8.24362
comp180407_c0_seq1	0.0920238	2.19772	0	0	0	0
comp180414_c0_seq1	8.95296	3.63773	4.64585	2.40072	4.06598	11.1501
comp180418_c0_seq1	0	0	0	2.97636	0.621968	1.3417
comp180478_c1_seq1	49.1206	26.2833	36.9383	4.07717	18.8954	23.076
comp180491_c0_seq1	0.820314	1.33696	1.91924	2.25223	0.529012	0
comp180496_c0_seq1	0	0	0	0	0	0.29706
comp180584_c1_seq1	0.428881	1.10058	1.13143	4.41244	0.858199	0.582232
comp180641_c0_seq2	7.4167	0.86229	1.18885	18.7273	2.04578	1.60103
comp180655_c0_seq1	2.82749	2.11193	5.80914	0.500251	4.18104	3.7587
comp180671_c0_seq1	4.682	1.49788	1.56719	0	0	0
comp180743_c0_seq1	0.766611	0.184519	0.539291	2.18253	0.191173	0.348854
comp180760_c0_seq1	0.0360228	0.0745495	0.218166	0.959302	0	0.0380563
comp180764_c0_seq1	1.14256	5.36839	2.31884	9.40707	2.49246	1.34377
comp180837_c0_seq3	25.4409	35.6133	30.383	56.8194	35.8104	21.8391
comp180850_c0_seq1	0	1.32736	0.446097	0	0	0
comp180860_c0_seq5	0	1.57133	0	4.71329	0.184363	0
comp180877_c0_seq1	6.10827	1.40374	2.14986	0.67782	1.45702	7.82013
comp180903_c0_seq1	0.113379	4.90034	0	1.5514	0.119759	0.325381
comp180922_c0_seq1	0.554245	1.02562	0.287496	4.95582	1.20571	2.87826
comp180938_c0_seq1	0.770057	0	0.778356	8.52703	4.76421	1.2417
comp180940_c0_seq1	0	1.30725	0.318474	0	0	0
comp180942_c0_seq1	21.4717	4.06676	5.69275	4.29831	2.26995	18.7865
comp180971_c0_seq2	0.266202	0.273433	0.0531456	0.106936	0.054783	0.349503
comp180973_c0_seq1	0	1.12831	1.87945	44.139	0.0677778	0.14225
comp180994_c0_seq1	1.31498	0	0.0519136	0.332862	0	0.05531
comp181025_c0_seq1	5.0662	1.71873	0.458418	0.506707	0.263396	4.30221
comp181052_c0_seq1	0.78939	4.6393	2.11523	4.95347	6.14259	1.83059
comp181065_c0_seq1	3.30916	9.62864	3.34684	6.58495	3.04698	2.52054
comp181108_c2_seq1	8.80144	5.57554	12.0298	7.12773	4.83997	5.38449
comp181124_c0_seq1	1.90195	0.594537	0	1.87574	0.607861	0.431612
comp181150_c0_seq2	7.67307	9.34652	11.7164	24.4544	11.0293	11.2907
comp181159_c0_seq1	1.29642	0	0.213219	0.202251	0.696829	0.994397
comp181188_c0_seq2	0.281924	0.114158	0.0557582	1.60328	1.13568	1.17257
comp181299_c0_seq1	6.65518	8.53246	0	0	0	0.661929
comp181310_c0_seq3	8.61377	2.31359	2.54014	0.286101	0	0.0581956
comp181344_c0_seq1	0	0	0	0.972787	0	0
comp181419_c0_seq1	0.0663145	0.0704464	0.0684484	1.62212	0.142988	0
comp181434_c0_seq1	0.345527	1.70002	0.666368	0	0	0
comp181497_c2_seq1	35.2647	72.82	29.131	18.3359	16.5866	7.82836
comp181519_c0_seq1	3.02199	4.11261	1.23251	13.1001	1.19295	1.07802
comp181570_c0_seq3	0.0198268	0.0204651	0.380331	1.88629	0.020138	0
comp181624_c0_seq1	1.72464	0	0.931142	0.749511	6.97392	5.55677
comp181628_c0_seq1	4.17626	3.8064	2.68327	15.891	2.90391	3.2502
comp181661_c0_seq2	20.4575	11.8145	10.4732	2.54293	2.71582	13.0107
comp181679_c0_seq1	51.488	27.2849	37.0446	27.5085	36.7052	59.4759
comp181681_c0_seq1	4.17301	3.84759	2.60651	1.84496	1.97949	7.412
comp181706_c0_seq2	0.437804	0.1492	0.356532	3.59824	0.299809	0.419824
comp181734_c0_seq1	3.86722	12.9066	3.42618	9.38883	10.6481	5.37289
comp181757_c0_seq2	9.42725	14.4288	5.45286	3.48652	6.29281	7.62382
comp181813_c0_seq1	0.0593161	0	0.11743	0	0	0
comp181824_c0_seq2	1.46707	4.25618	8.1145	0	0	0
comp181847_c0_seq1	0	1.44713	0.758865	10.6065	0.831514	0.926692
comp181857_c0_seq1	6.13163	1.34955	6.20124	0.321152	1.32455	1.1636
comp181892_c0_seq1	2.19404	3.53446	1.46282	9.15447	2.66409	2.27821
comp181988_c0_seq1	17.3983	16.3406	16.1492	10.8588	8.99975	25.191
comp181988_c2_seq1	11.8014	11.4578	3.22017	6.14093	2.88319	19.2878
comp182025_c0_seq1	41.0849	36.2754	28.6661	20.6535	7.56891	28.6722
comp182031_c0_seq2	28.01	33.9589	40.9297	81.4505	62.2825	22.7203
comp182039_c0_seq2	1.26214	0	0.307266	0.154324	0	0.316831
comp182101_c0_seq1	5.06383	3.99735	4.61708	1.95307	1.59541	4.46646
comp182102_c0_seq3	0.928838	0.919288	1.93771	0	0	0
comp182205_c0_seq2	1.2657	2.67981	0.422867	0.209619	1.42229	1.4648
comp182248_c0_seq4	17.6626	10.8258	14.9367	4.41554	18.6964	16.2347
comp182356_c0_seq1	0.760368	0.896431	0.864235	0	0	0.762316
comp182388_c0_seq2	1.76984	0.367564	0.483578	0.234698	0	1.34059
comp182529_c2_seq1	1.91524	2.22905	0	17.7088	9.30097	4.24628
comp182677_c0_seq2	1.94708	3.78758	4.21501	0.762387	1.51364	3.51335
comp182696_c0_seq1	0.00807768	0.0083921	0	2.16213	0	0
comp182721_c0_seq2	1.41354	0.491579	1.09879	0	0.0856968	0.0456186
comp182781_c0_seq1	4.51968	1.92247	1.94406	0	0	0
comp182798_c0_seq1	2.61307	2.32064	2.77139	0.686682	2.56906	2.29295
comp182806_c1_seq1	0	0	5.92707	0	0	0
comp182856_c0_seq1	0	0	0.370388	3.57524	0	0
comp182876_c0_seq1	0.857973	0	1.72264	4.44031	0	1.01903
comp182885_c0_seq1	0	0	0.177951	0	0	0
comp182887_c1_seq1	0.618679	1.22799	2.13914	0	0	0
comp182891_c0_seq1	0.839775	0.28365	0.141091	5.62235	1.19544	0.654549
comp182891_c1_seq1	0.771427	0.730054	0.252097	4.76821	0.910493	0.280089
comp182913_c0_seq1	0	0.82108	0	4.45803	0	0
comp182967_c0_seq1	0	0	2.87255	0	0	0
comp182992_c0_seq1	0.063662	0.266197	0.0640775	1.87291	0.203091	0.284971
comp183034_c0_seq3	2.48098	1.27718	1.21357	0.829957	1.33112	3.09171
comp183100_c1_seq1	4.74321	1.8659	1.04667	0	0	0
comp183122_c0_seq2	13.5341	15.3362	4.08273	18.8909	10.0284	10.9076
comp183142_c1_seq1	1.32533	0.449169	0.310999	5.12551	0.459149	0.840665
comp183148_c0_seq1	23.6513	9.44952	9.35978	6.78092	8.79124	16.0986
comp183164_c0_seq1	15.3126	16.2059	11.8783	3.39996	5.9389	8.43
comp183195_c0_seq1	0.0431667	0.0450911	0.0661923	2.88002	0.0443694	0.0681035
comp183236_c0_seq1	5.95915	3.42459	3.52853	0	0	0
comp183271_c0_seq1	1.35865	3.99631	0	9.96977	3.09929	6.61482
comp183293_c0_seq1	2.54425	7.53923	3.42166	11.2494	5.30313	3.33224
comp183294_c0_seq3	0.231423	0.0538117	0.0804237	1.3904	0.0524739	0.102767
comp183308_c0_seq1	4.01936	5.78931	4.12254	0	0	0
comp183372_c0_seq1	0.490386	0.415666	0.0791289	0	0.35044	0.47161
comp183374_c0_seq1	0.978439	1.74722	6.4595	0	0	0
comp183395_c0_seq2	0.235873	0.447529	0	0	0.491271	0.737649
comp183459_c0_seq1	1.41783	1.06411	1.38979	0	0	0
comp183489_c0_seq1	0	0.194816	0.193434	0.192288	9.31838	3.51436
comp183505_c0_seq2	0.312808	0.313579	0.101681	2.60302	0.42969	0.231962
comp183526_c0_seq1	1.87946	0	2.52455	0.321212	0.694778	1.91856
comp183589_c0_seq2	0	0	0	0	0	0
comp183605_c0_seq1	0.294138	2.7749	2.28882	0.296992	1.85468	0.979939
comp183734_c0_seq1	4.74828	10.1415	7.15338	13.375	5.64624	6.7992
comp183791_c0_seq1	5.07704	6.26709	2.57972	0	0	0
comp183953_c0_seq1	0.038617	0.200287	0.119542	0	0	0
comp183966_c0_seq1	7.26195	3.28144	6.82429	2.55071	0.889331	5.05804
comp183969_c0_seq1	0.239782	0	0	0	0	0
comp184010_c0_seq1	0.270239	0.789999	0.545084	0.200148	1.02633	5.91981
comp184012_c0_seq1	4.16208	2.51601	1.45154	0	0	0
comp184078_c0_seq2	0	0	0.189627	5.8276	4.7394	1.5295
comp184090_c0_seq1	0	0	0	1.91293	0	0
comp184136_c0_seq1	4.26968	1.86322	0.898171	28.1306	0.880633	4.30664
comp184139_c2_seq1	6.55247	5.39508	4.6852	1.38401	4.03034	6.54091
comp184178_c0_seq1	0.362866	0.149295	0.153841	7.29823	0.422302	0.54778
comp184269_c0_seq2	0	0	0	1.46335	0	0
comp184308_c0_seq2	5.78925	0.843163	0.931363	0.38779	0.0950887	0.994526
comp184381_c0_seq3	0.0444787	0.231705	0.138813	2.22395	2.54027	2.44884
comp184383_c0_seq2	0.129174	5.98125	0.503403	0	0	0
comp184404_c0_seq1	18.876	7.81077	16.8184	3.28299	9.53679	13.7172
comp184449_c0_seq1	1.37128	2.11066	2.31209	2.64285	1.23079	2.51928
comp184510_c0_seq1	0.55809	1.26026	0.677201	2.77862	16.8719	9.40749
comp184578_c0_seq1	0	0	0	2.26283	0	0
comp184670_c0_seq2	5.92929	9.23649	6.97965	0	0	0
comp184782_c1_seq2	0.176931	1.57422	0.526733	1.61475	0.370077	0.191341
comp184861_c0_seq1	0.253414	0.260295	0.253528	2.49017	1.04535	0.557322
comp184865_c0_seq1	3.26315	8.14819	10.5678	0	0	0
comp184870_c0_seq1	0	0.479683	0.233035	0	0	0
comp184995_c0_seq1	3.20624	1.83229	2.37028	1.24295	1.02972	4.09228
comp184998_c0_seq1	0	1.78783	2.29029	7.33096	3.9711	2.09483
comp185005_c0_seq1	0.784612	0.760974	0	10.9044	2.5535	0
comp185085_c0_seq2	0.648467	0.820086	0.131031	5.71623	4.4156	3.96571
comp185138_c0_seq1	0	0	0	4.49168	0	0
comp185138_c2_seq1	0	0	0	1.80821	0	0
comp185207_c0_seq1	0	0	0.233034	0	0	0
comp185251_c0_seq2	0	0.131584	0	2.2379	0.133445	0.292961
comp185301_c0_seq1	0	0	0	6.04531	0	0.0497616
comp185305_c0_seq1	2.61369	0.312635	0.153395	0.146611	1.68318	0.053534
comp185306_c0_seq4	0	0	1.80012	0.227559	1.9621	1.5534
comp185325_c0_seq1	20.1807	20.4783	17.4969	29.5804	18.1704	11.3044
comp185336_c0_seq1	2.70155	0	0.16983	0	0.330614	0.585857
comp185336_c1_seq1	5.24116	0	0	0	0.0905434	0.755542
comp185337_c0_seq1	0.594875	0.606574	3.04554	0	0	0
comp185338_c0_seq1	0	5.25607	3.87672	0	0	0
comp185347_c0_seq2	1.3931	0.217462	0.107359	2.34103	0	0
comp185390_c0_seq1	0.272306	0.356421	0.173473	0	0.287083	0.888912
comp185411_c0_seq1	1.11146	4.26027	0.0806448	3.60203	1.34682	0.790592
comp185431_c0_seq1	5.29252	2.38605	3.35497	0	0	0.54434
comp185432_c0_seq1	0.43992	0	0	9.01624	0.463637	0
comp185437_c0_seq2	3.49896	7.29099	2.89356	0.438886	3.50656	3.78338
comp185447_c0_seq1	0.716722	0	0	0	0	0
comp185453_c0_seq1	0	0.258261	0.517968	16.2367	8.95838	1.12724
comp185462_c0_seq1	0.27462	0.0928889	0.178095	0.0907231	0.0957993	0.205532
comp185463_c0_seq1	1.10985	4.02264	1.09991	0	0	0
comp185496_c0_seq2	2.47326	1.75346	0.956377	4.4564	0	1.86873
comp185541_c0_seq1	0.079043	0	3.60144	5.58543	4.8261	3.95482
comp185582_c0_seq1	0	0	3.65184	0	0.468011	0.517251
comp185606_c0_seq1	0	0.553501	2.69917	0.203561	0.975121	2.07051
comp185637_c0_seq1	1.11496	0	1.22656	0	0	0
comp185698_c0_seq1	0.0698704	0.794394	0.139144	0.290794	0.669336	0.854955
comp185851_c0_seq2	0	0.546699	0	1.65194	0	0
comp185853_c1_seq1	0.715448	4.84377	2.28605	6.18718	3.44767	3.44463
comp185869_c0_seq1	0.321491	1.77985	0	0	0	0
comp185920_c0_seq5	0	0	0	0	0	0
comp185931_c0_seq1	1.50755	1.00165	1.48955	0	0	0
comp186015_c0_seq2	0	0	0	0.756428	0	0
comp186088_c1_seq1	4.2001	0.337244	0.483648	2.68102	0.722912	0.394022
comp186123_c0_seq1	7.58916	0	0	0.613973	0.42625	8.51721
comp186123_c1_seq1	11.356	0	0	0	0	0
comp186145_c0_seq1	0	0	0	5.10577	1.22768	0.141882
comp186218_c0_seq1	0.947129	0.311116	0.616224	0	0	0
comp186243_c0_seq3	0.0602287	0.685139	0	2.00026	0.561901	1.11827
comp186319_c0_seq1	0.180384	0.35481	0.211237	0.168406	0.2428	0.715603
comp186337_c0_seq1	1.59465	2.13584	1.46352	0.721557	2.55462	2.49317
comp186340_c1_seq1	4.00741	3.38309	6.66167	3.75423	3.32152	12.3043
comp186420_c0_seq3	0.209916	0.269223	0.0662681	0	0.21443	0.666427
comp186437_c0_seq1	0	0.201426	0.596501	0.198402	0.215453	0.446587
comp186553_c0_seq2	0	0	0	3.23557	0	0
comp186558_c0_seq1	0	0	0.288445	0	0	0
comp186629_c0_seq1	3.15776	2.42076	2.17398	0.131476	5.79692	5.84167
comp186675_c0_seq1	17.3317	4.34555	4.3958	2.29068	0.568194	5.47576
comp186677_c0_seq2	1.60654	2.12089	2.30544	4.76717	1.54664	0.13136
comp186709_c0_seq1	1.62961	2.03698	2.04891	0	0	0
comp186725_c0_seq1	1.18494	2.48329	0	2.44835	0.50321	0.265452
comp186727_c0_seq1	5.30562	1.24314	1.38762	3.1622	1.3267	5.81203
comp186728_c0_seq1	0.145715	1.07603	0.444364	1.60466	2.03491	0.354546
comp186740_c0_seq1	0	0	0	0.133857	0.0427684	0
comp186754_c0_seq1	6.70165	7.03069	3.83011	0	0	0
comp186800_c0_seq1	0.194019	0.169439	0.238795	8.94864	0.0326742	0.0322532
comp186919_c0_seq1	0	0	0	5.57037	0	0
comp186920_c0_seq1	0	0.610881	0.595037	0	0	0.89009
comp186963_c1_seq2	7.79812	11.1446	4.28682	9.48555	5.43045	14.0534
comp186985_c0_seq1	58.4434	66.4613	52.7727	6.35665	62.7017	114.326
comp186995_c0_seq11	0	1.06698	0	1.57456	0	0
comp187011_c0_seq2	0.85961	1.99026	9.95159e-39	3.71559	1.52053e-61	0.189738
comp187074_c0_seq1	1.04564	0.647736	1.53654	1.76972	0.358723	0.373749
comp187085_c0_seq2	0	2.3416	0	3.30695	3.4248	4.45377
comp187108_c0_seq3	3.62718	1.67695	0	4.01554	0	0
comp187156_c0_seq1	7.38624	1.98479	2.65415	4.1496	1.51861	5.80262
comp187166_c0_seq1	0	0	0.0950789	0	0	0
comp187203_c1_seq5	0	0	0	2.13352	2.48807	1.79842
comp187278_c0_seq1	2.6751	4.08171	1.23747	0	0	0
comp187334_c0_seq1	2.94756	1.11161	2.67355	0	0	0
comp187347_c0_seq1	3.80532	0	5.08009	0	0	0
comp187348_c1_seq1	0	0.789749	1.31885	0	0	0
comp187450_c0_seq2	16.6949	10.28	15.046	21.6334	15.34	8.78904
comp187496_c0_seq1	0	0	0	2.52305	0	0
comp187533_c0_seq1	0.733109	1.18729	1.4438	0.154687	2.98299	2.88564
comp187628_c1_seq1	5.67068	5.90902	6.40879	18.9488	13.6963	7.1706
comp187639_c0_seq1	3.44711	3.13978	2.60125	4.29285	7.12352	1.49842
comp187669_c0_seq2	0.568227	0.280541	7.21125	0.279608	1.24314	2.01063
comp187718_c0_seq1	9.59938	0.901902	0.62996	0.826655	0.935223	5.17055
comp187738_c0_seq1	7.72925	5.50843	7.47417	1.8435	3.25876	1.13307
comp187790_c0_seq2	3.62804	3.23213	2.56076	5.89785	1.347	2.1459
comp187793_c0_seq1	0.50226	0.936686	1.79232	0	0	0
comp187826_c0_seq1	0.400449	0	2.18153	0	0	0.664913
comp187859_c0_seq2	0.0413576	0	0	0	0	0
comp187873_c0_seq2	0	0	0.183395	0	0	0
comp187885_c0_seq2	11.3188	11.4964	12.8899	3.89963	6.92533	3.96493
comp187928_c0_seq1	4.72919	0	5.8948	8.52965	2.5955	6.99512
comp188015_c0_seq2	0.807269	0.174927	0.682423	0.759105	0.258238	0.910057
comp188047_c0_seq1	0	0	0	2.97432	0	0
comp188050_c0_seq1	0	0.745851	0.0602382	0	0.184546	0.319733
comp188094_c0_seq1	0.0632072	0.318641	0.0311922	0.0327008	0.456868	0.742117
comp188149_c0_seq1	98.0909	19.0243	35.1078	18.3867	34.9586	38.9772
comp188173_c0_seq1	4.45834	7.39889	4.05387	0	0	0
comp188189_c1_seq3	4.60915	3.47768	4.16204	2.6018	1.8894	5.56793
comp188189_c2_seq1	2.40682	1.57386	3.4933	0.750619	2.33093	4.05997
comp188230_c0_seq1	1.26928	3.45449	1.93293	0.538818	3.12358	2.2507
comp188238_c0_seq1	0.196303	0.628897	0.734817	0.15138	0.998509	1.6166
comp188240_c0_seq3	7.26414	1.28028	1.91076	0.290632	0.0999759	8.10473
comp188302_c0_seq1	16.0266	8.66128	8.87162	15.9508	11.0992	26.0869
comp188307_c0_seq1	0	0	0	0	0	0
comp188364_c0_seq1	0	0.11158	0	0	0.112351	0.33271
comp188403_c0_seq1	0	0	0	2.15898	0	0
comp188455_c0_seq6	0	0.198704	1.37572	2.02631	0.979603	2.07437
comp188461_c0_seq2	8.49157	11.0032	16.5413	14.5423	10.2467	5.88156
comp188503_c0_seq4	0.201845	0.427992	0	3.14321	0	0
comp188527_c0_seq1	2.60953	1.08535	1.75971	0.856304	1.20849	2.91347
comp188587_c0_seq3	0.0839754	0.0297371	0.0293072	13.2873	0	0.0908963
comp188600_c0_seq2	0	0	0.357118	0	0	0
comp188618_c3_seq1	0	0	0.0903726	0	0	0.0998638
comp188693_c0_seq2	0.95409	0.946763	0.23485	3.43971	1.4788	0.536282
comp188699_c0_seq1	1.48999	0.959602	0.820433	0.214731	1.7982	1.07384
comp188703_c0_seq1	0	0	1.60161	4.80656	0.186247	0.984866
comp188718_c0_seq1	49.7598	74.7718	46.0351	10.9654	36.7521	38.428
comp188742_c0_seq1	11.2802	2.25339	1.86124	0.175958	0.176186	3.63002
comp188777_c0_seq1	16.6452	13.2911	11.5402	6.44115	8.95803	10.7169
comp188779_c0_seq1	6.11212	4.43204	5.57134	6.20147	4.75887	1.44451
comp188783_c1_seq1	1.7772	5.95858	0.189323	2.36849	0	0
comp188826_c0_seq4	0.112411	0.0755057	0.217131	0.15633	0.0388839	0
comp188835_c1_seq1	2.40619	1.17639	1.84489	0	0	0
comp188906_c0_seq1	0	5.45771	3.31419	2.095	3.76099	4.69344
comp188913_c0_seq1	0.271415	0.209233	0.400999	2.08605	0.0709315	0.304077
comp188948_c0_seq1	69.6749	96.1274	69.328	1.60386	96.8372	64.7124
comp188980_c0_seq1	0.295739	0.924694	0.154968	3.51183	0.746694	0.617192
comp189003_c0_seq2	0.199435	0.303534	0.0974602	1.54247	0.106108	0.342795
comp189029_c3_seq2	0.587449	0	0.154894	0.270054	0.439824	1.11363
comp189042_c0_seq1	2.42814	1.23771	3.51936	1.0873	6.77666	9.86651
comp189079_c0_seq1	0.486333	0.332221	0.322141	6.77613	1.10798	0.976792
comp189220_c0_seq2	0.117332	0	0	1.12033	0	0
comp189229_c0_seq1	1.52205	3.90177	1.74978	8.37185	2.74963	1.24445
comp189247_c0_seq9	0	0	0	1.16715	0	0
comp189300_c0_seq1	2.8995	0.931664	1.67321	0.957091	0	1.37855
comp189313_c0_seq1	1.67924	1.64888	3.33347	0.252776	4.03793	2.69164
comp189337_c0_seq1	0.110139	0	0.605622	2.13068	1.08143	0.377224
comp189430_c0_seq1	5.36164	2.58434	1.84976	3.00432	1.64741	0.942622
comp189439_c0_seq2	0.452502	0.308947	0.920996	0.150047	15.4532	5.0615
comp189439_c2_seq2	0.727662	0	1.13349	0	0	0
comp189458_c0_seq1	122.018	313.555	260.972	1294.11	1294.55	1246.6
comp189572_c0_seq4	2.36058	3.77845	0	1.95874	6.05952	5.83041
comp189581_c0_seq1	8.10589	13.105	9.85906	0.431391	7.38016	13.8314
comp189609_c0_seq1	0.0803764	0.0409389	0.401489	6.26669	0	0.0433128
comp189638_c0_seq1	5.95253	12.8633	4.12531	8.41876	8.16773	0
comp189649_c0_seq1	2.0436	4.68975	15.5256	18.3846	10.8374	13.4809
comp189676_c0_seq1	10.6299	8.70515	5.85529	1.40772	5.57809	5.73307
comp189701_c0_seq2	0	0.204698	0.202384	2.03819	0.654488	0.22612
comp189753_c0_seq3	0	0	0.305581	0	0.336961	0
comp189768_c0_seq2	0.313997	0	0	2.09488	0.165056	0
comp189784_c0_seq2	3.34478	3.90515	3.24827	8.51571	5.72102	1.12003
comp189821_c0_seq1	3.31537	0.7186	0.575487	0.316538	0.381752	1.89863
comp189826_c0_seq1	8.22167	0	1.84648	0	0.10793	0
comp189847_c1_seq1	13.1306	5.71744	4.36105	5.21848	4.00746	13.3765
comp189862_c0_seq1	95.2871	62.7512	57.5405	36.8459	39.8546	75.9193
comp189867_c0_seq1	24.5866	4.50647	7.8217	4.08008	0.499767	10.782
comp189867_c2_seq1	17.3221	2.64824	5.27263	2.38361	0.726373	11.1547
comp189908_c0_seq1	17.7049	0	0	0	0	0
comp189911_c0_seq2	0	0.150592	0.290704	0	0.102593	0.477496
comp189928_c1_seq1	58.891	31.1851	17.5122	81.8946	13.2546	39.9753
comp189928_c2_seq1	49.5634	23.4141	19.2001	44.6782	10.0939	27.6182
comp189929_c0_seq1	8.61725	1.98505	0.929955	0.947219	1.60624	4.40142
comp189967_c0_seq1	0.810771	0.796057	0.261348	9.61861	0	0
comp190102_c0_seq1	1.59235	0	0	0	0	0
comp190147_c1_seq1	0.393424	4.34148	1.6092	0	0	0
comp190148_c0_seq2	0.172386	0	0	3.88341	0	0
comp190184_c0_seq1	41.2058	35.8899	55.437	20.0125	35.4531	51.8174
comp190285_c0_seq2	0.262499	0.133211	0.392346	0	0	0.295254
comp190300_c0_seq1	0	0	0	0	0	0
comp190343_c0_seq5	0.089429	0	0.0606631	1.29229	0.0613177	0.222798
comp190361_c0_seq1	10.9669	16.9352	33.8925	18.334	32.3011	10.1342
comp190362_c0_seq1	1.96114	0.852788	0.590183	0.495157	0.258583	1.91741
comp190374_c0_seq1	5.3825	3.17827	3.63752	2.38451	3.3708	9.43007
comp190415_c0_seq2	1.83663	1.67707	0.404252	0	0	0
comp190425_c0_seq1	0.89428	1.56811	6.89871	0.342081	0.511559	0.457597
comp190427_c0_seq2	0	0.0930502	0.0891084	0	0.100341	0.106549
comp190508_c0_seq1	0.324595	0.241223	0.557122	0.0513902	0.444189	0.311331
comp190557_c1_seq1	38.6247	15.963	12.3162	15.9267	18.7514	24.301
comp190563_c0_seq1	5.11033	3.61043	7.24034	12.9799	12.6537	5.74129
comp190620_c0_seq1	0.591508	0	0	0	0	0
comp190665_c0_seq1	0.130754	0.634135	0.127751	1.0367	0.208358	0.259137
comp190669_c0_seq1	0	0	7.96359	0	0	0
comp190710_c0_seq1	5.92863	6.78261	17.6258	12.2294	4.34991	8.32364
comp190739_c0_seq1	2.53063	6.64299	1.01139	6.57573	0	0.575785
comp190740_c0_seq5	10.7931	8.55579	7.70129	5.49759	3.86249	10.5011
comp190756_c0_seq2	2.62789	0.218931	0.46061	0	0	0
comp190781_c1_seq1	79.672	158.846	86.5832	79.0723	191.54	23.9652
comp190781_c2_seq1	50.074	95.9055	57.616	73.7328	127.024	18.3468
comp190792_c0_seq1	0.24094	0.0614441	0.0590489	0	0	0.270089
comp190805_c0_seq4	3.91235	2.35067	4.87634	0.795911	2.13835	2.45322
comp190841_c0_seq2	0.60536	0.514618	0	0.0418331	0.0435712	0.0912662
comp190853_c0_seq1	0	0	0	2.67669	0.137022	0.143039
comp190866_c1_seq3	0.0793683	0.24322	0	1.01425	0	0.263767
comp190926_c0_seq1	0.398992	0.134546	0.777723	4.08751	0.43174	0
comp190937_c0_seq1	17.6849	8.19127	12.4592	2.45899	3.08778	16.5626
comp190973_c0_seq2	1.49398	0.979754	1.61075	0.142485	0.217196	1.8072
comp190991_c2_seq1	5.63929	11.1292	8.05804	1.03577	1.92903	5.0914
comp191050_c0_seq1	0	0	0	17.0188	0	0
comp191099_c0_seq4	7.68137	4.02881	3.84739	3.78348	0.231703	7.26722
comp191104_c0_seq1	7.62678	8.42164	13.3763	0	0	0
comp191104_c1_seq2	5.39302	7.59895	6.12857	0	0	0
comp191204_c0_seq2	4.86107	6.17627	2.32334	0.805308	7.90837	5.85682
comp191207_c1_seq1	26.8888	52.4111	38.4088	41.6678	61.9432	24.0614
comp191208_c0_seq1	0.223482	0.203002	0.0289466	3.5596	0.746029	0.0880382
comp191222_c0_seq1	0.591405	0.761803	1.36197	0.043461	0.351094	0.887196
comp191245_c1_seq1	20.2838	12.3289	15.7191	4.37465	2.76464	6.71852
comp191273_c1_seq1	0.082325	0	0.131193	0.0871485	0.522656	0.436627
comp191318_c0_seq1	9.98074	4.39499	6.35341	1.58679	1.55956	6.10518
comp191423_c0_seq1	16.2179	14.7338	12.9651	3.62183	3.87812	10.3566
comp191432_c0_seq1	0.0157764	0.0162888	0.047675	0.564007	0.24398	0.0999581
comp191437_c0_seq1	0.124386	0.757346	0.741381	0.123443	0.399869	2.81334
comp191447_c0_seq3	0	2.77563	0	0	0	0
comp191448_c0_seq1	0.364087	0.093572	0.0907621	0	0.491128	0
comp191507_c0_seq1	23.9396	5.61185	4.89195	3.9816	5.63303	14.8274
comp191549_c0_seq1	7.37036	3.66813	4.28944	2.26899	0.686104	5.16797
comp191589_c0_seq1	1.26948	0	2.43471	0	0	0
comp191697_c0_seq5	0	0.765519	0	0.190599	0.384774	0.597817
comp191746_c0_seq2	1.45078	0.581934	0.583673	0.249461	0.61273	2.79773
comp191765_c0_seq1	0.646859	0.166251	0.556439	1.66127	0.0865864	0.187507
comp191814_c0_seq1	4.99584	0	0.617008	0	0	0
comp191824_c0_seq2	0.297866	0.61559	1.33604	0	0	0
comp191829_c0_seq1	0.679151	0.244799	0	0	0	0
comp191857_c0_seq1	7.49961	4.51745	6.03197	3.27112	9.61228	18.1245
comp191872_c0_seq1	10.4354	12.3185	8.02175	0	0	0
comp191878_c0_seq2	0.0871007	0.312464	0.320581	0	0.00889018	0.0278104
comp191883_c3_seq1	6.70092	10.1923	12.0367	0	0	0
comp191899_c0_seq1	3.20689	10.233	8.84396	29.2061	14.6769	5.34377
comp191902_c0_seq5	1.26296	0.0309993	0.0605868	0	0.0313537	0.445293
comp191978_c4_seq1	6.79191	1.7864	3.46517	1.2309	0.937342	5.43896
comp191999_c0_seq1	2.55557	2.66016	0.930694	2.72567	0.476012	7.03864
comp192026_c0_seq1	0.298987	1.03264	0.309364	4.01877	1.40993	0.786479
comp192028_c0_seq1	0	0	0	1.76461	0	0
comp192039_c0_seq1	1.5768	4.68366	2.52784	2.62403	1.37207	7.05891
comp192053_c0_seq2	0	0	0	0	0.526509	0
comp192121_c0_seq1	0.19087	0.383296	0.369107	3.66617	1.42487	1.17294
comp192147_c0_seq2	0.0457135	0	0	2.70198	0	0
comp192148_c0_seq2	0	0.123628	0.120829	1.06063	0.963991	0.266468
comp192193_c0_seq2	0	0	1.14135	0	0	0
comp192221_c0_seq2	1.22589	0.518564	0.508077	0	0	0
comp192240_c0_seq1	18.4476	7.83439	7.26596	8.18015	7.63888	16.8387
comp192297_c0_seq1	1.01962	0.496224	0.680005	0.352936	0.757896	1.04873
comp192320_c0_seq4	0.525829	0.736422	0.415492	2.99862	0.542315	0.116314
comp192388_c0_seq2	1.0157	0.400242	0.192949	0	0	0
comp192442_c0_seq1	0.76126	0.703721	0.340114	0.258971	0.152407	0.529769
comp192450_c0_seq1	0.444399	0.72146	0.278992	7.54415	1.42354	0.164994
comp192456_c0_seq2	5.59948	4.67093	2.71467	7.55947	2.35888	9.98209
comp192480_c0_seq2	1.32202	13.0037	4.69324	24.3769	7.34018	6.86825
comp192592_c0_seq1	0.37121	1.0222	1.05535	0.0768473	0.235344	1.58123
comp192622_c0_seq2	0	1.43523	0.297515	5.86849	2.02978	1.51455
comp192645_c0_seq2	0.860488	0.629637	0.368996	0.122207	0.386925	0.413311
comp192723_c0_seq1	1.62717	1.22464	0	3.47046	1.77434	1.56574
comp192727_c0_seq4	11.6513	20.1885	23.2382	25.0381	4.99495	0.992335
comp192750_c1_seq3	0.485195	0.248852	1.23522	0	0.264393	0
comp192784_c0_seq1	19.1193	21.0548	21.1998	17.7956	23.8534	13.0995
comp192937_c2_seq2	88.2664	56.3465	88.7232	7.08486	44.8254	66.9399
comp192991_c0_seq1	1.31439	1.35039	0.86954	0.235995	0.722468	1.53426
comp193014_c1_seq1	19.3907	12.1006	11.9526	3.70056	0.416163	13.5981
comp193027_c0_seq2	11.916	10.4605	11.2479	32.6429	7.77581	5.67424
comp193108_c1_seq1	0.230263	0.116376	0.111964	0	0	0
comp193125_c0_seq2	16.4685	1.33787	30.4518	0.596416	22.9548	15.4474
comp193149_c0_seq2	1.12773	1.22947	1.13457	9.81677	0.58911	0.939403
comp193177_c0_seq2	2.01489	0.959516	1.01152	0.272364	0.225606	1.69074
comp193180_c0_seq1	0.565622	1.04398	0.683912	0.244666	1.79787	2.33098
comp193208_c0_seq1	0	0	0	0.95432	0	0
comp193228_c0_seq1	0.401342	1.99954	0.531515	4.88552	1.34081	0.305271
comp193262_c0_seq1	11.613	7.39283	3.75127	26.8161	6.23373	7.31349
comp193271_c1_seq1	1.15373	0.978525	0.959279	4.61209	1.91833	0.733348
comp193327_c0_seq1	0	0	1.08179	0	0	0
comp193367_c0_seq1	0.234244	1.41855	2.7016	44.3472	0.0584206	0.290028
comp193383_c0_seq1	0.255281	1.31177	0.529809	0	0	0
comp193423_c0_seq2	0.826249	2.34419	1.44097	5.27761	1.11749	2.27034
comp193429_c0_seq2	0.168171	0.271173	0.148925	1.52041	0.240031	0.264631
comp193437_c0_seq3	1.05861	1.0504	0.942211	0	0.579331	0.532641
comp193460_c0_seq1	6.54954	4.06027	5.1093	0	0	0
comp193483_c0_seq1	3.56041	0	0.348996	0.213402	0.0726257	0.66059
comp193483_c1_seq1	3.64963	0	0.175425	0.162618	0.0572481	0.233387
comp193585_c1_seq1	4.48822	3.4019	3.85835	0.346475	1.62248	1.90272
comp193606_c0_seq5	0.968103	0.917259	2.21412	0.147678	1.11441	1.09425
comp193631_c0_seq1	70.3166	8.9461	8.27006	5.96265	1.51679	31.7732
comp193665_c0_seq1	1.74451	3.64541	2.60343	1.0068	0.469645	1.00668
comp193669_c0_seq1	0.647174	0.481453	0.234052	0.0685694	0.280925	0.582971
comp193764_c0_seq1	4.63635	2.00302	1.05601	1.56665	1.91583	7.34436
comp193797_c0_seq1	6.7617	28.5825	40.4473	4.20684	0.131644	37.7283
comp193797_c1_seq1	3.69468	15.0439	21.7292	2.51104	0.22027	28.5085
comp193830_c0_seq1	0	0	0.727773	3.97943	0	0
comp193848_c0_seq1	1.58559	0.107052	1.43773	0.141688	0.0503224	0.592883
comp193880_c2_seq1	3.31479	2.36281	2.40685	1.26211	0.580341	5.51132
comp193882_c0_seq1	0.0663218	0.136133	0.064994	0.202798	0	0.36133
comp193952_c0_seq1	1.90793	0.960829	1.5702	0.0971381	2.47959	2.33973
comp193993_c0_seq1	3.85411	7.54336	6.16749	0.299484	6.0463	2.41727
comp194007_c0_seq4	1.19688	0.620771	0.713194	3.81788	0	0.266711
comp194017_c0_seq2	7.8666	7.71916	11.2508	0	0	0
comp194055_c0_seq1	6.80633	1.95966	3.62805	1.77507	1.57775	6.46866
comp194068_c0_seq2	9.51671	14.5988	12.051	4.15772	15.658	15.924
comp194072_c0_seq1	1.09338	1.85147	1.09663	1.20639	5.27206	3.58304
comp194078_c0_seq1	0.235235	0.241647	0	10.6199	0.73673	0.926096
comp194092_c0_seq1	0.190398	0.0983605	0.376137	0.289338	0.307505	0.327765
comp194133_c0_seq1	0.486984	0.299862	0.290057	7.46197	10.4094	17.8618
comp194138_c0_seq2	0.760487	1.3318	2.62201	0	0	0
comp194141_c3_seq1	3.86155	5.81879	5.13571	5.59327	6.43481	2.35951
comp194141_c4_seq1	0.997524	2.71887	3.58693	3.74526	1.6917	0.747676
comp194154_c3_seq2	119.478	96.8235	100.848	958.819	920.253	936.504
comp194155_c0_seq1	65.5983	153.406	130.879	105.035	108.16	88.0369
comp194168_c0_seq3	0.734081	0.365873	0.178784	5.32974	0.387385	1.22031
comp194175_c0_seq1	11.9007	5.77789	6.04894	1.05775	2.5523	19.7879
comp194233_c0_seq1	0.556015	0.82175	1.81088	0	0	0
comp194247_c1_seq3	26.1411	33.2886	36.7501	59.8392	62.3605	24.2515
comp194260_c0_seq1	0.0884572	0.0907358	0.292737	0.18211	0.124149	0.41646
comp194261_c0_seq1	2.53553	1.48834	6.48775	6.4387	2.57988	2.10171
comp194345_c0_seq1	8.78242	11.8186	20.235	6.92483	3.65978	7.36411
comp194349_c0_seq2	0	0.389519	0.761466	0.205277	0.205745	0.222607
comp194361_c0_seq1	0.99013	5.1447	1.86708	4.13523	6.69065	0.979382
comp194401_c0_seq1	3.72281	0	4.02212	0	0.165554	0
comp194425_c0_seq1	7.00218	21.1668	22.9205	0	0	0
comp194541_c0_seq3	0	0	0.374346	1.80738	0.0819735	0.0855763
comp194580_c0_seq3	0.502715	0.706383	1.41928	5.15402	2.93192	1.84418
comp194635_c0_seq1	0.558858	1.37133	1.07765	7.10233	1.19339	4.25175
comp194698_c0_seq1	0.0945188	0.0487568	0.190016	7.248	0	0
comp194739_c0_seq3	3.87114	2.63667	1.7476	2.24835	0.719549	6.05471
comp194760_c0_seq1	0	0	0	2.13644	0.137992	0
comp194768_c0_seq1	0.939691	0.306927	0.46799	4.32774	3.14381	1.99262
comp194773_c0_seq2	3.27219	6.38968	4.23586	0.794845	3.66593	8.86634
comp194779_c0_seq1	1.04435	4.09821	0.563061	6.08153	4.77196	0.773146
comp194818_c0_seq2	7.40256	1.14869	5.10299	0.895171	6.32776	10.5178
comp194853_c0_seq1	9.62577	3.63965	5.64563	1.16174	5.28457	4.40834
comp194883_c0_seq2	3.34822	3.73595	5.38014	0	0	0
comp194886_c0_seq1	39.0563	30.9252	32.5544	18.5388	31.8171	37.9306
comp194892_c1_seq1	0	8.28421	3.03215	3.5319	6.73742	6.92592
comp194949_c0_seq1	1.44494	0	1.22244	0.719894	0	1.66869
comp194972_c0_seq1	0.558814	0.40814	1.12283	6.28831	0.248051	0.437023
comp194973_c0_seq1	62.453	61.7724	67.0116	19.1112	34.8044	42.4426
comp194984_c0_seq1	0.050311	0.274657	0.0529737	3.05144	0.10765	0.468392
comp194988_c0_seq1	0	1.41627	0.864164	1.58539	0.066736	0
comp195014_c0_seq1	3.72549	1.94455	2.38344	3.56421	8.97776	8.17023
comp195016_c0_seq1	0.17381	0.285011	0.0693399	0	0.0360679	0.27152
comp195017_c0_seq1	7.37356	6.17965	2.68738	1.17976	2.55647	4.69228
comp195055_c1_seq1	0	2.26645	0	4.20259	0	1.28092
comp195067_c0_seq1	0.0623067	0.0972111	0.289322	3.4725	0.315144	0.353805
comp195077_c0_seq3	0	0	0	1.01668	0	0
comp195090_c0_seq1	0.103958	0.214516	0.521717	0.20651	0.99539	0.927555
comp195097_c1_seq1	25.8457	13.7213	11.3071	5.75783	3.21027	19.758
comp195185_c0_seq1	10.7953	28.243	17.9321	35.2466	25.6396	14.1982
comp195224_c0_seq2	1.29938	0.178431	0.578288	0.108169	1.84556	2.1713
comp195229_c0_seq1	0.920452	4.02604	4.14871	5.79122	4.93297	2.94424
comp195255_c0_seq1	0.304549	0.103698	0.511471	0	0	0.433718
comp195273_c0_seq1	8.7078	5.66628	4.01558	5.68017	8.18789	11.4167
comp195273_c1_seq1	25.6446	13.9027	10.4701	6.6339	18.5129	13.9789
comp195273_c2_seq2	24.6018	2.43048	12.6437	1.99778	6.65781	10.2778
comp195277_c0_seq2	0.0422965	0.43434	0.130081	1.23685	0.472312	0.0875477
comp195300_c0_seq1	8.44872	6.64439	7.97161	11.2939	13.286	4.01096
comp195302_c0_seq1	54.7009	37.6163	37.7306	13.6436	17.1547	30.8691
comp195314_c0_seq1	1.61633e-36	0	0	1.73352	0	0
comp195362_c1_seq1	8.23438	4.86772	7.93479	2.23401	12.3672	10.1299
comp195424_c0_seq13	0.54809	3.26921	4.53596	25.2517	14.4852	2.64319
comp195452_c0_seq1	0	0	1.14852	0	0	0
comp195455_c0_seq2	28.0033	29.3788	17.6307	90.9643	89.9642	44.272
comp195487_c1_seq1	4.79291	3.80497	7.40761	2.49718	3.15903	10.3553
comp195491_c0_seq1	7.1198	3.45108	5.49212	1.82754	3.47082	3.70688
comp195502_c0_seq2	0	0	0.043712	0	0	0
comp195546_c0_seq3	0.877426	1.3363	1.08596	4.14648	2.59538	2.94088
comp195639_c0_seq2	0.400144	0	0	0	0	0
comp195662_c0_seq3	0	0	0	0	0	0
comp195693_c0_seq1	0	0	0	3.84783	2.51884	1.03542
comp195712_c1_seq1	0	0	0	0	0	0
comp195749_c0_seq1	19.9988	13.8349	17.5544	41.5205	11.3383	22.3242
comp195802_c0_seq1	1.08389	0.301086	0.98618	0.574839	0.679144	0.651803
comp195822_c1_seq5	0.782524	1.9808	0.325708	2.36281	0.475945	0.180666
comp195822_c2_seq1	0	0	4.0026	0	0	0
comp195829_c0_seq1	0.110851	0.113634	0.0555086	1.61956	0.0583757	0.0619688
comp195829_c1_seq1	93.85	150.359	117.909	8.42412	144.881	162.793
comp195879_c0_seq1	4.22041	2.64381	1.35641	0	0	0
comp195918_c0_seq8	0	0	0.029899	1.53705	0.0296847	0
comp195920_c0_seq1	0	0	0	0.130679	0	0
comp195962_c0_seq1	15.0412	25.3331	25.2145	18.6699	11.9056	4.2685
comp195995_c0_seq8	1.07982e-24	0.0949178	0	1.99713	0.100571	7.8333e-24
comp196002_c1_seq1	0.234159	0.974083	0	0.0980718	0	0.676853
comp196007_c0_seq1	1.07571	0.365474	0.229164	1.16128	0.858154	3.4558
comp196018_c0_seq1	0	0	0	2.01505	0	0
comp196028_c0_seq3	0	0	3.72273	0	0	0
comp196028_c2_seq1	0	0	1.51874	0	0	0
comp196075_c0_seq1	0.822836	2.70651	1.92135	0	0	0
comp196091_c0_seq1	0.472323	0.159411	0.31292	0	0	0.178809
comp196146_c0_seq1	17.8047	42.419	30.3351	27.9359	40.3996	9.05452
comp196199_c0_seq1	3.26723	0.0864142	0.0863343	0.200747	0	2.19405
comp196206_c0_seq1	0.166661	0.647662	0.334082	2.09543	1.00004	0.722062
comp196213_c0_seq1	0.754959	0.10464	0.0256379	0	0	0
comp196246_c0_seq1	1.95371	4.46588	4.78513	4.98638	2.3148	0.679236
comp196289_c0_seq5	0	0	0	0	0	0
comp196314_c0_seq1	39.685	32.4468	32.4929	36.2675	36.1154	28.4048
comp196328_c1_seq1	1.24783	1.79955	1.00449	4.12828	1.86719	0.852137
comp196342_c0_seq3	0	0	1.59821	3.90588	0	0
comp196361_c0_seq2	1.27341	1.30834	0.795645	0	0.488382	0
comp196371_c0_seq1	0.598972	4.04904	4.1616	8.16953	13.969	9.43891
comp196377_c1_seq3	7.59351	0.024817	0.0240577	0.05152	10.5867	11.4807
comp196387_c0_seq1	1.24389	1.27669	1.94111	4.95116	2.3462	4.03023
comp196388_c1_seq1	19.1327	25.8278	22.4402	33.6204	18.4623	11.8147
comp196423_c0_seq2	0	0	0.0365586	3.01254	0	0.0399362
comp196427_c0_seq1	0.144838	0.0955859	0.366706	1.0286	0.0995551	0.106898
comp196466_c0_seq1	0	0.323134	0.103553	2.3065	0.438092	0.357178
comp196467_c0_seq8	1.31688	0.560967	1.00424	0	0.467399	0.791811
comp196472_c0_seq1	0.39856	1.37249	0.13397	0.804996	5.31863	6.57058
comp196537_c0_seq1	0	0	0.284281	0	0	0
comp196544_c0_seq2	23.4175	65.1161	89.6867	17.6882	19.462	104.267
comp196621_c0_seq1	177.543	380.278	352.442	351.018	380.577	361.431
comp196659_c0_seq1	3.50359	0.0461996	0.181023	0	0.0233055	0
comp196676_c0_seq1	0.548245	1.31403	0.861144	7.55335	1.07395	0.112573
comp196697_c2_seq1	14.3208	15.5519	28.8365	50.6482	26.389	25.8329
comp196702_c1_seq3	0.0243165	0.600968	0.0463603	0.806935	0.0248713	0.104119
comp196703_c0_seq1	16.44	9.37161	10.4153	3.70728	4.55207	9.93856
comp196763_c0_seq1	2.80436	4.50949	4.09754	10.6074	4.57659	4.12636
comp196764_c0_seq1	0	0	9.90386	11.1993	2.14687	2.67818
comp196772_c0_seq2	9.49728	20.7564	18.0731	29.9737	10.0747	11.598
comp196792_c0_seq3	0	0	0.0228033	0	0	0
comp196793_c0_seq4	4.20098	10.8361	9.35477	0	0	0
comp196839_c1_seq1	0.0886643	0.786913	0.892848	52.3936	0	0
comp196843_c0_seq1	0.465108	0.236552	0	0	0.25168	0.712041
comp196848_c0_seq2	0	0	0.128319	4.4084	0	0
comp196864_c0_seq1	0.092481	0.191404	0.430322	1.83347	0.16358	0.206909
comp196869_c0_seq2	1.80182	3.51985	3.24933	5.57102	2.06729	2.01803
comp196895_c0_seq1	6.031	5.27338	6.43641	1.25525	2.71892	2.51522
comp196897_c0_seq4	0.0576708	0.119576	0	0.850924	0.250545	0.198805
comp196920_c1_seq2	0	1.39303	0	0	0.463845	0
comp196927_c0_seq2	0	4.02932	1.24308	16.3829	1.72735	2.72486
comp197092_c0_seq4	11.6654	34.7945	28.3344	47.4658	60.9401	29.4745
comp197129_c0_seq1	4.76106	4.76785	5.77095	0.203325	5.30367	4.2456
comp197199_c0_seq4	0.305805	1.77035	1.24444	2.61077	1.42556	0.856119
comp197209_c0_seq1	0.381321	0	0.198179	1.95433	0.834029	0.219545
comp197222_c0_seq5	9.47464	7.73499	6.35495	4.04929	6.38877	11.6792
comp197300_c0_seq1	1.44175	2.294	5.75631	0.396025	0.99414	6.26907
comp197305_c0_seq2	0.334778	1.75235	1.02148	2.23409	2.02411	1.4302
comp197308_c0_seq1	0.694317	0.0977081	0	3.92936	0.199746	0
comp197343_c1_seq4	11.6367	18.0175	19.4503	23.9637	8.55702	4.24867
comp197346_c0_seq3	3.1283	0	3.68859	0.145545	0.0513334	1.52597
comp197347_c0_seq1	34.6189	42.1112	49.5983	39.4642	36.8502	34.6912
comp197352_c1_seq1	0.733805	9.08563	6.06788	12.5061	10.7985	0.413107
comp197352_c2_seq1	1.58354	4.77999	3.15259	7.22296	8.05494	0.413134
comp197361_c0_seq1	0.860072	2.07909	1.05153	6.92118	6.74526	1.32521
comp197390_c0_seq4	18.9096	10.6189	5.08685	1.12061	4.85624	7.61678
comp197397_c0_seq2	0.146644	0.153165	0.0730002	2.06693	0.156754	0.0838435
comp197401_c1_seq2	0.482177	1.7876	0.882444	2.74401	0.504781	1.09317
comp197469_c0_seq1	51.8722	66.6692	57.1242	62.4237	48.723	37.2566
comp197481_c0_seq1	0.140002	0	0.707328	0.712606	0.143885	0.658668
comp197483_c0_seq1	27.7551	31.8589	39.9429	34.419	24.4785	29.1257
comp197596_c0_seq1	4.80079	2.58109	6.37091	0.364631	4.66105	3.44015
comp197637_c2_seq1	41.0114	26.9424	19.9816	17.7611	14.302	30.16
comp197668_c0_seq2	4.81903	2.3889	1.38396	1.34694	0.913333	2.13279
comp197706_c0_seq2	1.27114	1.07342	0.956764	5.85577	4.02781	2.4901
comp197716_c0_seq5	0	0	0.234477	0	0	0
comp197758_c0_seq5	0	0	0	5.55505	0	0
comp197771_c0_seq1	37.3444	31.4093	25.2584	31.3949	0.0551948	58.1053
comp197778_c0_seq1	0	1.43853	0.800409	2.691	8.43876	6.81875
comp197778_c2_seq1	0.322129	0	0.698946	0.320371	19.2744	8.81146
comp197823_c2_seq1	4.41662	4.25433	3.49408	3.44041	7.5006	9.47694
comp197840_c2_seq2	1.71752	2.93534	2.48715	0.45198	4.41407	3.30941
comp197851_c0_seq1	0.465043	0.721366	0.952768	0.28194	0.730563	0.653872
comp197865_c0_seq15	0.0623716	0.190533	0.121747	1.39455	0.198625	0
comp197885_c0_seq1	4.83117	1.88321	1.27202	1.08043	1.71343	3.79621
comp197895_c1_seq1	3.2173	1.64559	3.99993	0.183322	1.47346	1.3621
comp197926_c0_seq1	2.78979	2.23167	1.2758	0	0	0
comp197930_c0_seq1	0	0	1.15084	0.715927	0.310385	1.49779
comp197942_c2_seq2	0.131538	0.495992	0.175319	0.978091	0.0447591	0.273616
comp197951_c1_seq1	3.87798	5.32757	3.76699	13.4514	5.77249	5.45568
comp197971_c1_seq1	3.03408	3.66614	3.8002	1.73584	0.825848	9.57023
comp197993_c0_seq1	4.60727	0.116784	1.11675	0.180059	0.300358	1.41834
comp198008_c0_seq1	0.206669	0.311474	0.20123	1.27422	0.216898	0
comp198080_c0_seq1	89.2793	82.1804	86.3558	37.8217	48.5307	92.936
comp198080_c1_seq1	97.2339	80.4156	103.198	36.2643	38.707	71.0968
comp198083_c0_seq1	1.27432	4.57948	3.46949	0.708463	5.11308	5.60425
comp198099_c0_seq1	68.513	78.0749	109.069	116.082	160.412	50.0377
comp198126_c0_seq1	2.22454	0.633028	0.349419	0.572522	0.400382	1.84373
comp198144_c0_seq1	0.75149	0.765142	0.37199	0.289196	0.789058	3.21338
comp198146_c0_seq1	0	0	0.416147	0	0	0
comp198146_c1_seq1	0	0	1.01277	0	0	0
comp198153_c0_seq1	0	0	0	7.63059	0	0
comp198185_c0_seq1	0.400792	0.491585	0.192417	0.755167	0.153546	0.276074
comp198218_c0_seq1	7.06132	8.56698	6.84663	0.60498	6.11376	12.341
comp198229_c0_seq1	318.662	215.255	257.569	385.055	504.434	180.837
comp198235_c0_seq1	0.283057	0.834178	1.9943	0	0	0
comp198249_c1_seq1	6.89396	9.71595	8.22633	5.6271	8.21747	12.1446
comp198276_c0_seq2	0.944262	0.104419	0.511085	0	0.162523	0.228976
comp198282_c0_seq1	0.467937	0.270659	0.266827	0.0710171	0.119139	0.441903
comp198382_c0_seq1	0.79081	0.301894	0.100084	0.34639	0.098807	0.496629
comp198400_c0_seq1	0	0	0	4.43394	0.856418	0.0567713
comp198437_c0_seq5	0.170677	0.330545	0.290834	0	0.438932	0.162571
comp198501_c3_seq1	1.66157	2.46532	0.921156	1.37913	2.61348	4.07153
comp198512_c0_seq1	0	0	0.196582	0.0650112	0.0700938	0
comp198544_c0_seq2	0.659655	1.87824	2.179	0.594771	0.168782	3.08586
comp198545_c0_seq1	0.0407732	0	0.0413061	2.97746	0.214672	0.266804
comp198575_c0_seq2	0	0	0	0.598647	0	0
comp198590_c0_seq1	0	0	0	2.83688	0	0
comp198606_c0_seq1	0.247586	1.03588	0.88304	10.0258	0.91582	0.847667
comp198609_c0_seq3	0	0	0.380638	0	0	0
comp198609_c1_seq1	0	0	0.335853	0	0	0
comp198613_c2_seq1	0.613488	0.494184	0.596816	8.85607	0.894632	0.137221
comp198623_c0_seq1	0.751466	0.99267	0.777637	0.249976	14.8552	8.02291
comp198626_c1_seq1	12.0325	13.8336	14.8337	18.1491	6.3168	4.36562
comp198676_c0_seq1	0.200575	0.182944	0.221019	2.16094	0.0694388	0.265877
comp198686_c0_seq1	155.66	153.055	101.024	24.3516	289.146	245.683
comp198695_c0_seq1	0	0	0	4.3086	0	0
comp198727_c0_seq2	0.350362	2.82363	2.01038	3.57004	2.35453	0.466016
comp198745_c0_seq2	1.71746	19.7476	6.75774	5.235	0	0
comp198750_c0_seq1	9.35823	3.60844	9.04383	0	0	0
comp198773_c0_seq1	0	0	0.0675903	0	0	0
comp198807_c0_seq2	0	0	0.438081	0	0.212835	0.643962
comp198826_c0_seq1	11.7413	9.52511	7.40398	3.18002	0.900495	12.1255
comp198877_c1_seq1	20.6129	37.3252	24.1509	7.17403	7.96195	8.58323
comp198901_c0_seq1	0.500243	0.395834	0.503427	1.08111	0.321664	0.36615
comp198934_c0_seq1	7.94378	8.81691	7.20603	6.0168	8.58964	14.0699
comp198950_c1_seq1	0	0	0	0	0	0
comp198993_c0_seq5	0.163425	0	0	0.0270731	0.698786	0.657716
comp199033_c0_seq2	0.299785	0.613157	0.432244	4.07623	1.20841	0.704322
comp199066_c0_seq1	94.7132	98.8925	125.404	234.335	110.328	100.996
comp199106_c0_seq2	0.554608	1.26508	0.148151	0.744436	1.04671	0.504174
comp199111_c0_seq2	15.0573	29.6816	16.9663	26.5714	24.8198	9.84199
comp199127_c0_seq3	22.3881	21.8578	47.0378	61.2189	27.9411	26.8187
comp199128_c0_seq2	6.21801	0.443871	0.545549	0.382696	0	3.20088
comp199141_c0_seq1	0	0	0	1.29896	0	0
comp199153_c3_seq10	0.1171	0.598558	0.229646	1.97192	0.381836	0.133379
comp199169_c1_seq1	3.49796	1.6573	2.61587	0.810104	0.58561	5.08845
comp199188_c0_seq5	0.393423	0.342773	0.42024	1.62098	0.645231	0.862903
comp1992_c0_seq1	0	0	0	0	0	0.781226
comp199202_c0_seq2	0.327797	1.74531	0.304363	2.61627	0.0827716	0.691529
comp199211_c0_seq1	1.23875	0	0	0	0	0
comp199240_c1_seq1	39.3491	31.2519	12.3763	10.3479	4.98331	17.0762
comp199261_c0_seq1	114.859	228.47	126.856	357.254	294.523	191.495
comp199321_c0_seq1	0.197954	0.231767	1.20416	4.87077	2.77023	3.32229
comp199353_c0_seq2	0	0	0	5.05507	0	0
comp199364_c2_seq2	0.510843	1.03179	0.385823	0.498394	1.00567	0.505479
comp199387_c0_seq1	0	0.257496	0.123479	0.129861	0.523376	0.987303
comp199388_c0_seq3	2.51672	5.63432	4.3129	1.0276	7.20803	7.76396
comp199406_c0_seq1	13.595	7.17668	8.62595	5.38441	4.40374	6.58716
comp199428_c0_seq1	13.1127	12.81	11.0046	1.17848	6.44754	4.68598
comp199435_c0_seq1	1.59103	0	0	6.82684	0	0
comp199441_c0_seq1	0	0.599719	0.609367	3.34141	0	0
comp199447_c0_seq1	0	0	0	167.111	0	165.23
comp199453_c1_seq1	0	2.62195	1.37182	0	0	0
comp199496_c0_seq1	0	0	0.0967599	5.3912	1.87818	0.616661
comp199541_c0_seq1	14.5822	16.9498	3.47881	22.2492	14.4803	13.488
comp199548_c1_seq3	6.39588	2.06156	3.0102	2.16242	0.675412	5.68065
comp19957_c0_seq1	0	0.689887	0	3.41175	0.799925	0.858513
comp199591_c0_seq4	0.0365458	0.111742	0.531068	0.0780637	0.929077	0.733928
comp199592_c0_seq3	0.951094	0.134098	3.73271	0	0.294361	0.152642
comp199603_c2_seq1	0	0.150314	0	1.74023	1.57407	0
comp199622_c0_seq2	9.40564	4.89153	7.12338	2.17533	1.25264	9.02776
comp199658_c1_seq2	0.196329	0.202202	0.15731	5.98567	0.325794	0.170982
comp199667_c0_seq1	133.352	89.537	92.7399	60.5143	92.9755	126.388
comp199668_c1_seq1	21.9486	9.59141	11.8336	3.49262	3.10593	14.2409
comp199682_c2_seq3	2.18853	9.25871	2.09673	0.0798955	0.381565	1.04314
comp199703_c0_seq1	0.0975822	0.755607	0.441553	36.8187	0.357148	0.31097
comp199720_c0_seq10	0.525682	1.82251	1.66239	0	0	0
comp199781_c0_seq1	0.517779	1.94678	0.168599	4.51503	0.736368	1.75343
comp199791_c0_seq1	0.744608	1.58641	0.778231	0	0	0.908692
comp199811_c0_seq1	0.137427	0.14169	0.271349	11.1028	0.298895	0.476302
comp199818_c0_seq1	5.02265	1.29028	0.941303	4.11308	0.581357	2.92688
comp199842_c0_seq1	3.41207	1.73935	0.97561	1.12173	3.27724	3.04209
comp199852_c0_seq3	3.13465	0.214486	0.315719	0.111153	0.226778	0.351156
comp199854_c0_seq1	0	1.34279	1.66283	14.2425	3.47795	1.01818
comp199890_c0_seq1	0.322502	0.0544532	0.106342	0.164872	0.328556	0.45527
comp199896_c0_seq1	1.10053	0	0	10.1955	0	1.32278
comp199906_c0_seq2	10.204	8.00824	8.1663	8.12985	10.5007	10.4366
comp199916_c2_seq1	0.565416	0	0.275417	0	0	0.639641
comp199931_c0_seq1	0.180205	0	0.181305	0	0	0.0971785
comp199934_c1_seq1	1.62076	0.467188	1.99232	0.393058	0.318502	1.26209
comp199962_c0_seq1	0.752688	1.53195	0	1.53068	0.590423	0.207378
comp199973_c0_seq1	1.72075	0.84244	0.241974	0.115433	0	1.29396
comp200027_c0_seq1	0.781558	3.82081	2.37672	3.27099	3.62808	2.60832
comp200047_c0_seq1	60.0605	49.0011	52.4778	26.8041	32.7602	60.6465
comp200064_c1_seq2	0.940977	2.63159	0.872588	0	0	0
comp200097_c0_seq1	5.37255	10.3615	5.69935	10.4616	13.1791	2.65093
comp200128_c4_seq1	107.087	177.898	154.828	123.339	152.979	47.0822
comp200130_c1_seq2	12.2227	11.8315	35.9392	52.2314	14.6107	11.2471
comp200142_c0_seq1	3.80123	0.691422	0.800994	0.668423	0.432176	2.1622
comp200150_c0_seq1	14.0589	16.8604	14.2197	28.3396	34.1875	12.9115
comp200157_c1_seq25	0	0	0.407943	0.0170368	0	0
comp200215_c0_seq1	3.43336	1.8309	3.70897	5.93964	0.908372	2.16033
comp200227_c0_seq1	1.80651	6.71932	8.24746	8.36326	4.54598	3.0746
comp200264_c0_seq1	0.125496	0.12678	0.123178	5.64814	0.653006	0.404716
comp200276_c0_seq2	3.6227	3.78208	3.67263	0.597963	3.54484	3.27456
comp200285_c1_seq1	16.0986	8.8565	12.5603	4.78026	2.8523	17.7022
comp200308_c0_seq4	3.29611	8.89647	1.6794	0	0	0
comp200310_c1_seq4	0.119176	0.184077	0.207181	1.50195	0.0315522	0.132597
comp200362_c0_seq1	4.92698	0.242371	3.1942	5.25753	9.04289	20.2589
comp200371_c0_seq1	3.18217	5.90958	4.73084	0.259502	6.53848	6.20017
comp200404_c0_seq1	6.49775	1.00541	2.89761	7.58101	1.02117	1.36971
comp200422_c0_seq1	0.242081	0	0	0.0905735	0.0488043	0.669415
comp200463_c0_seq1	10.6306	3.2664	2.9433	2.43532	1.71382	12.5678
comp200515_c0_seq1	1.21165	7.23932	6.30488	0.738701	9.6393	20.6199
comp200620_c0_seq3	0.506048	1.04148	1.25712	13.1654	0.560085	0.612561
comp200653_c1_seq1	1.76462	0.957572	1.92862	0	0	0
comp200660_c0_seq2	0.615115	1.39053	1.13396	2.95758	2.78835	2.28736
comp200661_c0_seq1	0.632701	0.425262	2.29468	0.881842	1.78681	1.95979
comp200667_c0_seq1	7.39759	3.16769	3.4391	1.62338	1.48385	3.87937
comp200668_c0_seq1	5.31157	10.6931	16.8123	8.57399	12.6733	7.84445
comp200686_c0_seq1	22.012	10.3683	5.47472	8.93929	12.8646	17.0216
comp200699_c0_seq1	0.557525	0.723624	0.704843	0	0	0.51354
comp200711_c0_seq3	0	0.0917995	0.118462	0	0.307744	0.225827
comp200725_c0_seq1	0.877951	0.53304	1.08331	0.478644	0.395127	0.636677
comp200746_c0_seq1	39.2494	25.1372	30.256	4.66782	6.41397	18.1024
comp200789_c0_seq1	12.5155	6.78671	7.56398	5.57557	3.00481	11.2626
comp200818_c0_seq3	0.104166	0.107518	0.161479	3.21076	0.212963	0.424381
comp200863_c0_seq2	0.328049	0.414453	0.799308	1.47495	0.424551	0
comp200899_c0_seq1	7.44881	10.0423	11.9201	0.552623	12.5507	13.0377
comp200926_c0_seq1	0.0982212	0.900493	0.297999	0	0	0.830045
comp200927_c0_seq1	1.63559	1.6704	7.12328	0	0	0.801749
comp200931_c1_seq1	5.38827	1.68281	1.04998	2.83423	1.74932	3.99156
comp200931_c2_seq1	1.70245	0.293013	0.419879	1.3898	0.577919	1.66236
comp200936_c0_seq2	2.243	5.58839	4.94146	14.4884	7.29942	1.12278
comp200954_c0_seq2	0	0	0.0482756	5.15481	5.14078	8.83534
comp200957_c0_seq1	4.48176	4.03803	5.58894	0	0	0
comp201015_c0_seq1	0	0.0957648	0.240376	0.336737	0	0
comp201038_c1_seq1	10.9862	21.6421	5.78616	33.0119	26.039	13.9914
comp201044_c3_seq7	0.152064	0.0798313	0.0513592	0.0504447	0.814872	0.386057
comp201056_c0_seq1	14.7976	25.5078	29.3458	16.0792	21.0111	27.0039
comp201130_c0_seq1	1.38999	0.14412	0.178862	0.0375477	0.0357637	0.821731
comp201143_c0_seq2	0.0131937	0.287873	0.013311	0	0.122655	0.253499
comp201144_c1_seq2	3.73714	1.26355	2.27942	0.344008	0.686207	1.37458
comp201162_c0_seq1	0	0.0651226	1.16553	0	0	0
comp201196_c0_seq3	1.74137	0.197434	0.0484721	0	0.0493883	0
comp201199_c0_seq1	23.9715	12.3301	14.2172	16.6838	14.2052	35.0088
comp201209_c0_seq1	0	0	0	1.55447	0	0
comp201211_c0_seq1	8.24774	3.08343	3.32073	1.91938	2.0137	4.63929
comp201231_c4_seq1	2345.56	2062.85	2822.65	2211.82	2219.51	2210.12
comp201236_c0_seq1	0	0.0901471	0.0290329	6.30675	0	0.0325155
comp201239_c0_seq1	0	0	1.34322	1.80975	0.356235	0.564055
comp201283_c1_seq1	217.614	201.215	207.37	234.899	227.48	234.401
comp201291_c0_seq1	1.33231	2.7542	1.94046	7.09898	4.76658	2.17871
comp201293_c1_seq1	6.73564	10.9146	18.1507	25.5078	38.5524	10.4637
comp201299_c0_seq1	1.25276	0.953507	2.86026	0.683687	0.693261	0.598534
comp201309_c1_seq1	0	0	0.070685	0	0	0
comp201310_c0_seq1	0.327589	3.64443	0.947643	7.50152	6.65379	2.94548
comp201323_c0_seq2	0.229775	1.68956	0.917741	18.5038	2.12683	2.49478
comp201328_c0_seq1	4.85711	9.33212	12.278	0.279095	4.18059	3.41787
comp201344_c0_seq1	195.738	235.273	234.893	360.764	340.519	350.48
comp201352_c0_seq1	3.50852	10.3138	7.53979	15.324	12.2818	9.60751
comp201361_c0_seq2	0.14649	0	0	1.46455	0	0
comp201398_c0_seq1	1.94183	0.594943	0	1.38794	0.785815	4.25192
comp201439_c0_seq1	212.44	369.623	319.732	460.342	435.79	435.148
comp201461_c0_seq1	0.331333	0.683218	0.329533	0	0	0
comp201484_c1_seq2	10.7378	5.24073	5.40429	3.24786	2.19088	5.83811
comp201521_c0_seq1	14.7227	3.60572	3.86299	51.1481	3.8601	5.84581
comp201598_c0_seq2	8.45036	1.45788	2.87812	4.61001	1.40864	1.94169
comp201639_c0_seq3	9.82836	4.01065	4.1792	3.9034	3.0886	7.00119
comp201641_c0_seq3	32.6668	23.9301	32.7147	49.1729	35.9901	15.2238
comp201702_c0_seq1	1.94954	2.33418	1.47095	0.155285	2.23009	3.64278
comp201703_c0_seq1	0.58816	1.15761	0.849798	1.3038	14.22	9.1187
comp201709_c0_seq3	0.730192	0.561003	0.424432	0.299115	0.908025	1.67906
comp201709_c1_seq1	2.25999	2.36257	2.15444	0.854345	1.75806	3.39552
comp201722_c1_seq1	9.01836	27.2268	25.4709	33.3168	35.1867	22.121
comp201736_c0_seq1	6.80477	2.68136	4.07911	7.00853	2.91549	4.79648
comp201745_c0_seq2	0	0	0.383398	0	0	0
comp201752_c0_seq18	0.393239	2.06458	1.66366	0.0301814	1.01238	0.775459
comp201774_c0_seq40	0.27095	0.295439	0.52991	0.244596	1.43724	1.33427
comp201806_c0_seq3	1.93504	0	0.0679513	0	0.0331388	0.857851
comp201819_c1_seq1	8.46658	6.29032	6.70287	2.83883	1.19174	9.92307
comp201826_c3_seq2	0.674817	13.3814	10.6482	0.395227	0.139986	0.0739694
comp201832_c0_seq1	3.48067	3.32634	2.38061	2.60316	0.375995	4.93629
comp201865_c1_seq1	14.7414	33.3107	34.5807	42.8518	37.3967	21.8056
comp201869_c0_seq5	4.21511	2.12889	2.52511	1.91281	1.65787	3.42521
comp201893_c0_seq3	2.28495	1.95519	0.958731	5.92432	1.39686	0.705613
comp201917_c0_seq1	0.102235	0	0.305791	6.49929	1.26779	0.666189
comp201952_c0_seq1	2.07588	0.309827	0.295943	6.04934	1.85909	1.76252
comp201972_c1_seq1	91.1232	30.299	19.9505	18.3716	13.4301	76.6391
comp201976_c2_seq1	0	0.266188	0	3.76665	0	0.127765
comp201976_c6_seq1	0.386315	0.541476	0.528447	4.12291	0.653679	0.712565
comp201992_c0_seq1	15.732	3.48211	5.62132	1.5434	2.49272	7.34254
comp202015_c3_seq2	71.2169	39.5038	39.5918	34.7603	44.4433	52.4478
comp202016_c1_seq5	45.5337	38.0849	41.7729	17.6809	31.4707	30.7214
comp202046_c1_seq2	0.888009	1.28557	1.06393	0.347404	1.40369	1.64589
comp202113_c0_seq6	0	0.0581977	0.0560238	0.0616718	0.0595967	0.127116
comp202164_c1_seq1	5.69325	1.964	11.1759	1.42094	1.03702	2.89711
comp202169_c1_seq2	44.302	14.9955	10.4886	5.74719	6.87591	18.7745
comp202188_c0_seq1	5.2531	2.4404	1.66155	19.2529	8.86422	8.34331
comp202204_c2_seq3	7.13614	2.17045	2.28829	2.09098	0.808348	7.34093
comp202219_c2_seq3	0.599633	0.609054	0.26556	0.925762	0.760493	1.43156
comp202228_c1_seq1	4.71831	4.11548	5.46732	3.51094	2.61337	6.34121
comp202229_c2_seq9	0.0626248	0.233615	0.0206968	0.859331	0.0653232	0.0682965
comp202231_c0_seq1	0.830755	2.54153	1.05315	7.10223	3.54926	0.224598
comp202239_c0_seq1	0	0	0.657926	0	0	0
comp202241_c1_seq2	6.01081	2.11693	1.61493	1.95745	1.1651	4.51396
comp202243_c0_seq1	0.173866	0.176044	0	14.785	0	0.612027
comp202262_c1_seq2	5.7365	6.1319	3.9788	6.51519	2.17982	14.2545
comp202310_c0_seq1	2.64517	7.60721	7.20198	4.74135	9.55965	14.7601
comp202354_c0_seq2	0.919406	0.564297	0.933168	3.94073	2.62108	1.2877
comp202355_c0_seq1	15.9768	6.73161	3.85295	1.0277	33.206	27.7248
comp202359_c0_seq1	0.116944	0.152591	0.329849	0.0298762	0.0301418	0.0306032
comp202368_c2_seq1	0	0	0	6.31854	0	0
comp202382_c0_seq1	26.539	48.3023	44.7914	42.5348	67.9977	35.0123
comp202389_c0_seq5	1.80304	1.11729	0.32238	0.555646	0.950171	3.14557
comp202394_c1_seq2	14.0427	39.3803	7.82653	19.6873	1.90286	3.56728
comp202469_c0_seq2	7.16673	5.96937	7.28226	20.7448	5.8308	3.56516
comp202490_c0_seq1	19.9246	8.44559	9.91154	5.29094	4.28526	15.8411
comp202507_c1_seq1	6.8288	1.57488	2.74637	0.528446	0.28125	2.79796
comp202510_c0_seq5	1.26826	3.47101	1.79901	0.147495	0.347926	0.106347
comp202518_c1_seq1	1.42454	1.95699	1.43318	12.793	4.23456	3.94909
comp202523_c1_seq1	32.0899	15.862	20.6725	17.4849	20.0772	32.9273
comp202566_c0_seq1	231.478	99.6098	226.863	57.4983	123.093	143.203
comp202567_c0_seq1	51.6477	0.719351	67.6316	53.6551	61.1914	20.2963
comp202568_c2_seq2	3.58003	8.33444	4.93853	28.3773	19.0009	11.897
comp202586_c0_seq1	6.60026	2.95801	3.37132	1.58153	0.597762	6.19776
comp202595_c0_seq1	9.97898	9.33851	8.50797	4.25262	2.18053	7.66598
comp202597_c0_seq1	17.3949	12.3535	28.5211	20.7246	7.30796	14.7098
comp202617_c0_seq1	5.78192	0.178099	0.0884406	0	0.177642	0.450428
comp202625_c0_seq1	86.4384	12.859	34.3901	56.7503	17.2704	32.6833
comp202639_c0_seq3	0.0536818	0.0187478	0.018135	0.866757	0.205315	0.215187
comp202643_c0_seq10	0.559636	0.868573	0.494275	2.69151	3.02686	1.85548
comp202700_c2_seq4	6.8733	6.50177	6.63515	0.845309	6.834	6.01819
comp202702_c1_seq2	1.76726	1.18593	1.16267	1.0501	0.70023	4.03671
comp202719_c0_seq5	0.193382	0.310493	0.10825	2.18041	0.235567	0.218552
comp202726_c0_seq6	0.992216	0.418776	0.365959	0.175063	0.185834	1.09144
comp202736_c0_seq2	0	0	0	3.77346	0	0
comp202771_c0_seq2	0.0497825	0.462552	0.153964	2.32523	0.602602	0.497831
comp202773_c0_seq1	8.27834	25.6894	22.2676	9.71579	25.9629	31.9563
comp202776_c1_seq1	19.5594	21.7369	11.1209	21.0788	8.75402	5.25141
comp202843_c0_seq1	0.250027	0.255731	0.345502	0.103001	0.102529	0.106211
comp202860_c0_seq3	0	0.30781	4.49895	0	0	0
comp202863_c2_seq1	3.89604	4.84121	1.02261	0	0	0
comp202869_c0_seq2	14.6851	31.56	18.5841	61.4157	47.7601	31.9644
comp202883_c1_seq1	0	0.879963	4.67018	0	0	0
comp202901_c1_seq5	0.41293	0.126919	0.302761	6.35064	0.17327	0.373895
comp202923_c0_seq1	0	0	0	1.89044	0.0657936	0.0343298
comp202940_c0_seq1	0.0646264	0.0655628	0.128121	2.46242	0.0672781	0
comp202940_c1_seq1	0	0	0.0659143	1.66814	0.128144	0
comp202942_c1_seq3	6.77556	7.75029	5.09426	1.66202	4.67347	9.34081
comp202947_c0_seq1	0	0.0306354	0.0301889	12.8305	0.0148354	0.0627964
comp202958_c0_seq1	0	0	1.54827	3.5068	0	0
comp202998_c0_seq2	1.50564	0.573916	2.06998	0.139229	0.510137	0.300935
comp203005_c0_seq1	0.429282	2.0655	0.567192	14.6163	11.1246	8.61857
comp203015_c0_seq1	0	0	0.324186	0.0426876	0	0
comp203026_c2_seq1	3.10046	9.46348	24.1599	69.7019	22.5627	2.26821
comp203054_c0_seq1	2.62886	1.57401	1.37944	1.05906	0.811056	2.03086
comp203054_c1_seq1	4.01972	0.346687	1.04327	1.00545	0.361453	3.47961
comp203096_c0_seq1	0.106637	0.144033	0	3.13598	0.0384115	0.079805
comp203102_c0_seq1	7.99791	15.5754	6.96948	39.8001	3.44263	3.33706
comp203137_c1_seq2	4.00382	6.36051	8.97735	18.832	7.12199	8.28214
comp203165_c0_seq1	1.54919	0.76918	2.39896	0.331484	1.09463	1.16204
comp203179_c1_seq2	0.596454	0.102177	0	0	0.10134	0.710829
comp203182_c0_seq2	0.0519565	0.109383	0.326313	2.61119	0	0
comp203186_c0_seq1	679.637	1044.97	1247.03	1754.01	1766.41	1754.31.1944
comp203191_c1_seq3	10.705	4.85875	6.75473	2.01334	5.13516	7.08802
comp203216_c0_seq2	0.5612	1.07016	0.263515	1.70919	0.758652	0.855477
comp203243_c0_seq1	5.13107	7.69569	6.06141	6.99526	11.2589	5.15045
comp203247_c0_seq1	0.0596518	0	0	1.93773	0.122532	0.256526
comp203260_c0_seq1	0	0	0.264666	0	0	0
comp203267_c0_seq2	0.0480018	0	0	0	0	0
comp203342_c1_seq3	2.51371	0.830218	7.16392	1.02328e-40	5.71352	2.75646
comp203368_c0_seq1	0	0	0	2.37164	0	0
comp203376_c0_seq4	0.555796	0	0.367665	0.335148	0.988144	2.0279
comp203408_c0_seq1	0.933332	1.91627	0.939259	1.09815	0.594862	3.51688
comp203421_c0_seq1	7.32809	2.54699	2.29166	1.34472	0.659874	2.8608
comp203474_c0_seq2	34.5966	27.7997	25.8235	19.3803	24.1949	31.6511
comp203486_c0_seq1	4.40205	0.678725	1.58781	2.99385	2.91419	9.02798
comp203487_c0_seq1	0	0	0	1.68045	0	0
comp203505_c0_seq3	0	0.442244	0.214386	0	0.223411	0.24034
comp203531_c0_seq2	2.58569	4.47926	4.34323	5.73285	2.08984	1.92426
comp203566_c0_seq1	11.8831	5.74243	5.62477	0.867194	0.670244	8.07684
comp203583_c0_seq3	2.94847	5.47115	4.42206	15.4891	2.1675	0.697106
comp203598_c0_seq1	0.536899	0.103477	0.150748	0.0483898	0	0.576217
comp203605_c4_seq93	0.784719	9.50753	6.02368	10.3442	4.92724	0.305764
comp203614_c0_seq5	48.1127	87.4423	87.2438	88.258	104.983	46.1282
comp203635_c0_seq1	0.809991	1.01093	0.437041	1.26849	0.257879	3.37236
comp203642_c0_seq1	1.52592	4.10699	2.2101	6.57995	6.06083	1.38405
comp203665_c0_seq4	0.18094	0.221324	0.0354715	1.21253	0	0
comp203675_c0_seq12	2.39317	0.78033	1.30986	2.64907	0.358857	0.440515
comp203686_c0_seq1	4.10597	4.65787	4.82796	0.846337	4.57319	3.59146
comp203716_c1_seq1	0.648934	2.67487	1.41993	7.5207	2.78884	1.36731
comp203717_c0_seq1	0	1.39975	1.15491	1.62467	0.425795	6.7249
comp203729_c0_seq1	0.181403	0	0	0.126797	0.989661	0.255946
comp203732_c1_seq1	2.74156	1.29813	2.24898	0.823536	0.709619	2.81143
comp203734_c0_seq1	11.2416	8.22161	6.10386	15.0298	9.2935	9.4153
comp203736_c0_seq1	20.5829	28.2702	24.8511	1.6099	35.3622	25.5091
comp203739_c0_seq2	6.40569	5.28602	2.54445	8.84794	9.92652	17.4227
comp203742_c0_seq3	0.099494	0.144691	0.165698	1.83546	0.484199	0.280668
comp203772_c0_seq1	0.505758	0.222269	0.143794	1.43115	0.3764	0.156904
comp203777_c0_seq1	1.66307	39.0065	35.4262	97.7743	45.5191	2.12125
comp203780_c0_seq2	27.7593	20.8031	21.65	1.06133	15.1492	18.999
comp203787_c0_seq1	15.8691	10.1055	9.34448	2.56386	15.228	17.4346
comp203789_c0_seq15	3.9395	1.26685	1.72271	0.404544	1.1644	2.48478
comp203804_c0_seq1	4.24766	1.75977	1.89922	0.461454	1.57848	3.08098
comp203826_c0_seq1	1.41159	0.170543	3.78113	0.0890351	1.24787	1.46341
comp203842_c0_seq1	66.7621	19.5722	1.73926	36.3415	8.92027	8.08281
comp203861_c0_seq1	22.8581	19.9405	22.1109	7.78443	20.174	22.2429
comp203903_c3_seq1	0	0	0	0	0	0
comp203923_c1_seq1	17.6419	8.51219	7.46634	3.76388	9.00509	8.18885
comp203933_c0_seq11	1.57072	0.0417224	6.04348	6.77025	0.44688	0.659419
comp203935_c0_seq3	0.371283	0.810566	0.296892	0.127621	0.64896	1.20312
comp203939_c0_seq1	0	0.218601	0.210682	3.48466	1.37433	0.250843
comp203955_c0_seq1	12.2859	21.2174	17.2445	19.7317	9.85553	44.9546
comp203978_c0_seq1	3.77378	0.0302579	0.467846	0.0600848	0.0610572	3.27666
comp203999_c0_seq1	0.431324	1.11095	0.283214	5.60842	1.24739	0.441477
comp203999_c2_seq2	1.36616	2.50611	1.862	4.78962	0.8587	0.520757
comp204016_c0_seq2	7.9146	11.0097	8.01521	21.1636	24.1957	11.3483
comp204035_c0_seq1	2.4187	6.50411	4.04254	0.815953	3.49156	6.76837
comp204036_c0_seq1	4.87242	0	0.209698	0.362683	0.0625075	0.972279
comp204047_c1_seq2	0.616993	2.69607	2.37038	2.08915	0.781618	0
comp204078_c0_seq2	0.226526	0.115726	0.110961	4.55883	0	0
comp204097_c0_seq3	3.67182	1.6334	0.702644	0.855814	0.613483	3.62952
comp204115_c0_seq2	0.187587	0	0	3.51329	0.0995784	0.213142
comp204143_c0_seq1	3.61098	6.97137	2.27109	16.8285	3.47321	1.7294
comp204167_c0_seq1	35.7646	27.9744	25.2737	6.43627	19.809	35.87
comp204173_c0_seq1	1.44472	1.77944	1.1862	0.317116	0.487659	1.66125
comp204178_c0_seq1	0	0	0	0.944931	0	0
comp20418_c0_seq1	0	0.922742	0	0	0	0
comp204197_c0_seq1	5.07255	1.27478	1.27165	12.4097	2.11186	1.05241
comp204211_c0_seq1	5.85895	0.706195	0.679616	0.309368	0	6.18747
comp204232_c0_seq1	2.11679	0.959248	0	7.87786	0	0
comp204234_c0_seq1	6.41024	5.27031	8.45893	4.18572	4.27616	7.89053
comp204238_c1_seq1	0.287771	1.46831	0.4569	1.67947	0.610537	0.320348
comp204242_c0_seq1	195.199	135.561	155.45	78.0521	49.7865	98.4774
comp204247_c0_seq1	26.9578	39.5172	37.7968	46.0842	68.2836	24.8943
comp204249_c0_seq8	0	0	0	5.46117	0	0
comp204252_c0_seq1	0.0837263	2.36393	1.44088	0.176294	1.00352	1.45369
comp204280_c1_seq1	6.77341	12.5694	8.30146	22.7627	9.68472	12.8135
comp204300_c0_seq1	1.00503	1.36362	0.854945	10.1373	0.242583	1.24082
comp204300_c1_seq2	0.38215	0.653653	0.444218	5.40184	0.223894	0.466242
comp204331_c0_seq1	2.15659	2.20168	0.5364	5.43314	1.30064	0.918951
comp204335_c0_seq1	6.9953	9.86513	6.87625	4.00711	9.17407	10.1519
comp204336_c0_seq2	0	0	0	0	0	0
comp204338_c3_seq1	0	0	0	2.99967	1.26113	0.440779
comp204450_c2_seq1	3.5907	2.92673	1.54289	0	0	0
comp204468_c0_seq3	3.01207	4.88293	8.40211	11.0157	13.4422	2.93481
comp204472_c0_seq3	0	0	0	0.589034	0.035035	0.073973
comp204474_c0_seq2	17.0451	22.2851	26.472	62.2988	54.0135	23.7442
comp204474_c1_seq1	28.1198	50.5242	36.9092	110.179	116.041	61.0229
comp204481_c0_seq1	0.91125	1.18252	2.91132	0	0.232135	0.753929
comp204486_c5_seq1	2.06983	0.984741	0	0	0	0
comp204539_c1_seq1	2.84011	2.59568	1.96903	0	0	0
comp204543_c1_seq7	0.349961	0.719301	0.79938	0.373282	5.81584	2.44066
comp204561_c1_seq4	0	0	1.8041	0	0	0
comp204568_c0_seq2	1.1832	0.264607	0.638721	0	0.283641	0
comp204585_c0_seq1	0.138011	0.277662	0.543742	0.142109	0.145881	0.777876
comp204677_c0_seq1	2.50089	2.80127	2.42863	1.30304	2.04216	5.77813
comp204757_c0_seq1	37.322	34.8558	41.2422	20.1304	19.5206	55.3689
comp204768_c2_seq2	18.5236	25.9513	35.0077	10.6909	22.0696	29.8616
comp204784_c0_seq3	0.111656	0	0.0163725	0.0158747	0.180993	0.066678
comp204787_c0_seq1	3.69167	4.59049	5.44785	2.87843	8.22604	10.6773
comp204806_c0_seq2	100.036	57.0653	71.3509	24.6534	17.8189	45.3946
comp204830_c8_seq1	2.83189	1.11242	1.01103	0.559127	0.808623	5.13876
comp204839_c0_seq1	8.09978	7.35949	7.30696	1.93871	7.65082	9.09069
comp204872_c1_seq2	10.8081	2.24485	6.04901	0.828295	10.023	22.673
comp204903_c0_seq24	0.63249	0.298256	0.345179	0.0583235	0.0295954	0.834284
comp204916_c0_seq2	0	0	0	0.874502	0	0
comp204921_c1_seq7	0.10092	0.172116	0.16489	1.30536	0.246159	0.259933
comp204928_c2_seq1	6.37761	26.1328	14.1006	55.4769	28.0174	12.906
comp204952_c0_seq1	0	0.145652	3.2005	0	0.15733	0.170617
comp204961_c0_seq1	0	0	0	0.100946	0	0
comp204972_c0_seq2	20.7453	17.4313	22.6957	3.03859	7.17321	13.611
comp205037_c0_seq3	0.032621	0.0339194	0.133895	1.12376	0.0995607	0.238498
comp205041_c0_seq2	25.5449	19.2677	16.5737	7.38536	6.66904	12.3119
comp205056_c0_seq2	1.74818	1.2073	2.42951	0.434239	0.922999	1.21903
comp205065_c0_seq2	3.1592	5.34966	6.2511	1.48269	1.4591	1.14012
comp205127_c1_seq1	6.05228	0.722043	0.35178	0.467247	0.0299762	1.72856
comp205133_c2_seq1	0	0.0529102	0.439715	81.4486	0	0.0274898
comp205162_c0_seq2	2.03663	0.768396	0.524843	0.0541633	0.347053	0.604312
comp205168_c0_seq2	0.0536451	0.459725	0.0543616	0.0378319	0.0181462	0.056522
comp205174_c0_seq1	20.8793	32.326	24.9425	30.0581	54.3409	13.9185
comp205178_c0_seq1	0.160268	0.759417	0.0859865	0.547985	0.0895301	0.040637
comp205180_c2_seq1	1.01756	5.14561	4.46143	22.3685	2.16991	2.28394
comp205213_c0_seq2	7.32218	2.79606	4.63197	1.59566	0.392994	6.87876
comp205220_c0_seq1	0.386878	0.0800197	0.234482	0.0815912	0.0827194	0.252642
comp205250_c0_seq3	9.37533	31.1464	54.5653	189.796	72.9274	6.26594
comp205278_c0_seq2	1.42493	1.14016	1.92851	4.0804	0.781425	0.545944
comp205325_c0_seq1	1.75917	1.64267	0.951709	1.26764	0.382386	3.27704
comp205348_c0_seq1	1.50456	0.0311125	0.24056	0.0304167	0	0.511709
comp205380_c0_seq3	48.5004	29.4153	34.1136	19.8617	27.95	38.5041
comp205393_c0_seq3	0.109977	0	0.0735695	0	0.0761677	0.436009
comp205400_c1_seq3	8.47405	15.89	8.62288	21.5066	9.92765	8.89019
comp205400_c3_seq1	0	0	0	0	0	0
comp205448_c1_seq1	3.92264	6.46566	7.18481	0.875839	1.21488	0.643734
comp205481_c0_seq1	0.064511	0.263782	0.895292	0.133489	5.13837	4.33388
[truncated: 2,722 more rows]
